# Supplementary material for: Epigenetic interplay between mouse endogenous retroviruses and host genes
Source: Genome Biol. 2012 Oct 3;13(10):R89. doi: 10.1186/gb-2012-13-10-r89 (PMC3491417; doi:10.1186/gb-2012-13-10-r89)
Supplement: Additional file 1 — ERV dataset before filtering. ERV copies extracted from the distribution analysis (Figure 1) close to gene TSSs. [file gb-2012-13-10-r89-S1.xls]

## Sheet: legend
TE_id	TE identification by Zhang et al. 2007
TE_type	ETn or IAP
TE_status	Common (C) or polymorphic (P)
gName	Name of closest gene
Dist	Distance to closest TSS
chr	chromosome location
gTSS	start of the TSS
1 EST	At least one EST confirms the TSS
Type of gene	Coding (C) or no coding gene (NC)
SNPs	SNPs found between polymorphic strains
Biogps	Data on tissues available at biogps?

## Sheet: copies studied
TE_id	TE_type	TE_status	gName	dist	chr	gTSS	1 EST	Biogps	Type of gene	Comments
ETn_ei2925	ETn	C	Cml2	68	chr6	85819131	yes	yes	C
ETn_ei2279	ETn	P	Cyb5r1	397	chr1	136302566	yes	yes	C
ETn_ei1572	ETn	C	Lair1	648	chr7	4014806	yes	yes	C
ETn_ei3893	ETn	P	Mthfd2l	753	chr5	91360221	yes	yes	C
ETn_ei2012	ETn	C	Bola1	896	chr3	96001509	yes	yes	C
ETn_ei1027	ETn	C	Eef1e1	1266	chr13	38750897	yes	yes	C
ETn_ei1979	ETn	P	4930558C23Rik	1294	chr3	95206763	yes	yes	NC
IAP_ei707	IAP	P	1190003K10Rik	706	chr13	64599100	yes	yes	C
IAP_ei8253	IAP	P	Catsper3	831	chr13	55885939	yes	yes	C
IAP_ei8545	IAP	P	Pnpt1	972	chr11	29030750	yes	yes	C
IAP_ei3204	IAP	C	Ttll4	1153	chr1	74708327	yes	yes	C
IAP_ei9963	IAP	C	Atxn1l	1316	chr8	112261639	yes	yes	C
IAP_ei6428	IAP	P	Cdgap	1337	chr16	38713148	yes	yes	C
IAP_ei5240	IAP	C	Ogfod2	1388	chr5	124562346	yes	yes	C
IAP_ei9667	IAP	P	3110003A17Rik	1396	chr10	17743058	yes	yes	C
IAP_ei4305	IAP	P	Hus1	1515	chr11	8911140	yes	yes	C
IAP_ei11143	IAP	C	Speer4f	1590	chr5	16981939	yes	yes	C
IAP_ei1335	IAP	C	4922501C03Rik	1630	chr9	87150367	yes	yes	C
IAPei_1790	IAP	C	Glipr1l1	1790	chr10	111497245	yes	yes	C
IAPei_1826	IAP	P	Dnahc6	1826	chr6	73171625	yes	yes	C
IAP_ei8561	IAP	C	Rad50	1910	chr11	53520821	yes	yes	C
IAP_ei7038	IAP	C	Pxt1	2078	chr17	29079207	yes	yes	C
IAP_ei2374	IAP	P	Gng10	2118	chr4	59048027	yes	yes	C
IAP_ei2666	IAP	P	Ext2	2236	chr2	93662702	yes	yes	C
IAP_ei3984	IAP	P	Chrac1	2458	chr15	72920841	yes	yes	C
IAP_ei4928	IAP	P	Parva	2500	chr7	119571219	yes	yes	C
IAP_ei5329	IAP	P	Chfr	2733	chr5	110564858	yes	yes	C
IAP_ei1267	IAP	C	Grinl1a/POl2rm	2798	chr9	71333723	yes	yes	C
IAP_ei6432	IAP	P	Ercc4	2825	chr16	13109828	yes	yes	C	One EST at the ERV
IAP_ei5419	IAP	C	1700023E05Rik	2954	chr5	77445047	yes	yes	C
IAP_ei1877	IAP	C	C130060K24Rik	3443	chr6	65331378	yes	yes	C

## Sheet: copies not studied
TE_id	TE_type	TE_status	gName	dist	chr	gTSS	1 EST	Biogps	Type of gene	Comments
IAP_ei6750	IAP	C	Cplx4	1067	chr18	66129832	yes	yes	C	Retina specific gene.
IAP_ei11470	IAP	C	Pink1	1090	chr4	137882211	yes	yes	C	ERV inside other ERVs
IAP_ei4860	IAP	C	Inpp5f	1302	chr7	135754878	yes	yes	C	Two alternative promoters, ERV is closest to the farthest promoter.
IAP_ei13001	IAP	C	Slc39a12	1843	chr2	14310030	yes	yes	C
IAP_ei187	IAP	C	Prpf39	2025	chr12	66137320	yes	yes	C
IAP_ei7290	IAP	C	ORF9	2148	chr16	97726543	yes	yes	C
IAP_ei3490	IAP	C	Dctn4	2148	chr18	60685874	yes	yes	C
IAP_ei4503	IAP	C	Capn9	2266	chr8	127100010	yes	yes	C
IAP_ei2823	IAP	C	Rbm12	2356	chr2	155937701	yes	yes	C
IAP_ei11105	IAP	C	Pkd2	2392	chr5	104888475	yes	yes	C
IAP_ei5372	IAP	C	D5Wsu178e	2459	chr5	30559157	yes	yes	C	ESTs from the gene promoter towards the ERV
IAP_ei8502	IAP	C	OTTMUSG00000000712	2517	chr13	33753273	yes	yes	C
IAP_ei12980	IAP	C	Pkig	2579	chr2	163484186	yes	yes	C
IAP_ei4997	IAP	C	l7Rn6	2655	chr7	97089695	yes	yes	C
IAP_ei4026	IAP	C	Wdr70	2659	chr15	8049209	yes	yes	C
IAP_ei5387	IAP	C	Maea	2864	chr5	33678220	yes	yes	C
IAP_ei12984	IAP	P	Napb	2899	chr2	148558156	yes	yes	C
IAP_ei9185	IAP	C	Rab6b	2959	chr9	103014403	yes	yes	C
IAP_ei13345	IAP	P	3110079O15Rik	3003	chr1	89366838	yes	yes	C
IAP_ei1338	IAP	C	Hcrtr2	3024	chr9	76171385	yes	yes	C
IAP_ei11086	IAP	C	BC057170	3054	chr5	105539297	yes	yes	C
IAP_ei3779	IAP	C	Lonp1	3116	chr17	56766326	yes	yes	C
IAP_ei2271	IAP	P	2610301B20Rik	3125	chr4	10801644	yes	yes	C
IAP_ei12278	IAP	C	3110057O12Rik	3129	chr3	40698198	yes	yes	C
IAP_ei2294	IAP	P	Ctrc	3263	chr4	141402274	yes	yes	C
IAP_ei4241	IAP	P	Wdr68	3310	chr11	105898185	yes	yes	C	IAP inserted in the last intron of an upstream gene.
IAP_ei2308	IAP	C	6330545A04Rik	3363	chr4	140769870	yes	yes	C
IAP_ei2208	IAP	C	Jmjd2a	3414	chr4	117852551	yes	yes	C
IAP_ei4276	IAP	P	2310067B10Rik	3430	chr11	115626746	yes	yes	C
IAP_ei8175	IAP	C	Spin1	3482	chr13	51196266	yes	yes	C
IAP_ei3178	IAP	P	Plekhm3	3488	chr1	65003398	yes	yes	C
IAP_ei9313	IAP	C	Mpzl3	3505	chr9	44863270	yes	yes	C	IAP within the the last intron of an upstream gene.
IAP_ei11238	IAP	C	Sumf2	3522	chr5	130322865	yes	yes	C	IAP inserted in the second intron of the gene.
IAP_ei11195	IAP	C	4930511M11Rik	3541	chr5	3657003	yes	yes	C
IAP_ei1227	IAP	C	Vps11	3559	chr9	44169753	yes	yes	C
IAP_ei1260	IAP	C	9530015I07Rik	3577	chr9	21992609	yes	yes	C
IAP_ei4921	IAP	C	Hamp2	3593	chr7	31709200	yes	yes	C
IAP_ei1575	IAP	C	Appl2	3632	chr10	83111409	yes	yes	C
IAP_ei10296	IAP	C	Pde3b	3633	chr7	121558767	yes	yes	C	IAP in the last intron of an upstream gene
IAP_ei6709	IAP	C	Fads1	3645	chr19	10257462	yes	yes	C	EST opposite sense than the gene ends in the IAP.
IAP_ei7570	IAP	C	Miox	3681	chr15	89164903	yes	yes	C	IAP dowsntream of the gene
IAP_ei9052	IAP	P	Top2b	3709	chr14	17197719	yes	yes	C
IAP_ei9901	IAP	P	1810063B05Rik	3717	chr8	128946427	yes	yes	C
IAP_ei7198	IAP	C	Zfp414	3719	chr17	33766046	yes	yes	C
IAP_ei1535	IAP	C	Wdr51b	3741	chr10	98569804	yes	yes	C
IAP_ei1284	IAP	P	Nt5e	3770	chr9	88222477	yes	yes	C
IAP_ei478	IAP	P	Psmg4	3798	chr13	34254845	yes	yes	C	IAP in the second intron of the gene.
IAP_ei8846	IAP	C	Ecd	3819	chr14	21167343	yes	yes	C	IAP in the secon intron. Gene promoter shared between two opposite genes.
IAP_ei10342	IAP	C	Zfp771	3830	chr7	134388039	yes	yes	C
IAP_ei8541	IAP	P	Vamp2	3844	chr11	68902029	yes	yes	C
IAP_ei8290	IAP	C	BC016423	3853	chr13	3610354	yes	yes	C
IAP_ei8815	IAP	P	Cadps	3881	chr14	13655593	yes	yes	C
IAP_ei10895	IAP	C	C1s	3889	chr6	124492377	yes	yes	C
IAP_ei8629	IAP	P	Alox12e	3890	chr11	70136020	yes	yes	C
IAP_ei4248	IAP	C	Apoh	3912	chr11	108256610	yes	yes	C
IAP_ei7230	IAP	C	2810405J04Rik	3957	chr17	75951286	yes	yes	C
IAP_ei10937	IAP	C	Atg7	3982	chr6	114593142	yes	yes	C
IAP_ei12447	IAP	C	Rab39b	3982	chrX	72823543	yes	yes	C

## Sheet: copies excluded after filtering
TE_id	TE_type	gName	dist	chr	gTSS	1 EST	Biogps	Type of gene	Comments
ETn_ei1567	ETn	Ffar2	951	chr7	31608794	yes	yes	C	One alternative promoter among five of the same gene.
ETn_ei202	ETn	OTTMUSG00000003605	1084	chr11	114888326	no	no	C	Same gene as OTTMUSG00000003606.
ETn_ei201	ETn	OTTMUSG00000003606	1084	chr11	114899083	no	no	C	Same gene as OTTMUSG00000003605.
ETn_ei1128	ETn	Olfr1371	1098	chr11	52027489				The majority of olfactory receptors have no EST described, probably due to their duplication history. We did not consider such genes in our analysis.
ETn_ei3803	ETn	Lrrc10	1125	chr10	116482396	no	yes	C	Unspliced ESTs described (intronless gene), however the ERV is part of the last exon of another gene.
ETn_ei1117	ETn	Olfr1388	1331	chr11	49257354				The majority of olfactory receptors have no EST described, probably due to their duplication history. We did not consider such genes in our analysis.
ETn_ei1013	ETn	V1rh10	1411	chr13	22919983	no	yes	C	Not even unspliced ESTs described, vomeronasal duplicated genes, found several times in our lists.
ETn_ei3138	ETn	C4bp	1490	chr1	132558195	yes	yes	C	ERV mis annotated
IAP_ei3581	IAP	C230097I24Rik	354	chr18	24140056				Gene not found in the mm9 genome. Could be replace by zscan30 but the gene seems mis annotated in Refseq.
IAP_ei6179	IAP	OTTMUSG00000016887	531	chrX	8927724				Gene not found in the mm9 genome.
IAP_ei2668	IAP	Olfr1055	938	chr2	86187921				The majority of olfactory receptors have no EST described, probably due to their duplication history. We did not consider such genes in our analysis.
IAP_ei7067	IAP	Olfr761	985	chr17	38089967				The majority of olfactory receptors have no EST described, probably due to their duplication history. We did not consider such genes in our analysis.
IAP_ei9191	IAP	Olfr149	1074	chr9	39510352				The majority of olfactory receptors have no EST described, probably due to their duplication history. We did not consider such genes in our analysis.
IAP_ei1620	IAP	Olfr784	1180	chr10	128824690				The majority of olfactory receptors have no EST described, probably due to their duplication history. We did not consider such genes in our analysis.
IAP_ei6111	IAP	Spaca5	1505	chrX	20645531	no	yes	C
IAP_ei6518	IAP	Hmox2	1799	chr16	4741612	yes	yes	C	Three alternative promoters, it seems the one closest to ERV is a mis anotation of REfSeq.
IAP_ei4969	IAP	Olfr514	1816	chr7	115969511				The majority of olfactory receptors have no EST described, probably due to their duplication history. We did not consider such genes in our analysis.
IAP_ei6479	IAP	Olfr194	1852	chr16	59119894				The majority of olfactory receptors have no EST described, probably due to their duplication history. We did not consider such genes in our analysis.
IAP_ei12357	IAP	OTTMUSG00000016698	1891	chrX	8102080				Gene not found in the RefSeq database of mm9.
IAP_ei2011	IAP	Hist4h4	1943	chr6	136752900				ERV inserted within the exon of the gene
IAP_ei11892	IAP	1700027A23Rik	2105	chr3	105804415	yes	no	C
IAP_ei7036	IAP	Olfr138	2167	chr17	38411717				The majority of olfactory receptors have no EST described, probably due to their duplication history. We did not consider such genes in our analysis.
IAP_ei13034	IAP	Olfr1155	2329	chr2	87783783				The majority of olfactory receptors have no EST described, probably due to their duplication history. We did not consider such genes in our analysis.
IAP_ei6576	IAP	Krtap16-10	2340	chr16	88963118	no	no	C	Only unspliced EST because gene intronless. Duplicated genes also present twice in this list.
IAP_ei10601	IAP	Olfr297	2366	chr7	93675268				The majority of olfactory receptors have no EST described, probably due to their duplication history. We did not consider such genes in our analysis.
IAP_ei6579	IAP	Krtap16-4	2428	chr16	88885334	no	no	C	Only unspliced EST because gene intronless. Duplicated genes also present twice in this list.
IAP_ei12921	IAP	Thbd	2504	chr2	148233839	no	yes	C	Intronless gene, unspliced EST present. EST through the ERV also present.
IAP_ei485	IAP	Olfr11	2611	chr13	21731390				The majority of olfactory receptors have no EST described, probably due to their duplication history. We did not consider such genes in our analysis.
IAP_ei9997	IAP	Arhgef18	2653	chr8	3393007	yes	yes	C	ERV part of the 3'UTR of an upstream gene.
IAP_ei4946	IAP	Pira6	2664	chr7	4225790	no	yes	C	IAP in the 5th intron of the gene.
IAP_ei12035	IAP	751864	2710	chr3	15332302				Mis annotated ERV
IAP_ei7335	IAP	BC117090	2840	chr16	36334418	yes	no	C	All three gene ESTs are truncated at the ERV insertion.
IAP_ei8134	IAP	Spz1	2963	chr13	93346127	no	yes	C	Intronless gene, unspliced EST present.
IAP_ei12377	IAP	EG434797	2981	chrX	71890974				Gene not present in the new RefSeq database
IAP_ei4560	IAP	Defb7	2993	chr8	19495096	no	no	C
IAP_ei10602	IAP	V1rd6	2994	chr7	5962612	no	yes	C	Not even unspliced ESTs described, vomeronasal duplicated genes, found several times in our lists. The IAP copy is part of the gene.
IAP_ei1327	IAP	D930028F11Rik	3032	chr9	47970197				Gene not present in the new RefSeq database
IAP_ei13976	IAP	Olfr1426	3133	chr19	12166337				The majority of olfactory receptors have no EST described, probably due to their duplication history. We did not consider such genes in our analysis.
IAP_ei8856	IAP	EG545047	3246	chr14	52336807	yes	no	C
IAP_ei12372	IAP	EG278167	3374	chrX	88725464				Gene not present in the new RefSeq database
IAP_ei4893	IAP	Ethe1	3411	chr7	25372561	yes	yes	C	Probable mis anottated TSS, the ERV is also aprt of the 3'UTR of an upstream gene.
IAP_ei10655	IAP	V1rc7	3413	chr6	57183432				Not even unspliced ESTs described, vomeronasal duplicated genes, found several times in our lists.
IAP_ei5246	IAP	Lrrc8b	3562	chr5	105844793	yes	No	C
IAP_ei9405	IAP	Olfr834	3569	chr9	18792433				The majority of olfactory receptors have no EST described, probably due to their duplication history. We did not consider such genes in our analysis.
IAP_ei8563	IAP	Olfr1393	3583	chr11	49093651				The majority of olfactory receptors have no EST described, probably due to their duplication history. We did not consider such genes in our analysis.
IAP_ei9644	IAP	Atoh7	3788	chr10	62562903	no	yes	C	Mouse unspliced ESTs not clear.
IAP_ei3512	IAP	Pcdha8	3814	chr18	37152120				Several TSSs of different Pcdna genes clustered together.
IAP_ei10604	IAP	Usp-ps	3815	chr7	111800765	no		C	duplicated genes.
IAP_ei13295	IAP	Olfr1317	3823	chr2	111982103				The majority of olfactory receptors have no EST described, probably due to their duplication history. We did not consider such genes in our analysis.
IAP_ei6087	IAP	OTTMUSG00000016411	3885	chrX	3410667	no	yes	C	Unspliced ESTs present but several different genes using the same promoter.\
