# Supplementary material for: Epigenetic interplay between mouse endogenous retroviruses and host genes
Source: Genome Biol. 2012 Oct 3;13(10):R89. doi: 10.1186/gb-2012-13-10-r89 (PMC3491417; doi:10.1186/gb-2012-13-10-r89)
Supplement: Additional file 2 — ERV dataset assayed for methylation. All ERV copies selected for DNA methylation analysis. [file gb-2012-13-10-r89-S2.xls]

## Sheet: ETnMusD
Copy name	Etn I or Etn II	Type	Chr	Start	End	Common or polymorphic	Strains where the copy is present (polymorphic only) from Zhang et al. 2008.	Position relative to gene	Distance to the nearest TSS	LTR closest to TSS	Gene name (nearest TSS)	CpG island?	Tissues studied	Primer Pair 1 (MeDIP-qPCR)	Primer Pair 2 (MeDIP qPCR)	Primer pair copy (bisulfite)	Primer pair for gene (bisulfite)	TE Bisulfite or cobra (% methylation)	Page on Figure S2 with data	Gene bisulfite or cobra (% methylation)	MeDIP (1) average	MeDIP (1) Std Dev	MeDIP (2) average	MeDIP (2) Std Dev	MeDIP in AJ strain (fisrt primer pair) average	MeDIP in AJ strain (fisrt primer pair) stdev	Distance to the neared TES	LTR closest to TES	Primer pair for opposite LTR (MeDIP)	Primer pair for opposite LTR (bisulfite)	Methylation of opposite LTR, bisulfite or cobra (%)	Empty site primers	Empty site bisulfite	Chimeric transcript	Primers for chimeras	Primers for allelic expression
405	II	Solo	chr5	137291423	137291756	Common		Inside	67221	DA	Emid2	yes	Testis, Liver	ID1028R (TGAGCAAGCAGGTTTCAGG) ID405R (CCATCTTGCCTGCTTCTGTC)	405-2F (ATTCAATGCTGGTGGAGTGG) 405-2R (TATTCACTGGGCCATCTTGC)	NA	NA	NA	DA	NA	0.893873	0.214287	0.512708	0.0679148	NA	NA	73789	DA	DA	DA	NA	NA	NA	NA
695	I	Full length	chr17	13356194	13361694	Common		Inside	31537	5'	Unc93a	no	Testis	ID3369R (CCCTCTTCTCTTCCAGGTTTC) ID695R (GCGTTTATCTGCCAGCACTT)	695-2F (TAGAACCCAGGTTGTGGTCTG) 695-2R (ATCTGCCAGCACTTTTGGAG)	NA	NA	NA	DA	NA	0.998617	0.112465	1.847	0.6189	NA	NA	54711	5'	NA	NA	NA	NA	NA	NA
1027	II	Solo	chr13	38752163	38752474	Common		Upstream	1266	5'	Eef1e1	yes	Spleen, kidney, testis	ID1027F (GGAACCAAGATGTTGCTGTG) ID1814R(AGAACGAATGAGCAGGAAGC)	1027-2F (TGAATCCTTATGTGGTGGTTTG) ID3171_F (GAATGAGCAGGAAGCTCCAC)	NA	F (GTGATATTTGTTTGGAGGTTTAGAT) R (ACAAAAAAACCCTATCTCAAAAAAC)	NA	4	1.4	0.741198	0.077808	1.2944975,0.7919139,0.661156	0.0811086833360062,0.14506,0.661156	0.536544	0.127525	14603	5'	DA	DA	DA	NA	NA	NA
1028	I	Full length	chr13	24855875	24865100	Common		Upstream	2069	5'	Gmmn	yes	Testis, brain	NA	NA	F (TTTGGAGAAATTGTATATTTTATGGG) R (CACCTCATATAACTTCAAAAAACTAC)	NA	99.3, 96.5	5	NA	NA	NA	NA	NA	NA	NA	12161	5'	NA	NA	NA	NA	NA	NA
1572	I	Full length	chr7	4009192	4014157	Common		Inside	648	3'	Lair	no	Spleen, muscle, heart, ES cell	ID3369R (CCCTCTTCTCTTCCAGGTTTC) ID1572R (ATTTTTGAGGCATGGTGTCA)	NA	F (TTTTTTTATTGGATTAGAGATTATT) R (ACTATAAAACCAATTTATACTACCC)	NA	19.6, 97.2, 50, 96.7	6	NA	0.084774	0.01221	NA	NA	0.131771	0.023437	11570	3'	1572-5'F (TTGAGTTCAGCCTGGTCTACAG) ID1814R (AGAACGAATGAGCAGGAAGC)	F (AGGGAAGTTAGGTATATATTTTTTGTTTTA) R (ACAATATCTCTTCCAAAAATCCTTTAC)	92.9	NA	NA	No
1593	I	Solo	chr7	130539539	130539877	Common		Inside	18043	DA	Lcmt1	yes	Pancreas	ID1593F (CACACAGAAACCTGCTTTGC) ID1593R (CAGAAAGATTGAGCGGGAAG)	NA	F (TTGTGAATTATTATGTGTTTGTTGG) R(AAAAACCAAAACAAAACTCTCTACTC)	NA	26.7	7	NA	0.163242	0.0120942	NA	NA	NA	NA	33995	DA	DA	DA	DA	NA	NA	NA
1814	I	Full length	chr5	130150139	130155637	Common		Downstream	20326	3'	Zfp11	yes	Spleen	ID1814F (CACAATGGTGACTGGTGATG) ID1814R (AGAACGAATGAGCAGGAAGC)	NA	F (ATATTTGTGTTGAAGTTAGTTGTTA) R (AATCAAAACTCAAATTTTATTATTAC)	NA	100	8	NA	3.56272	1.26563	NA	NA	2.52768	0.441237	4832	3'	DA	DA	NA	NA	NA	NA
1979	I	Full length	chr3	95199956	95205469	Polymorphic	Present in B6, absent from 129	Inside	1294	3'	4930558C23Rik	no	Testis	NA	NA	F (AAAAGGGAGGAGATGTAGTTTTTTT) R (AAATTCCCACCTTAACTTATAATTAACTC)	NA	94.1	10	NA	NA	NA	NA	NA	NA	NA	9576	5'	NA	NA	NA	NA	NA	NA
2012	I	Solo	chr3	96002405	96002726	Common		Upstream	896	DA	Bola1	yes	Testis, kidney, spleen	ID1814R(AGAACGAATGAGCAGGAAGC) ID2012F(CTCATTTGGTCAGGATGTGG)	NA	F (GGAGATTTTTTTGTTTTTGAGAGAG) R(CAAACCACAACCTAAATTCTAACCTA)	NA	7.1	11	NA	0.083424383, 0.1312, 0.1021	0.010725879, 0.06487, 0.09043	NA	NA	NA	NA	1894	DA	DA	DA	DA	NA	NA	Yes	bola1F(chimera) GAATAGCGGCTTCCACTGGTC bola1R(chimera) GACTGCAGTCATGTGCTGAT
55	II	Solo	chr17	75954320	75954664	Common		Upstream	3034	DA	Fam98a	yes	Kidney, Liver	ID852_F (GCCCCGTCTAGATTCCTCTC) ID55F (GCAAGCCAAGTCCTGAGATTAC)	55-4F (GGGAGGGGAGACTACATTTTTC) 55-4R (CGCCTTTAATTCCAGCACTC)	NA	NA	NA	DA	NA	1.16807	0.085965	2.39608	0.034719	1.1036	0.1817	17894	DA	DA	DA	NA	NA	NA	NA
2535	I	Solo	chr13	99410802	99411103	Common		Upstream	3437	DA	Tmem174	no	Kidney	ID2535F (CCTGAATTCCAAGCCAAAAG) ID2535R (CAGGCTAGAACCCATGTTGTG)	5 different primer pairs used. Only one worked.	NA	NA	NA	DA	NA	0.45415	0.0260703	NA	NA	NA	NA	5869	DA	DA	DA	DA	NA	NA	NA
3498	I	Full length	chr15	74655502	74660246	Common		Downstream	5996	3'	Hemt1	no	Testis	ID3498F(CTGTGCACATGCTCATACACTG) ID3498R(GGCAACATTCCTTTCTCTCG)	34982F (ATGGCCTTATGCATGTGGTG) 34982R (TAGAACCCAGGTTGTGGTCTG)	NA	NA	NA	DA	NA	0.991805	0.0189267	0.7209	0.1875	NA	NA	636	3'	NA	NA	NA	NA	NA	NA
1924	II	Full length	chr4	89893218	89897504	Common		Downstream	7707	5'	Zfp352	no	Kidney	ID1924F (TGAGAAGAAGGAGCCCAGTATG), ID1924R (GGTGGGGAGGCTACAGATTC)	NA	F (GGGAGTTTGGTATGATTGATTGTA) R (AAACCAAAACAAATTCATCCTATTC)	NA	82.3	9	NA	0.417365	0.0389821	NA	NA	0.43047	0.0526578	840	5'	NA	NA	NA	NA	NA	NA
3394	I	Solo	chr17	53836850	53837178	Common		Upstream	8210	DA	Sgol1	yes	Kidney, liver	ID1028R (TGAGCAAGCAGGTTTCAGG) ID3394R (GCCTCTGACAGTGCTATACTTGG)	33942F (TCAGTCTTGCGTTGGTTCAC) 33942R (CCTTTGTCTTGGTTCCTTCC)	NA	NA	NA	DA	NA	0.49411	0.0805631	2.78973	0.300753	0.386873	0.0287871	22738	DA	DA	DA	DA	NA	NA	NA
3995	I	Full length	chr4	45393691	45400462	Common		Downstream	8475	5'	Mcart1	yes	Liver	ID3995F (CCAGGATTGGAGCATAAAGG) ID3995R (TTCCAGCCTAGAACCCAAAC)	3995-2F (CCAGGATTGGAGCATAAAGG) ID3995R (TTCCAGCCTAGAACCCAAAC)	NA	NA	NA	NA	NA	1.03265	0.347503	0.718356	0.0845823	0.63355	0.0271512	1097	5'	NA	NA	NA	NA	NA	NA
3171	i	Full length	chr1	167101718	167104324	Common		Downstream	10814	3'	Tbx19	no	Kidney	3171F (GAATGAGCAGGAAGCTCCAC) 3171bisR (CCACGCACACACACAGTTG)	NA	F (TTTGAATATATAGTTTTTGATGTATTATTG) R (TTCTTAAATACTACCTTTTCTATCTTAAAA)	NA	73.9	14	NA	0.691135	0.086997	NA	NA	0.7683	0.159026	148	3'	NA	NA	NA	NA	NA	NA
3523	I	Full length	chr15	75110523	75116843	Common		Downstream	11672	3'	Ly6F	no	Spleen	ID3523_F (TTGTAAAACCCGTCCCTGAC) ID3523_R (CTTCCAGGTTTCCAAGATGC)	NA	F (TTATATGATGTATTATGTGAGTGGG) R 9TCAAAATAAAACTTACAACCCTATC)	NA	91.4	16	NA	0.31339	0.049023	NA	NA	0.229159	0.011571	7859	3'	NA	NA	NA	NA	NA	NA
83	MusD	Full length	chr16	19552197	19559682	Common		Downstream	14776	5'	Lamp3	no	Spleen	ID831F (TTGCCCTTTCTAACTCAGTGG) ID831R (TGTCTTGGCTCCGTTTCTTC)	253bisR (GTTCCTCCCTTAGCTCGAGTG) 832F (AAATTGCCCTTTCTAACTCAGTG)	NA	NA	NA	DA	NA	0.987348	0.254339	1.77489	0.137664	0.806377	0.04186	93792	5'	NA	NA	NA	NA	NA	NA
2279	I	Full length	chr1	136296653	136302169	Polymorphic	Present in B6 and 129, absent from AJ	Upstream	398	3'	Cyb5r1	yes	Spleen, testis, embryo	NA	NA	Cyb-B6-BIS-S1 (GGTAGAATTATTGAGTATAGATAATTTTTT) Cyb-BIS-AS1 (CTAAATCCCCATAACCTAAAAATAC) Cyb-B6-BIS-S2 (TTTTTTAGTTTGAAATTTGTTTGTT)	NA	0,0,11.8	12	0,0,2.3	NA	NA	NA	NA	NA	NA	6146	3'	NA	Cyb BIS-S6 (TGATTGATTTTGATGAATTAATATTTATAG) Cyb BIS-AS2 (AAACATTCATTCATACAAACTAAACAC) Cyb BIS-S5 (AAGGATTAGGAAATGAAGTTGTTTT)	70,70,60.7	NA	NA	Yes	CybLTRFoR AGAACCCAGGTTGTGGTCTG CybEx2Rev TACTTCTCATCCGGGTCCTG	Cyb5r1 ex5-as TTCCCAGCATAACTGAGCAA Cyb5r1 ex2-3-s ACGACAGTGAGCCACAACAC Cyb5r1 ex5-S TTCCTGAAGGAGGGAAGATG Cyb5r1 ex4-s CTACCTCTCTGCCCGAATTG Cyb5r1 int4-s GGGTCTAAGGGAAGGGAGAA
862	I	Solo	chr15	94392343	94392681	Common		Inside	18252	DA	Irak4	no	Spleen	ID1028R (TGAGCAAGCAGGTTTCAGG) ID862F(CCATCCTGCCAACCAATG)	862-3_F (CCCTCTTCTCTTCCAGGTTTC) 862-3_R (TCACCAGAGGCTAGTGTGAATAG)	NA	NA	NA	DA	NA	2.98162	0.97106	4.34095	1.10526	2.98162	0.97106	6066	DA	DA	DA	DA	NA	NA	NA
2605	I	Solo	chr9	54013007	54013328	Common		Downstream	27921	DA	Cyp19a1	no	Testis	ID1028R (TGAGCAAGCAGGTTTCAGG) 2605R (GCAACAAGGCAACACTTGAG)	26052R (CTCAAGTGTTGCCTTGTTGC) 26052F (TTACCCCAGAGGCTTACACAC)	NA	NA	NA	DA	NA	1.01765	0.116702	2.2362	0.848	NA	NA	415	DA	DA	DA	DA	NA	NA	NA
869	I	Solo	chr15	39667174	39667507	Common		Inside	21509	DA	Dpys	yes	Liver	ID3369R (CCCTCTTCTCTTCCAGGTTTC) ID869R (TCAGGCTTTCCTTGTGCTG)	869-2F (CCGGACACAACACACTTTTG) 869-2R (CCGCAACTTTAATCCCAGAC)	NA	NA	NA	DA	NA	0.410673	0.164425	0.330092	0.0149181	0.505109	0.00214764	34642	DA	DA	DA	DA	NA	NA	NA
2925	I	Solo	chr6	85819199	85819535	Common		Upstream	68	DA	Cml2	no	Liver, spleen	ID3369R (CCCTCTTCTCTTCCAGGTTTC) ID2925F (ACATGGGAGGGTGTTGTTTC)	NA	F (TGGTGAATTTTTAGGGTGTAGATTT) R (ACCTCAAACCAACCTTTTCTTATTT)	NA	18.5, 93.2	13	NA	0.150589	0.00555928	NA	NA	0.200436	0.0198111	3783	DA	DA	DA	DA	NA	NA	Yes	Cml2 ETn-s GTTTCCAAGATGCCTTTCCA Cml2 ex2-as CTGTGTTCCCAGGTCCAAGT
3369	I	Full length	chr17	21115438	21120951	Common		Upstream	24954	5'	Zfp160	yes	Spleen	ID3369F (CTGTATTTGCCAGGCATTGG) ID3369R (CCCTCTTCTCTTCCAGGTTTC)	33692R (AGAGCTATGTCAGGTGTTGTGTC) 33692F (TCTTTCTCTTGCCACCTAGCC)	NA	NA	NA	DA	NA	0.413429	0.065633	0.885785	0.348736	0.385483	0.012932	12569	3'	DA	DA	NA	NA	NA	NA
574	II	Full length	chr1	90993340	90998890	Polymorphic	Present only in B6	Inside	26303	3'	Sh3bp4	no	Lung	NA	NA	Data from Reiss et al. 2010	NA	20.5	Fig S3	NA	NA	NA	NA	NA	NA	NA	51478	5'	NA	Shb BIS-S1 (TTTATAATTTTTAGGGGTTTTTTTT) Shb BIS-S2 (GATGTTTGGTAGGGGTTTTTTTAAT) Shb BIS-AS1 (CCCCTAACCTAAAACCTACTTACTC)	43.3	NA	NA	NA
1220	I	Full length	chr14	119042582	119048511	Common		Inside	27642	3'	Abcc4	no	Prostate	NA	NA	Data from Reiss et al. 2010	NA	100	Fig S3	NA	NA	NA	NA	NA	NA	NA	160668	5'	NA	Abc BIS-S1 (GGGAATTTTATAGAGATAGGTTTTT) Abc BIS-AS2 (AACCTAAATATTTTATAAAACATTAATCCT) Abc BIS-AS1 (AACAAAATAAAAAAATCATTTACTC)	94.3	NA	NA	NA
3173	I	Solo	chr1	130163484	130163806	Common		Inside	22726	DA	Ubxn4	yes	Liver	ID3369R (CCCTCTTCTCTTCCAGGTTTC) ID3173F (AGAAATGGCTCAGAGGTTGG)	NA	F (TTGGGAATATTTGTTGTTTTTGTAG) R (ATATCCCCTACTATAATCTCCCCTC)	NA	81.7	15	NA	0.396411	0.020879	NA	NA	0.8722	0.009968	12148	DA	DA	DA	DA	NA	NA	NA
852	II	Full length	chr15	55703023	55708560	Common		Inside	29944	3'	Sntb1	yes	Liver	ID852_F (GCCCCGTCTAGATTCCTCTC) ID852_R (GTTTCCTGAACGATCGTGGT)	NA	F (ATAGGGAGGAGATGTAGTTTTTTTT) R (ACCTATTTTCCTCTTTATTTCCTAAAC)	NA	64	3	NA	0.45407	0.0765103	NA	NA	0.770032	0.0252385	232314	3'	NA	NA	NA	NA	NA	NA
3893	I	Full length	chr5	91353950	91359467	Polymorphic	Present in B6, absent from DBA	Upstream	754	5'	Mthfd2l	yes	ES cells, embryo, brain	NA	NA	Mth BIS-S2 (ATTGGGGTAATTTGTTTATTTTTTTTAATA) Mth BIS-AS5 (TTAAAAAAATAAAAAAACAAAAAAAA) Mth BIS-S3 (TTTATTGTTGAATTTAAGTGAATTAG)	NA	63.7, 87.4, 89.1	17	0, 0, 0	NA	NA	NA	NA	NA	NA	18986	3'	NA	DA	NA	NA	NA	NA
2527	I	Full length	chr13	76587547	76593154	Common		Inside	65138	3'	Mctp1	yes	Lung	NA	NA	Data from Reiss et al. 2010	NA	94.8*	Data from Reiss et al. 2010	NA	NA	NA	NA	NA	NA	NA	262116	3'	DA	DA	NA	NA	NA	NA
3989	I	Solo	chr4	59975271	59975609	Common		Upstream	1734	DA	Mup4	no	Liver,testis	ID3989F (CCCAGCAATCCTCTGTTTTG) ID3369R (CCCTCTTCTCTTCCAGGTTTC)	NA	F (TGGTTGATTTTGGTGTTTGTATATAT) R (CCTCCCCTAACCTAAAACCTACTTA)	NA	83.3, 82.1	18	NA	0.248566	0.00165	NA	NA	0.245008	0.03599	5593	DA	DA	DA	NA	NA	NA	NA
3172	I	Full length	chr1	154925062	154930510	Common		Inside	103067	5'	Lamc2	no	Brain	NA	NA	Data from Reiss et al. 2010	NA	85.1	Fig S3	NA	NA	NA	NA	NA	NA	NA	35881	5'	NA	Nmn BIS-S1 (ATAGTGGATATTAATTGATTAAGGGTG) Nmn BIS-S2 (GGAGGAGAGTTTTTGTGTTTTTTTAT) Nmn BIS-AS1 (AAAAATCCCATAAAAACAAATTTTT)	54.6	NA	NA	NA
3568	I	Full length	chr12	79507116	79512651	Common		Inside	179474	3'	Gphn	yes	Liver	NA	NA	Data from Reiss et al. 2010	NA	95.6*	Data from Reiss et al. 2010	NA	NA	NA	NA	NA	1.6	0.17	273105	5'	DA	DA	NA	NA	NA	NA

## Sheet: IAP
Copy name	Type	Chr	Start	End	Common or polymorphic	Strains where the copy is present (polymorphic only) from Zhang et al. 2008.	Position relative to gene	Distance to the nearest TSS	LTR closest to TSS	Gene name (nearest TSS)	CpG island?	Tissues studied	Primer Pair 1 (MeDIP-qPCR)	Primer Pair 2 (MeDIP qPCR)	Primer pair copy (bisulfite)	Primer pair for gene (bisulfite)	TE Bisulfite or cobra (% methylation)	Page on Figure S2 with data	Gene bisulfite or cobra (% methylation)	MeDIP (1) average	MeDIP (1) Std Dev	MeDIP (2) average	MeDIP (2) Std Dev	MeDIP in AJ strain (fisrt primer pair) average	MeDIP in AJ strain (fisrt primer pair) stdev	Distance to the neared TES	LTR closest to TES	Primer pair for opposite LTR (MeDIP)	Primer pair for opposite LTR (bisulfite)	Methylation of opposite LTR, bisulfite or cobra (%)	Empty site primers	Empty site bisulfite	Chimeric transcript
170	Full length	chr12	95274591	95281927	Common		Upstream	1648509	5'	Flrt2	No	Kidney	4510LR (TCTGGTCTGTGGTGTTCTTCC) EI170F (AGACTTATCCCAGCTGTGCTTC)	170qF (CATGCGCAGATTATTTGTTTACC) 170qR ATGACCCTGCTGGTGAGTG	NA	NA	NA	NA	NA	2.43863	0.316398	5.86721	0.297986	NA	NA	3390005	5'	NA	NA	NA	NA	NA	NA
592	Full length	chr13	64599807	64602450	Polymorphic	Present in B6 and 129	Upstream	707	3'	1190003K10Rik	No	Pancreas	592F (AACTGGATGCCTAATTTAAAAGC) 592R (CGTGAACGCGTGTAAGACAG)	NA	F (GATGTTTAATTTAAAAGTAGAAATAAGTTT) R (AACTACAACCAATCAAAAAATAATAC)	NA	93.5	19	NA	0.298937	0.127759	NA	NA	NA	NA	17253	3'	NA	NA	NA	NA	NA	NA
858	Full length	chr14	11011280	11018376	Common		Inside	976170	5'	Fhit	Yes	Kidney	4510RF (TGTCAGCGCCATCTTGTAAC) 7305R (AGCACATTGGGGAAACAGTG)	858qF (TGTCAGCGCCATCTTGTAAC) 858qR (AAGGAGCACATTGGGGAAAC)	NA	NA	NA	NA	NA	3.1519	1.34597	3.68672	0.082178	NA	NA	628672	3'	NA	NA	NA	NA	NA	NA
1267	Solo	chr9	71336521	71336929	Common		Upstream	2731	DA	Pol2rm	Yes	kidney	1267F1 AACCTCCCTTGAATTTGCTG 1267R1 (4510LR) CCGGTTTGTTGTGTTCTTCC	1267F (AACCTCCCTTGAATTTGCTG) 1267R (CCGGTTTGTTGTGTTCTTCC)	NA	NA	NA	20	NA	1.83011	0.283821	2.46236	0.465902	NA	NA	10277	DA	NA	NA	NA	NA	NA	NA
1323	Full length	chr9	123099950	123107326	Common		Inside	17830	5'	Cdcp1	Yes	Kidney	1323F (AGTAGCCAACAGAGTCCCATTC) 1323R (TGGCTCCCAAAGATGTAAGC)	1323qF (CATCTTGTGACGGCGAATG) 1323qR (TTGAGCAGATGGAAGAGCAG)	NA	NA	NA	NA	NA	6.78602	2.02489	3.61847	0.624281	NA	NA	18547	3'	NA	NA	NA	NA	NA	NA
1335	Solo	chr9	87151997	87152455	Common		Upstream	1630	DA	4922501C03Rik	Yes	testis	1335F TCCCTTTGAGCTCTAGTGTTCTC 1335R TCTTCCTCTCTGCCTCTCTCTG	1335-2F (GAAAACCCTATTTGTGCTTGTTC) 1335-2R (GCAGAAGATTCTGGCTTGTTG)	NA	NA	NA	NA	NA	2.164	0.237678	1.557713	0.085196	NA	NA	65657	DA	DA	DA	DA	NA	NA	NA
1859	Full length	chr6	87352447	87358899	Polymorphic	Present in B6	Upstream	13518	3'	Gkn3	No	brain	NA	NA	F (TTTAATTTGATTTATTTGATTTTTTTTAAA) R (TAAGTAAAGTTTGAATGGAGGGTTATTT) nested (AAAAACATATCATCTTTCATAAAAATTCAATA)	NA	100	Fig S3	NA	NA	NA	NA	NA	NA	NA	19134	3'	NA	F (ATGTGAAAAAGAATAAAAGGGTTTTTAA) R(CAAAAACAAAAAACAAACCAACTCTTCT) nested (CTTATCAAAACATTTCATTATTACTACAAAC)	97	NA	NA	NA
1877	Full length	chr6	65334821	65341902	Common		Inside	3533	3'	C130060K24Rik	Yes	Spleen	ei1877F (TGGGTTGAGCCCTCAAATAG) ei1877R (TCTGGTCTGTGGTGTTCTTCC)	1877qF (TGGGTTGAGCCCTCAAATAG) 1877qR (CAGAAGATTCTGGTCTGTGGTG)	NA	NA	NA	NA	NA	1.69516	0.63116	1.611801	0.640448	NA	NA	66242	5'	NA	NA	NA	NA	NA	NA
2374	Full length	chr4	59043163	59045909	Polymorphic	Present in B6	Upstream	2119	5'	Gng10	Yes	spleen	P2374R (TTCAGTGACTTCAGAGGCTGAG) P2374F (CGCCATCTTATAATGGCAAATG)	2374-2R (GCTGAGGCAGGAGTGACTG) P2374F (CGCCATCTTATAATGGCAAATG)	F (AGAGAGAGAAAGAATGGTAAAATTT) R (AACATACTAAAAATAAAAAAAATAAATCAA)	F (TGGTTTTAGTTTTGTAAAATTAATGTGTAT) R (CCAACCTCCAACTTCAACTACTC)	91.7	21	1.4	2.27105	0.597905	2.12753	0.006428	NA	NA	37562	5'	NA	NA	NA	NA	NA	NA
2666	Full length	chr2	93664938	93672014	Polymorphic	Present in B6	Upstream	2213	3'	Ext2	Yes	Lung	P2666F (GCTTCAGCCTCAAGAGGAAAG) 4510LR (TCTGGTCTGTGGTGTTCTTCC)	P2666F (GCTTCAGCCTCAAGAGGAAAG) 2666-2R (CAGAAGATTCTGGTCTGTGGTG)	NA	NA	NA	22	NA	6.09906	2.25214	7.5383	1.48357	NA	NA	3596	5'	NA	NA	NA	NA	NA	NA
3204	Full length	chr1	74699995	74707174	Common		Upstream	1154	5'	TTLL4	Yes	Kidney	4510RF (TGTCAGCGCCATCTTGTAAC) ei3204R (ACAAAATGGGAGTGCTGGAG)	NA	F (TTATTTTTTGATTGGTTGTAGTTTAT) R (CTAAAACAATTATCTAATTTATCTCCTAAT)	NA	98	23	NA	3.12989	0.996818	NA	NA	NA	NA	16528	3'	NA	NA	NA	NA	NA	NA
3333	Solo	chr1	65383853	65384212	Common		Inside	26022	DA	Pth2r	No	Testis	ie3333F (CCTTTCAGATGTGCTTGAACC) Ie333R (TGGCTCCTGAAGATGTAAGC)	3333qF (TGTGCTTGAACCTTTCTGATG) 3333qR (TGGCTCCTGAAGATGTAAGC)	NA	NA	NA	NA	NA	4.2072	0.497282	5.32598	0.067087	NA	NA	51606	DA	DA	DA	DA	NA	NA	NA
3516	Full length	chr18	49848974	49856087	Common		Downstream	59168	5'	Dtwd2	Yes	Spleen	8852LR (AGGATGTTAGCGCCATCTTG) EI3516R (TCAGGAGTTTAGCAGCAGACAG)	3516-2qF (ATGGCCGAGTAAAGGCAGAG) 3516-2qR (ACCCTAAGGTGGTATGTGTTGG)	NA	NA	NA	NA	NA	3.26814	0.86083	4.62192	1.31208	NA	NA	0	5'	NA	NA	NA	NA	NA	NA
3541	Full length	chr18	26988214	26995452	Common		Upstream	1075730	3'	Celf4	Yes	Kidney, liver	ei3541F (GCAGGTTATACATGCCTGCTC) ei3541R (AGCAGCATTTGGCTTCTTTC)	same primers, but in liver	NA	NA	NA	NA	NA	1.42618	0.473506	1.93304	0.252924	NA	NA	1352093	3'	NA	NA	NA	NA	NA	NA
3581	Solo	chr18	24140410	24140725	Common		Upstream	7410	DA	Zfp35	No	Spleen, Pancreas	3581F (TGTAGGTGTCTTACACGCGTTC) 3581R (TTGCTCTCTTGCTCCTGAAG)	NA	F (AAAGAATTGATGTGTGTTATGTTGT) R (AAAAAATCCAATATCCTTTCCTAAC)	NA	99.2	24	NA	3.31928	0.642229	NA	NA	NA	NA	17554	DA	DA	DA	DA	NA	NA	NA
3806	Full length	chr17	60444146	60451072	Common		Upstream	1313348	3'	Nudt12	Yes	Kidney	ie7305F (CTGGTCTGTTGTGTTCTTCCTG) IE3806F (AGCAGTGTTTGGGATGGAAG)	NA	F (TGGTTTTAGTAGGAGTGGAAGTGTT) R (AACTACAACCAATCAAAAAATAATAC)	NA	97	25	NA	1.78047	0.141241	NA	NA	NA	NA	1303322	3'	NA	NA	NA	NA	NA	NA
3984	Full length	chr15	72911842	72918383	Polymorphic	Absent in DBA	Upstream	2459	5'	Chrac1	Yes	Testis	3984R (TGAGTGGGTTTGGATTCAGG) 4510RF (TGTCAGCGCCATCTTGTAAC)	4510RF (TGTCAGCGCCATCTTGTAAC) 3984-2_R (GGAGGAGATGGAATCAGGAAG)	NA	NA	NA	NA	NA	5.59936	1.32394	4.52548	1.31135	NA	NA	6122	5'	NA	NA	NA	NA	NA	NA
4305	Solo	chr11	8912655	8913136	Polymorphic	Present in B6	Upstream	1515	DA	Hus1	Yes	Es cells, brain	NA	NA	1-GTGGTTGGTAAGTTAAATATTATTAATTTT 2-GGGGAGTTTTTGGTTTTAGTATTTAAT 3-ACAACTATATTCTAAATAATAAACATAATC	1-TGGTTTTTTTAGTATTTTTGGTTGG 2-GTTTAGAATTTTTGGGTTTTTTTGT 3-AAAAAACCTTTATCCTAAACAAAC	86.1, 97.1	26	1.45	NA	NA	NA	NA	NA	NA	2921	DA	DA	DA	DA	Intervening region 1-TTTTTTAAGGATTATATTTGTAAAAA 2-GGTATTGGGATTAATATTTTTTTTTA 3-CCCCAAAAACTATATTCCAACTAAC	1.5	NA
4577	Full length	chr8	79660798	79667136	Common		Inside	234391	3'	Nr3c2	No	Liver, kidney	ei457F AACCAAGCCTTCCACATACG ei457R CTGCATGGTGAAGTAACGAGAG	4577F (TTCCCCAGTGACCTAACTTCTC) 4577R (TCCTAGCTCCTGAAGATGTAAGC)	NA	NA	NA	NA	NA	4.2015015 (liver)	1.51586	7.935767 (kidney)	2.81803	NA	NA	100402	5'	NA	NA	NA	NA	NA	NA
4928	Full length	chr7	119573719	119578289	Polymorphic	Present in B6	Inside	2500	3'	Parva	Yes	lung	P4928R (GGTTTGTTGCGTCTTTCCTG) P4928F (TGCTAGCACCTTTGAGAAACG)	4928-2F (TGGTCCAAAGTTTACCAGTGTG) P4928R (GGTTTGTTGCGTCTTTCCTG)	NA	NA	NA	27	NA	4.34694	1.07844	4.89893	0.70574	NA	NA	17101	3'	NA	NA	NA	NA	NA	NA
5240	Full length	chr5	124554504	124560958	Common		Upstream	1389	5'	Ogfod2	Yes	Liver	4510RF(TGTCAGCGCCATCTTGTAAC) ei5240R (TCCCCTCTTCCATGATTCTC)	NA	F (GGGGAAGGTAGAGTATAAGTAGTTATAAGA) R (ACAATACCCATAAAAACCAAAAAAA)	NA	98.6	28	NA	5.71165	2.26699	NA	NA	NA	NA	4527	5'	NA	NA	NA	NA	NA	NA
5329	Solo	chr5	110561657	110562125	Polymorphic	Present in B6 and DBA	Upstream	2734	DA	Chfr	Yes	testis	P5329R (GCCTGCATTAAGCCTCTTTG) P5329F (CAACACCATCTCAGGTCTCATC)	P6432F ATGTCAGCGCCATCTTGTG 5329-2_R TCATGCCTGAAGCAACTCTG	NA	NA	NA	NA	NA	6.437	0.654686	3.12415	0.499171	NA	NA	2844	DA	DA	DA	NA	NA	NA	NA
5419	Full length	chr5	77448001	77452347	Common		Inside	2953	3'	1700023E05Rik	Yes	testis	5419F (TCATTGCCAGTAGCTTTTCAC) 5419R (CCGCAGAAGATTCTGGTTTG)	5419qF (CCTCATTGCCAGTAGCTTTTC) 3779qR (CCGCAGAAGATTCTGGTTTG )	NA	NA	NA	NA	NA	5.70501	1.33144	5.7148	1.18995	NA	NA	9499	3'	NA	NA	NA	NA	NA	NA
6428	Full length	chr16	38714486	38721589	Polymorphic	Present in B6	Upstream	1338	3'	CdGap	Yes	ES cells, thymus, brain, lung	NA	NA	1-TATATTGTTTAAAAAAAAATTTAGTTAATA 2-GGGAAGGAAGTTTTGTTTATATTATAA 3-AATTACAAAACTAAACACTACAATAAA	1-GGGGGTATATTATTATTTTGTTT 2-TTTAGTTTTTGTTTGGTATTTTTGTTTTT 3-ACAAAAAAAACAATTCCATAAACAC intervening region : 1-TTTTTTTGTTATTTTAGTTTTGATATT 2-AAGATTGGGATTTTAGAAATTTGAT 3-AAATATACCTACCCTTCAAAACCTATATATA	84.7,17,23.5,15	29	2.8,4.2,3.8	NA	NA	NA	NA	NA	NA	47569	5'	NA	1-AAAAGAATAAAAGGGTTTTTAATATTAGA 2-ACATAAATTCCAATAACTACAAAAACC 3-AAAAAAAAAATCAATAAATCAATAA	88,99.5,96.7,90.4	1-TTGGTTTTTGTAGTTATTGGAATTTATG 2-TATTTTGATGAAATATGGATAAGTAATTAT 3-AACAACCACACAACTATTCAAAAATA	1.2,0	NA
6432	Full length	chr16	13099857	13107003	Polymorphic	Absent in DBA	Upstream	2826	5'	Ercc4	Yes	testis	P6432F (ATGTCAGCGCCATCTTGTG) P6432R (TCATGCACCCCTAGTAAGCAG)	6432-2_F (GGCTTCCCACACTTTCTTCAG) P6432R (TCATGCACCCCTAGTAAGCAG)	NA	NA	NA	NA	NA	4.976	1.31934	4.22495	0.734098	NA	NA	45099	5'	NA	NA	NA	NA	NA	NA
7038	Full length	chr17	29074353	29077129	Common		Inside	2078	3'	Pxt1	No	testis	7038F (TGGCTCCTGAAGATGTAAGC) 7038R (ATTGTTCCTTGGGACCTGAG)	3779qR (CCGCAGAAGATTCTGGTTTG) 7038qR (GGCATTGCATTGTTCCTTG)	NA	NA	NA	NA	NA	2.66433	0.208084	2.78176	0.882283	NA	NA	3422	5'	NA	NA	NA	NA	NA	NA
7083	Full length	chr17	8408717	8416143	Polymorphic	Present in B6	Upstream	12765	3'	Ccr6	No	brain	NA	NA	F (GTGGTTTATTTGTTTTTATTAAAAGGATAGGG) R (CTCTACTATAAAACCTCCATTAAAAAAACTA) nested (ATAAAAATATATAACCTTCCCTCCCCTAC)	NA	93	Fig S3	NA	NA	NA	NA	NA	NA	NA	26808	5'	NA	F (ATAAAAATATATAACCTTCCCTCCCCTAC) R (CAAACCTCCAAATTTAAAAACTCAA) nested (ATTTCCCAAAAAAAATACAAACCTC)	83	NA	NA	NA
7305	Full length	chr16	94496513	94503567	Common		Inside	5896	3'	Hlcs	No	Spleen	ei7305F (CTGGTCTGTTGTGTTCTTCCTG) ei7305R (TAACCCCTATGCACAGATGC)	7305qF (CTGGTCTGTTGTGTTCTTCCTG) 7305qR (GCAGAGAATAACCCCTATGCAC)	NA	NA	NA	NA	NA	4.42918	1.28778	6.88664	2.5743	NA	NA	54975	3'	NA	NA	NA	NA	NA	NA
7837	Full length	chr12	6809829	6816932	Common		Downstream	1167551	3'	1700101O22Rik	No	Kidney, liver	ei7837R (TGGCCTTTTCCTTTTGTCAC) 4510LR (TCTGGTCTGTGGTGTTCTTCC)	same primers in liver	NA	NA	NA	NA	NA	1.08799	0.208946	1.21577	0.0291314	NA	NA	561913	3'	NA	NA	NA	NA	NA	NA
8253	Full length	chr13	55880424	55885108	Polymorphic	Present in B6 and 129	Upstream	832	3'	Catsper3	No	Kidney, testis	NA	NA	1-GGGAGATATGTTATTTTTTATGAAGGTTTAG 2-CACTCTAACCTTACTCTACACAACAA 3-AATCATTACTTTCCCATAATTACA	NA	98, 98	30	NA	NA	NA	NA	NA	NA	NA	2233	5'	NA	NA	NA	NA	NA	NA
8515	Solo	chr11	100355513	100355941	Common		Inside	21417	DA	Klhl11	Yes	Lung, kidney	ie8815F (AACAGCAGTTAAGGCGAACC) IE8515 (GTCCCAACAGTGTAATCCTTC)	3333qR (TGGCTCCTGAAGATGTAAGC) 8515qR (AGGGAAGAGGTTCTTCATGG)	NA	NA	NA	NA	NA	3.17998 (lung)	0.159478	4.139082 (kidney)	0.729966	NA	NA	17847	DA	DA	DA	DA	NA	NA	NA
8532	Full length	chr11	109880958	109885773	Common		Downstream	23828	5'	Abca8b	No	Lung	4510LR (TCTGGTCTGTGGTGTTCTTCC) ei8532R (TGGGATCTGAGGAGCTGTAAG)	NA	F ATGATTATTTGTGTTTTGTTTTTTT) R (AACTTTTCAACCAACCTATACAAATC)	NA	94.4	31	NA	0.849415	1.34958	NA	NA	NA	NA	1175	3'	NA	NA	NA	NA	NA	NA
8545	Full length	chr11	29024557	29029778	Polymorphic	Present in B6 and 129	Upstream	973	3'	Pnpt1	Yes	ES cells, embryo, thymus	NA	NA	1-GAGAGTTGTAAGGTTAAGTATTGTAATG 2-ATAAAAAAAAATCTATATTTCCTAATA 3-AAAAAATATATTAAAATAAAAAAAAATC	1-AGGGTTTTTTTTAAATTTATATATTTTT 2-TTCTCACCTATATCCCAAATCTACAAT 3-AATTCCTACCCTAAAAAAAATTTAAC	94, 87, 96	32	1,,1	NA	NA	NA	NA	NA	NA	32050	3'	NA	NA	NA	NA	NA	NA
8561	Solo	chr11	53522731	53523236	Common		Upstream	1910	DA	RAD50	Yes	Lung	8561F (GGAGGATCATTGCACATTCC) 4037RF (GCACGTGTGCAGATTATGTTTAC)	8561-2qF (GGAGGATCATTGCACATTCC) 8561-2qR (TCACGAGAAAGGCAGAACAC)	NA	NA	NA	33	NA	1.0989	0.272553	1.52701	0.406723	NA	NA	15369	DA	DA	DA	DA	NA	NA	NA
8774	Full length	chr14	113417689	113424888	Common		Downstream	1343352	5'	Slitrk5	Yes	Liver	ei8774F (GGTTTGTTGCGTCTTTCCTG) ei8774R (TTGAGAACAGGCTGCAGGTAG)	8774-2qF (CCATATTTTGCACCTGTTCTG) 8774-2qR (GCGCAGATTATTTGTTTACCAC)	NA	NA	NA	NA	NA	3.95651	0.337659	6.85733	2.39888	NA	NA	1335332	5'	NA	NA	NA	NA	NA	NA
9553	Full length	chr10	111490570	111495455	Common		Upstream	1790	3'	Glipr1l1	No	testis	9553F CAGAAGATTCTGGTCTGTGGTG 9553R GTTCTTCACCGTGGAAACTG	9553-3F (CAGAAGATTCTGGTCTGTGGTG) 9553-3R (GTTCTTCACCGTGGAAACTG)	NA	NA	NA	NA	NA	2.93452	0.019034	5.22821	0.444785	NA	NA	20111	3'	NA	NA	NA	NA	NA	NA
9667	Solo	chr10	17744454	17744791	Polymorphic	Present in B6	Upstream	1396	DA	3110003A17Rik	Yes	spleen	NA	NA	F (TGTAAGATTTTTTAAGGTTTTTTTT) R (AATATTTATTTTAACACTACAATTTTATAT)	NA	98.8	34	NA	NA	NA	NA	NA	NA	NA	13387	DA	DA	DA	DA	NA	NA	NA
9963	Full length	chr8	112262955	112270103	Common		Upstream	1316	5'	Atxn1l	Yes	Brain, liver	9963-2F 9CATTCAAACCACCACAGCAG ) 9963-2R (GCTCCCAACACTTCTGTTTTC)	NA	F (AGAGAGATTGAATTTGGAATTGTTT) R (ACTCCCTAATTAACTACAACCCATC)	NA	96.9, 97.4	35	,0,0	3.17752	0.18795	NA	NA	NA	NA	12604	5'	NA	NA	NA	NA	NA	NA
10279	Full length	chr7	115573096	115574367	Common		Upstream	7009	5'	Olfr497	No	Thymus	NA	NA	F (AATAGAAAAATTAAAGAATGTTTTTTTGT) R (TGATAAAATTTGTTTTGAATAAAATTTTAA) nested (AATTCTAATTCTAAAATAAAATATCCTCCT)	NA	99	Fig S3	NA	NA	NA	NA	NA	NA	NA	6065	5'	NA	F (TGGTTTATTTGTTTTTATTAAAAGAAAAAGGGG) R (ATCAATCCTAATAACTTAAATTCAAAACCA) nested (CAAAAAATTATATCTAATCCTCCTACAAATAAT)	98	NA	NA	NA
10767	Full length	chr6	73162705	73169799	Polymorphic	Present in B6	Inside	1826	3'	Dnahc6	No	Spleen	4510L (TTCTCCCTGGTCCTTAATGC) P10767R (TTCTCCCTGGTCCTTAATGC)	10767-2_F TGCTTCTTACACGCTTGCTC 10767-2_R TTGTCTTGTCCAACCTGACC	NA	NA	NA	36	NA	3.58209	0.183027	6.042	1.08267	NA	NA	28700	3'	NA	NA	NA	NA	NA	NA
11143	Solo	chr5	16979758	16980349	Common		Upstream	1590	DA	Speer4f	No	Testis	11143R (ACATTCAAGGCCTCACTTCC) 11143F (TCTCTTGCACTCTTGCTCTCTG)	11143qF (TTGCTCTCTTGCACTCTTGC) 11143qR (ACATTCAAGGCCTCACTTCC)	NA	NA	NA	NA	NA	2.2082	0.6599	1.4604	0.199134	NA	NA	6405	DA	DA	DA	DA	NA	NA	NA
11234	Solo	chr5	4051327	4051764	Common		Inside	52933	DA	Cyp51	Yes	Spleen	ie11234F (AGAAGGGGAAACATCAGCAG) ie11234R (GTCAGCGCCATCTTGTAATG)	11234qF (AGAAGGGGAAACATCAGCAG) 11234qR (GTCAGCGCCATCTTGTAATG)	NA	NA	NA	NA	NA	2.39608	0.0347189	2.33429	0.365629	NA	NA	28440	DA	DA	DA	DA	NA	NA	NA
13596	Full length	chr1	162746029	162751157	Common		Upstream	22960	3'	Rabgap1l	Yes	ES cells	NA	NA	F (TTATTTTTGGTTTTGATAAATGTTGTTT) R (AATTGAATTTTTTTTTTGTATTTGGG) nested (TAAAAATTTAACCTCTATCTCCACTCTCATTA)	NA	94	NA	NA	NA	NA	NA	NA	NA	NA	159078	5'	NA	NA	NA	NA	NA	NA
rr1	Full length	chr11	51478548	51483720	Common		Downstream	14092	3'	D930048N14Rik	Yes	Thymus	NA	NA	F (TGTTTTTAGTTTTTTAAGTGTTTTGTTT) R (TTTGTTTTTTTTTTAGATATTTATTTTGT) nested (ATTACTCTAAATAAAAACCTATAAACCT)	NA	98	Fig S3	NA	NA	NA	NA	NA	NA	NA	7365	3'	NA	F (GTAGTTGAATTTTTTTTAATAGTTTGTGTTA) R (CAAACCTCCAAATTTAAAAACTCAA) nested (ATTTCCCAAAAAAAATACAAACCTC)	97	NA	NA	NA
ti1072970530	Solo	chr5	150480464	150480464	Polymorphic	Present in 129, absent from B6	Upstream	368	DA	B3Galtl	Yes	ES cells, brain, kidney	NA	NA	B3galtl-BIS-AS (ACCTCTTATAAAATTTCTAACAATTAC) B3galtl-BIS-S3 (TTTTTTTTAAGGAGAATTTTTTTT) B3galtl-BIS-S4 (TTATTTTTTGATTGGTTGTAGTTTAT)	same as copy	76,84.1,93.6	37	54.3,1.4,1.6	NA	NA	NA	NA	NA	NA	11044	DA	DA	DA	DA	B3galtl-BIS-AS (ACCTCTTATAAAATTTCTAACAATTAC) B3galtl- BIS-S7 (TGTTTTTTATAAAAATTGAAGATAGTTTAT) B3galtl- BIS-S8 (GATAGTAAGGGTGATTTATTGTTAGGG)	2.5,1.9,2.3	NA
ti1080339794	Full length	chr7	133910365	133910365	Polymorphic	Present in 129, absent from B6	Inside	437	5'	Gdpd3	No	ES cells, brain	NA	NA	GdIAP BIS-S1 (AAGATAGGTGTTAGGGTGGGTAGTT) GdIAP BIS-S2 (AGGGAAGGAGAGGTTAGTTTAATTG) GdIAP BIS-AS1 (AAAAAAACACAACAACCAAAATCTT)	NA	75.7,30	38	0,0	NA	NA	NA	NA	NA	NA	1035	5'	NA	GdIAP BIS-S4 (ATGGGTTGTAGTTAATTAGGGAGTG) GdIAP BIS-AS5 (AAAAAAACACAAAAAAAACCAAAAC)	66,83.4	NA	NA	NA
ti1102177987	Full length	chr4	108951269	108951269	Polymorphic	Present in A/J, DBA and 129	Upstream	1613	3'	Eps15	Yes	ES cells, brain	NA	NA	Eps3 BIS-S1 (TAGTTGTGTTTTAAGTGGTAAATAAATAAT) Eps3 BIS-AS1 (CCACACTTAATTAAAATAAAAAACC) Eps3 BIS-AS2 (AATTATCATCTACAAAAATTCTTATTTAAA)	NA	96,97.2	39	,1	NA	NA	NA	NA	NA	NA	24416	5'	NA	Eps5 BIS-S3 (TTGAAGTAGGTTATATATAAATTGAGTGTA) Eps5 BIS-AS2 (ATCACTCCCTAATTAACTACAACCC)	91.1,96.3	NA	NA	NA
