# Supplementary material for: Epigenetic interplay between mouse endogenous retroviruses and host genes
Source: Genome Biol. 2012 Oct 3;13(10):R89. doi: 10.1186/gb-2012-13-10-r89 (PMC3491417; doi:10.1186/gb-2012-13-10-r89)
Supplement: Additional file 4 — All bisulfite sequencing data. Compilation of all bisulfite sequences. [file gb-2012-13-10-r89-S4.zip]

Archive with 87 entries (87 files):
- ETn1572_TE_oppositeLTR_spleen.txt
- Etn1572_TE_spleen.txt
- ETn1593_TE_pancreas.fas
- ETn1814_TE_spleen.fas
- ETn1924_TE_kidney.txt
- ETn1979_TE_testis.fas
- ETn2012_TE_testis.txt
- ETn2279_TE_embryo.txt
- ETn2279_TE_ES.txt
- ETn2279_TE_oppositeLTR_embryo.txt
- ETn2279_TE_oppositeLTR_ES.txt
- ETn2925_TE_liver.fas
- ETn2925_TE_spleen.fas
- ETn3171_TE_kidney.txt
- ETn3172_TE_oppositeLTR_brain.txt
- ETn3173_TE_liver.txt
- ETn3523_TE_spleen.txt
- ETn3893_TE_brain.txt
- ETn3893_TE_embryo.txt
- ETn3893_TE_ES.txt
- ETn3989_TE_liver.txt
- ETn3989_TE_testis.fas
- IAP592_TE_pancreas.fas
- IAP1859_TE_brain.docx
- IAP1859_TE_oppositeLTR_brain.doc
- IAP2374_gene_spleen.fas
- IAP2374_TE_spleen.fas
- IAP3204_TE_kidney.fas
- IAP3581_TE_spleen.fas
- IAP3806_TE_kidney.fas
- IAP4305_gene_ES.rtf
- IAP4305_interveningregion_ES.rtf
- IAP4305_TE_brain.rtf
- IAP4305_TE_ES.rtf
- IAP5240_TE_liver.fas
- IAP6428_emptysite_ES.rtf
- IAP6428_fullsite_ES.rtf
- IAP6428_gene_ES.rtf
- IAP6428_TE_brain.doc
- IAP6428_TE_ES.rtf
- IAP6428_TE_lung.rtf
- IAP6428_TE_oppositeLTR_ES.doc
- IAP6428_TE_oppositeLTR_lung.doc
- IAP6428_TE_oppositeLTR_thymus.doc
- IAP6428_TE_thymus.doc
- IAP7083_TE_brain.rtf
- IAP7083_TE_oppositeLTR_brain.rtf
- IAP8253_TE_kidney.rtf
- IAP8253_TE_testis.rtf
- IAP8532_TE_lung.fas
- IAP8545_gene_ES.rtf
- IAP8545_gene_thymus.doc
- IAP8545_TE_embryo.doc
- IAP8545_TE_ES.rtf
- IAP8545_TE_thymus.doc
- IAP9667_TE_spleen.fas
- IAP9963_TE_brain.txt
- IAP9963_TE_liver.txt
- IAP9963_transitionregion_brain.rtf
- IAP10279_TE_oppositeLTR_thymus.rtf
- IAP10279_TE_thymus.doc
- IAP13596_TE_ES.rtf
- IAPrr1_TE_oppositeLTR_thymus.rtf
- IAPrr1_TE_thymus.docx
- IAPti1072970530_TE_gene_brain_129allelefromB6129hybrids.rtf
- IAPti1072970530_TE_gene_brain_B6allelefromB6129hybrids.rtf
- IAPti1072970530_TE_gene_kidney_129allelefromB6129hybrids.rtf
- IAPti1072970530_TE_gene_kidney_B6allelefromB6129hybrids.rtf
- IAPti1080339794_TE_brain_129strain.txt
- IAPti1080339794_TE_ES_129strain.txt
- IAPti1080339794_TE_oppositeLTR_brain_129strain.txt
- IAPti1080339794_TE_oppositeLTR_ES_129strain.txt
- IAPti1102177987_gene_brain_129strain.txt
- IAPti1102177987_gene_brain_B6strain.txt
- IAPti1102177987_TE_brain_129strain.txt
- IAPti1102177987_TE_ES_129strain.txt
- IAPti1102177987_TE_oppositeLTR_brain_129strain.txt
- IAPti1102177987_TE_oppositeLTR_ES_129strain.txt
- ETn574_TE_oppositeLTR_lung.txt
- ETn852_TE_liver.txt
- ETn1027_gene_spleen.fas
- ETn1028_TE_brain.txt
- ETn1028_TE_testis.fas
- ETn1220_TE_oppositeLTR_prostate.txt
- ETn1572_TE_ ES.txt
- ETn1572_TE_heart.txt
- ETn1572_TE_muscle.txt
