# Supplementary material for: Epigenetic interplay between mouse endogenous retroviruses and host genes
Source: Genome Biol. 2012 Oct 3;13(10):R89. doi: 10.1186/gb-2012-13-10-r89 (PMC3491417; doi:10.1186/gb-2012-13-10-r89)
Supplement: Additional file 4 — All bisulfite sequencing data. Compilation of all bisulfite sequences. [file gb-2012-13-10-r89-S4.zip › ETn1572_TE_oppositeLTR_spleen.txt]

>ID|7912914 1527-5-4_SP6_P1003119_025.ab1
tcaattgtcgatgtgccgtcttttattgaaatattattattatttctcatcattaaaccg
taaaggggggggggcgtctcagtagggatgacctgccggtcggccgctcatagttgattt
acaatattctcttccaaaaaatcctttaccggtttctcaatcccgcgtaaattcgccaat
tattatatccgaccaacaaaccacaacctaaattctaaccgtaaaaaaacattttaaaaa
gctaagaaaaaaaaaaaactaaataacgaaaaataaaaatataaccaaagcaattactct
aatcaaaactcaaattttattattacgacactaattataaaaaaaaaaaaaaaaacccga
ttcccgccgaataatctctaatccaataaaaaaatacaggtataatactccgcaaattct
aacaataaacgtaatcaaaacgaataaacaaaaaactccacccctaatcaaacaagtttc
aaactaaaaaaaaaaaaattacaactaattaacccttaattatcctaaagactcgttcta
gaaaccaaacttaaactcaaaaacttaaatcctctctattcctacctcccaaaaaactaa
aatataaaactataaaccattaaaaatttatttcgttatttttcaataatcgaaaattcc
caaattttgtagacgaaagccaaaaaatttatacgataacattccataatccccgaaggc
taatggtgtgtcggggaaaggcggaattcggggcccaaattctccctgaaagaggaggcg
ttttaaaatatgtagtggggctgcagtgttattagcactctcggagtacgggggaaaaac
ccggtggagtgttaccccactgttaaatccactctttggtgagaagaatcccccgatttt
tcgcgtgacatgggggtatattaaggcagaaaaaaggacacgagtgtagcaattaacgct
tatgcacaatagggtttagatacttacattgaaaggggtctgtaagtggaaatacgcccc
atagtattgtagcgtgtattgacatagacgagggttcgagtggtggaagggtgtttatct
actacacgaacggtagtcagcgtctcacattagtgtgccagacgggtgctaaaaggatga
cacgagtgacgcggattgggaaatattcagtccctatgcttacgagtattgacgaggcgc
acagagtgatacgctacagggggcatagttcttagctgcgttgtgaaaacgccctctata
taagtcacgtagggtgaggggttcctccttctatgagagctggggcacactaagaagatc
atatatgcgtcgcaagtgctgaga

>ID|7912950 1527-5-9_SP6_P1003119_058.ab1
atattgcaatgattcattagacaattgcgaattctaataagacattccttttcggatcac
ggttggggggttctccattagggtcgacctgcaggacggccgcactactgattacaatat
gctcttccaaaaatccatttaccgtttctcaatcccgcgttaattcgccaattattatat
ccgaccaacaaaccacaacctaaattctaacctaaaaaaacattttaaaaacctaaaaaa
aaaaaaaaaactaaataacgaaaaaaaaaatataaccaaaacaattactctaatcaaaac
tcaaatcttattattacgacactaattataaaaaaaaaaaaaaaagcccgattcccgccg
aataatctctaatccaataaaaaaatacacgtatataaccccgcaaattctaacaataaa
cgtaacaaaacgaataaacaaaaaactccacccctaaacaaacaaatttcaaactaaaaa
aaaaaaaactacaactatataaccctaattatcctaaaactctttctttaacccaaacta
aactcaaatacataattccacctactcctacctcccaaatactaaaattaaaaactataa
acccgttaaaatttaactccctctttctcaacaatcaaaaattcccaaaattttaaacct
aaaacaaaaaatatatacccaacttcactaatcccgcgagcaagggggccgagagaatgc
aacgtcgggcccaattccccctttaaggggagtcgtaattacatatcactggcctaacgt
ttaaaaacggacttggactggtaaaaaaccctgggagtatccaactataatggcccttga
gataaaataccctctatttcctagttgggcgtaaattggcaaaaaagggcctctagaaca
atctcccctttcccaaacaggtagacgcacctcttgattgggggacaaagggatcaccct
ccctgaaaggggggtagaattaaatccgagatggaaggagggggggggatttctctccga
cagtgaggacatagtcataatagtttggcaggacgtacccttaaagacccagactaacga
tgcggatgtacttattcccaaatcgaatttcttggagtcaaggatttagctaggtggtat
tatccctccgaacgaggactatcgaaaagaatggggagggccctccctcttattgagggg
gagactcaaaatataaggtgtgattttgatgaggcgaacctcgtgttgatctcttgggag
gaagatttatgtatatccttggtagagtgaaatatgctatacacacggatgaacgacggt
gagcacgaacatctccgcatgaatagcgaaagtgtgagtgta

>ID|7912965 1527-5-10_SP6_P1003119_073.ab1
tgggttgacgaaatgaggaagagatctgaacatagaccgtatagacagttgagaatggtt
aattatgtgaatttttgcagtcatcaggggggatgggggagcgcatcccatatagggtcg
gaccctgacagggacggcacgacacttagatggatctacaaataatcttcgtatccaaaa
aagtctctttgtaaccgtatttcttcaaatcgccagcgggttaagtttcggcgcaagtat
atatatataccgaagccaagcaagactcacgaaccgtaaattgtctaagccgtagaaaag
aacattgtttaagaaaccgtaataaaataaaaaagaaacttaaattaacgcaaagaaaaa
gaaatatagaccaaagacagattgactcttaatcgaaaacttcaaagttttatgtattac
agaccactaagttatgaaaagaaaaaaaaataaaaagcccggattgcccggccagaataa
gtcttcttaatgccatataaagaaatgacactgtatgatagacgtccggcaagattgcta
tacaatgataacggtagacaaagacggaataaatacaaataaagttgcccacccctgaga
acaaaaacaagtttctgcaaacgtaaagaaagaaggaatagactacgagactaatgataa
ctccttaagttgatccgtgagaacgtctgttcgtaataaacgcaagacctaaaacgtcca
aaatgacatagaatcgcggcgctacgtccgtacgctcgccaagagtactagaaatttaaa
gactgttgacaccggttaagaattataacttcttctctgttcctcaagaatgccagacgt
ttctccacaaagagtcttatgaacttatgaaacaaaaaatattatatcaccttaatcttg
cacctaaatccacgcggagctatgggaggggcccgggaagatagggccgacggatcgagg
gccccaaatttcgccgccgttagagggggagagtcgatattaacaatttcgctgttgggc
ccgtgcggtatctatataaacaggtctgagaacaggggaaaaaaaaaccccagtggggtg
tttcccccacgagcgattagagacagccctgtgagaagcaaggaatatccacccacttat
ttcgggcaagggtgggggggattacataaatcgaagaaatgaaggccccccgccaaacga
gtaatcgggagcccatattcgcacaagaaagaaatgtgtctgacaaagacccatggaaaa
ggtgggtcggaaagtgggatgcacgcccgcccttcttgttatagacggggccgactaatt
tataaagcattccgacttggagggtgggtgggggtgggattaattcatcctacgcgaagg
tgggtgaagacctggttgtaaatacacctatgtggtgcagggagcgcgcccgtaataaga
agagaccatagcaccttacggcgttatgtcaggagttaatgttggtgtacgcgaagtagt
gcgntatacttgatgaccggcacaagggaatatatgatgcgggcgatgcgtacgttttct
cagcacccgagtgtatagaagaggcttcaatctgataagacactctcgtgagaggagaga
gtgagtctcacc

>ID|7912976 1527-5-1_SP6_P1003119_092.ab1
ttacgattgcaaaattgacccatgatatgatatcaaagaataaaaaataacagactactc
tcattcaaccgttgggagccttccataggatcgacctgcggcggccgcactaggtgatta
caatatctcttccaaaaatcctttaccgatttctcaatcccgcgttaattcgccaattat
tatatccgaccaacaaaccacaacctaaattctaacctaaaaaaacattttaaaaaccta
aaaaaaaaaaaaactaaataacgaaaaaaaaaaatataaccaaaacaattactctaatca
aaactcaaattttattattacgacactaattataaaaaaaaaaaaaaaaaacccgattcc
cgccgaataatctctaatccaataaaaaaatacacgtatataactccgcaaattctaaca
ataaacgtaacaaaacgaataaacaaaaaactccacccctaaacaaacaaatttcaaact
aaaaaaaaaaaaactacaactatataaccctaattatcctaaaactcattctataaacca
aactaaactcaaatacacaaatccacctactcctacctcccaaatactaaaattaaaact
ataaaccgttaaaattaaactctctctttctcaacaatcaacaattcccaaaactctaaa
cctaaaacaaaaaatatatacctaagttccctaatcccgcggccatggcggccggggaca
tgcaaacctcgggcccaatttcgccctaaaaaggagctcgttatttcaatttcactggcc
cgtcgttttaaacaaggtcggggacaggggaaaaaaccctggggaggtttccccgaactt
aaaccgccctttgtaagacactaccccccctttttcgcccagtgtgggcggtaaatatgc
ctaaaaaagggcccccgaaacccaaattcgggccccctttttccaaaacaagtttggccg
cacaacccctgaaaagtggggcaaaaatgggaaaccccccccccctttgtataaccggcg
gcccaaatttataaacacccccgtgcaaatggggcgagatgggaagggtattttaatcag
ctgctcaaagtcgtatgagaaatagcgggacaatacataagtctagtggtcctaaggagg
ggcaaccctctttaaactcgtcgcccctctgcgatacatctcatttgttagtcgagtcag
cagtttatgatcatactaacaccttagacacagctcctatct

>ID|7913002 1527-5-8_SP6_P1003119_057.ab1
aatgtaaaaatgccgttataaggatacctttaatatttgacgagctcagagatgggagct
tccaatggttcgacagcatgcggccgcactagtgattatctcttcaaaaatcctttaccg
tgttctaatcccgcgttaattcgccaattattatatccgaccaacaaaccacaacctaaa
ttctaacctaaaaaaacattttaaaaacctaaaaaaaaaaaaaaactaaataacgaaaaa
aaaaaatataaccaaaacaattactctaatcaaaactcaaattttattattacgacacta
attataaaaaaaaaaaaaaaaaacccgattcccgccgaataatctctaatccaataaaaa
aatacacgtatataactccgcaaattctaacaataaacataacaaaacaaataaacaaaa
aactccacccctaaacaaacaaatttcaaactaaaaaaaaaaaaactacaactatataac
cctaattatcctaaaactctttctataaaccaaactaaactcaaatacataaatccacct
actcctacctcccaaatactaaaattaaaactataaaccgttaaaatttaactctctctt
tctcagcaatcaacaattcccaaaaccttaaaactaaaacaaaaaatatatacctacctt
cctaatcccggggccatggcggccgggagcatgctacgtcgggcccaattcgccctatag
ggagtcgtattacaatttactggccggcgttttacaacgtcagggactggaaaaccccgg
ggggttacccaacttaatcgcccttgaagaacatccccccttttcacccgcgtggcgtta
atagcgaatagggcccgcactcgattcgccctttccaaaacagtgggcccacccctgaaa
gggggaaaggggacgcgcccctgataatgggcacatttaaaacccccggcgggggggggg
gggggtttaacccgcaagggggggacccgttaaacttttgcgcagccgcccttagcggcc
ccgcaaccttttggccttttacttccccttccctttttccggacaacgattcgcgggggg
ttttctcccccgttcaaaggtttctaaaaacctggagggggttccctccttatagggggc
tcccacaattatagggggttttgatagggaacactttgggaaccccaaaaaaaaaactct
taaatatagagggggtgagaggggttacaccagctaggtggagggccccaccggcccccc
ttgaagaaagacaggagtgttttcttcctcgcccccatttgtaagacctgtgggagagat
acacagctagatgtc

>ID|7912913 1527-5-3_SP6_P1003119_010.ab1
gcgttggggctctccatatggtcgacctgcaggcggccgcctagtgattacaatatctct
tcaaaaatcctttaccgtttctcaatcccgcgttaattcgccaattattatatccgacca
acaaaccacaacctaaattctaacctaaaaaaacattttaaaaacctaaaaaaaaaaaaa
actaattaacgaaaaaaaaaaatttacccaaaacaattactctaatcaaaactcaaattt
tattataacgaccctaattataaaaaaaaaaaaaaaaaccccgatccccgcggaaaaatc
tttaatccaataaaaaaaggcacatatataactccgcaatttctaacattaaaggtaaca
aacggaataaccaaaaaattccccccctaaaaaaacaattttcaaactaaaaaaaaaaaa
cctacaattttttaaccctatttttccgaaaattctttttataaaccaaattaagactca
aatacataaatccacctactcctacccccgaaatactaaatttaaaactataaccggtta
aaatttacctctctttttctcaaaaataaaaatttcccaaaattttaaaactaaaagaaa
aattatgtccctaatttccctagtccgggggcaaggggggcggggagaaggaaacgtggg
gccaaattgccccgttggggggtggtattaaaattcacggggggtggtttaaaagggcgg
ggagggggaaacccctgggggttacccacttaaatcgcttgggagcaaatcccccctttc
gcccggtggggggaatagggaaaagggccggaccgtatggccttttccaaaagattgggg
caccctggaggggggaaagggacgcccccctggaagggccgaatttaaaccggggggggg
ggggggggggtcaaggggaaagggggtacggctatctattgggcgaggggccctagggac
cccggccccttgtggcgttgtcttccccttcttttttccggcgaagggttgggggggggt
ttcccccgtaaaggactttaatttggggggggtcccccttttagggggcctccaattttt
aggggttttgaaggggaacgcttggagcccgaaaaaaaaactttgtgtttggggggagaa
ggggttctaacggaaggtgggggtcatacccacccgtggaaagaagaggggtatgtttgc
cgccccttgtcgag

>ID|7912937 1527-5-7_SP6_P1003119_042.ab1
aaagctgttttcatttcataacttataatattttctctgcgtcctttcacgcattggggg
ggggacctccattggtcgacctgcaagcggccgcactagtgagtacatatctcttccaaa
aatcctttaccgtttctcaatcccgcgttaattcgccaattattatatccgaccaacaaa
ccacaacctaaattctaacctaaaaaaacattttaaaaacctaaaaaaaaaaaaaactaa
ataacaaaaaaaaaaaatataaccaaaacaattactctaatcaaaactcaaattttatta
ttacgacactaattataaaaaaaaaaaaaaaaacccgattcccgccgaataatctctaat
ccaataaaaaaatacacatatataactccacgaattctaacaataaacataacaaaacaa
ataaacaaaaaactccacccctaaacaaacaaatttcaaactaaaaaaaaaaaactacaa
ctatataaccctaattatcctaaaactcattctaaaaaccaaactaaactcaaatactta
aagccacctactcttacctcccaaagactaaatattaaaactataaaccgttaaaattta
cctctttctttcccaacaattcaacaattcccaaaactttaaacctaaaacaaaaaatat
ttacctaactgccctaatccccggggccatggggggccggaaaaatgcaacactcgggcc
caattcgccctataaacgaagccgaattaacaattcgattgggcgcagtatattaacaac
gctggtgagtgggggaaaaaacccgggcgttacccacactaaatccactattaaaacaca
tatcccccttttctcccagttgggcttaaaaatctaaaaaaggccctcaaccgtattggg
cccacttccaaaaattttgtcccaagcctagaaatggcagaaaggtacacccaccctttg
ataacgggccatttttaaatactacaccggagaatgaggtttgttttaaccccgacattc
atgactctttttaaccttgttgccaaggcgaccctataaggccccgcccctccttatgcc
gacttttatattacccttgtctctttgacatcgaccaaacgtgtttatcgctggtgtttt
ttttcccccgtatttaaaggactcttcaataattagggagggggttccccacccttttaa
tggaggcattacccgaaatttttactg

>ID|7912963 1527-5-12_SP6_P1003119_089.ab1
cagattcttagttcaaagcgatttaactatttaagagaggattatgatcttaatgtatca
gcgctgggagcttccatatggncgacctgcggcggccgcactagtgattacaatatctct
tccaaaaatcctttaccgtttctcaatcccgcgttaattcgccaattattatatccgacc
aacaaaccacaacctaaattctaacctaaaaaaacattttaaaaacctaaaaaaaaaaaa
actaaataacgaaaaaaaaaatataaccaaaacaattactctaatcaaaactcaaatttt
attattacgacactaattataaaaaaaaaaaaaaaaaacccgattcccgccgaataatct
ctaatccaataaaaaaatacacatatataactccacaaattctaacaataaacgtaacaa
aacgaataaacaaaaaactccacccctgaacaaacaaatttcaaactaaaaaaaaaaaaa
ctacaactatataaccctaattatcctaaaactcattctataaaccaaactaaactcaaa
tacataaatccacctactcctacctcccaaatactaaaattaaaactataaaccgttaaa
atttaactctctctttctcaacaatcaacaattcccaaaactttaaaactaaaacaaaaa
atatatacctaacttccctaatcccgcggacatggcggccgggaacatgcaacgtcgggc
ccaattcgccctatagtggaggtcgtattacaattcactgggccgtcgttttacaaacgt
ctagaacggggaaaaaccctggacgataccccaaactaaaatcggcccttggagccacaa
tccccccctattcggcccagttggggctaaaataacgggaaaaaagggccccgcaacccg
aaatcgccccccttttccaaaaaaaattttgtgccactaccctcttgaaattgggtaaaa
aatggggaactgccacccccttggtaagacggggcggccctattttaaaatacctcccgg
cccacgggggtggttgtggtttgggtttttacccgcgcagcccgacacggattggaacct
ccgcccttaaacactcttttggaccccaaaggcggaacccccatttatacgagggtacgc
cgaggcacctcctattatttctcgggacgttttatttctccttatccgcacacttatgta
cgcttgtattcatctatctcggcgcgaacacgctgttttatcttgcgaccacgcgtgggt
ctcatagtta

>ID|7912975 1527-5-14_SP6_P1003119_007.ab1
gttctcagcagtgggagctcccatatggtcgacctgcaggcggccgcactagtgattaca
atatctcttccaaaaatcctttaccgtttctcaatcccgcgttaattcgccaattattat
atccgaccaacaaaccacaacctaaattctaacctaaaaaaacattttaaaaacctaaaa
aaaaaaaaaaactaaataacgaaaaaaaaaaatataaccaaaacaattactctaatcaaa
actcaaattttattattacgacactaattataaaaaaaaaaaaaaaaaacccgattcccg
ccgaataatctctaatccaataaaaaaatacacatatataactccgcaaattctaacaat
aaacgtaacaaaacgaataaacaaaaaactccacccctaaacaaacaaatttcaaactaa
aaaaaaaaaaactacaactatataaccctaattatcctaaaactcattctataaaccaaa
ctaaactcaaatacataaatccacctactcctacctcccaaatactaaaattaaaactat
aaaccgttaaaatttaactctctctttctcaacaatcaacaattcccaaaactttaaaac
taaaacaaaaaatatatactaacttccctaatcccgcggccatggtggccgggagcatgc
aacgccgggccaaattcgccctatagggagtcgaattacaaatcaacggggcgtcgtttt
aaaacgtgtggacggggaaaacccgggcggtaccaaatttaagtcgccttggagcacatc
cccctttttcccagcttgggcgaaaatagcgaaagagggcccgccaccgaattcgcccat
tcccaaaaagtttgggccagcccctgaaatgggcgaaaaggggaaccccccccctgtata
ggggggccaaattttaaaacccccggacggggtggtggggggggctaaacgccgccaaag
agggggaaccccacttaacaaattgtgcccaaggcggcacctttaaagtggccccggact
ccgcattttgcaggggtgttccctgccccctttctctattttgcctagcgaacaatggtg
tttcggatcccgggagatttatctccctcggtgcacgagagaggttttatagaaagaagt
gcggaggggtg

>ID|7913001 1527-5-5_SP6_P1003119_026.ab1
ttacggttggggctctccatatggtcgacctgcaggcggccgcactagtgatttctcttc
aaaaatcctttaccgtttctcaatcccgcgttaattcgccaattattatgtccgaccaac
aaaccacaacctaaattctaacctaaaaaaacattttaaaaacctaaaaaaaaaaaaaac
taaataacgaaaaaaaaaaatataaccaaaacaattactctaatcaaaactcaaatttta
ttattacgacactaattataaaaaaaaaaaaaaaaaacccgattcccgccgaataatctc
taatccaataaaaaaatacacgtatataactccgcaaattctaacaataaacgtaacaaa
acgaataaacaaaaaactccacccctaaacaaacaaatttcaaactaaaaaaaaaaaact
acaactatataaccctaattatcctaaaactcattctataaaccaaactaaactcaaata
cataaatccacctactcctacctcccaaatactaaaattaaaactataaaccgttaaaat
ttaactctctctttctcaacaatcaacaattcccaaaactttaaaactaaaacaaaaaat
atatacctaacttccctaatcccgcggccatggcggccgggagcatgcgacgtcgggccc
aattcgccctaaagggagtcgtataacaattcactggccgtcgttttacaccgtcgtgac
ggggaaaaccctggcgttacccaacttaatcgccttgcagcacatccccctttcgccagc
tggggtaatagcgaaaaggcccgcaccgatcgccccttccaaacagttggcgcagccctg
aatggggaaaaggaccgcccctggtaagggacacattaaatcgcgagcggggtgggggtg
ggttaacccgcaagcggtgaaccgttgacacttgggccaggggcccttatggggccggca
tcctttttgatttttttagaccacttgccattttcttcggccaagatttgggccggggct
tatttccccggttcagagagcttcaaaaaatcggaggggcggttcccccttagagggagg
cctcccgaaatattagagggggctgtattagagggggtaacaccttttggacaccgtcga
aaaaa

>ID|7912912 1527-5-16_SP6_P1003119_023.ab1
tcgacaaaagtggggtggaaatgtgtgatatgatgtcctgcaactttgcaggtctagggt
gaggggccaccaatggctcgaccgggggcggccggccatgatgattcaatatctctccag
agacctttaccgtttctcaatcccgcgttaattcgccaattattatatccgaccaacaaa
ccacaacctaaattctaacctaaaaaaacattttaaaaacctaaaaaataaaaaaaacta
aataacgaaaaaaaaaaatataaccaaaacaatcactctaatcaaaactcaaattttatt
attacgacactaattataaaaaaaaaaaaaaaagacccgattcccgccgaataatctcta
atccaataaaaaaatacacgtatataactccgcgaattctaacattaagggtaacaaaag
gaataaacaaaaaactccacccctagacaaacaaatttcagactaaaaagaaaaaaaact
acgactagtataaccttgaattatccaaaaactcattgaatgaaccaaactaaactcaaa
tacataaatcgacctactcctatctccaaaatattaaaattaaaactatagcccgggaga
attaaactcgttgtgtgtcgagaggcaacaatttcaacaactttaacctcttcacataag
aatgtttgcgtgagttcgcatattccgggcggccaagggaaggcgaggagactggcgttt
aaaggggccctattcggtccagtagaggagtgcatacttcaagttatagtggcgggattt
gatgtaaatgggctctgagaggtggtaaaaagccctcgtggttcacccaagcttagattg
tcgtttgagactgtatccccctcgtttgagcagaatggggggtgaattatggtctaaaag
ggtcgtcgggacgcgtatgcgtcactttcgcaaaagagattggcaattccattggagatg
gtataaaatgtggatattgccccatgtgtacggagaggataattatagtcgctgatagga
tgggtggagggggtatcccttctaacgtgagcaccggttattaatcttggagcgaggtat
attcttaaagcgctgagtgtgccatttcggcaagcatgttttgctgagtacattatgtac
ttgatcgtgtgatatacttacgtggtatttatggccgctggaaggaaggtgaattaataa
gtacgcagggaggcggcaccgtttatggaacaacgcttttcccacgattagtgaggc

>ID|7912925 1527-5-6_SP6_P1003119_041.ab1
cttttttactgataacgtgtatgaaagctaacatctaatattcgttttttcttaccgatt
aagggattggagctctcccatatgacgacctgcagggcggccgcatctgatgattacaat
atctcttccaaaaatcctttaccgttttctcaatcccgcgttgattcgccaattattata
tccgaccaacaaaccacaacctaaattctaacctaaaaaaacattttaaaaacctaaaaa
aaaaaaactaaataacgaaaaaaaaaaatataaccaaaacaattactctaatcaaaactc
aaattttattattacgacactaattataaaaaaaaaaaaaaaaaaacccgattcccgccg
aataatctctaatccaataaaaaaatacacgtatataactccgcaaattctaacaataaa
cgtaacaaaacgaataaacaaaaaactccacccctaaacaaacaaatttcaaaccaaaaa
aaaaaactacaactatataaccctaattatcctaaaactcattctataaaccaaactaaa
ctcaaatacataaatccacctactcctacctcccaattactaaaattaaaactataaacc
gttaaaattgaactctctctttctcaacaaataacaattcccaaaactttaaaaactaaa
acaaaaaatatatacctaacttccctaatcccgcggccatggcagccgggagcatgcaaa
gtccgggcccaattcgcccgtatacggagtcgtaattacaaattcaagggcccgtctgtt
ttacaacgttcgggaacggggaaaaaaccctgggggttaacccaaactttaaatcggcct
ttgcaaggaacatccccccttttttacccagtttgggcgttaaatatccgaaaaaaggct
cccgcaactcgatatagtccctttccccaaaactgtttgacgtcatctcgtggaaagggg
ctaaaaagggaaacgtcccccccttggataaacggggcgccaatttcatatcccccctac
accaagggatggtgggatggggttttaaccaccacacaaattaggttgaactccccacat
taacaataattgtgggtcacaagagtgggagcccttaatatgaagccgcaccctggtcat
tcacttataagtgagagacatttttctagttatcaccgcaccttttcaccaatatgtatc
cttagcgacaacattataggattgttcttcggcgccagtcgggatattatttattatccg
catcatcgaatgtacagagagatgtctcggctctatataaacatgattgtctgacgtctg
tgggtgg

>ID|7912962 1527-5-11_SP6_P1003119_074.ab1
tcaaagaagggtaatttgaaatacgatatgctgattattttatgtatttgaaatccgccg
atgggggctctccatatgatcgacctgcagcggccgcactagtgatacaatatctctttc
caaaaatcctttaccgtttctcaatcccgcgttaattcgccaattattatatccgaccaa
caaaccacaacctaaattctaacctaaaaaaacattttaaaaacctaaaaaaaaaaaact
aaataacgaaaaaaaaaatataaccaaaacaattactctaatcaaaactcaaattttatt
attacgacactaattataaaaaaaaaaaaaacccgattcccgccgaataatctctaatcc
aataaaaaaatacacgtatataactccgcaaattctaacattaaacgtaacaaaacgaat
aaacaaaaaactccccccctaaacaaacaaatttcaaactaaaaaaaaaaaaaactacaa
ctatataaccctaattatcctaaaactcattctataaaccaaactaaactcaaatacata
aatccacctactcctacctcccaaatactaaaattaaaactataacccgttaaaatttaa
ctctctcttgctcaagcaatcaacaattcccaaaactttaaaactaaagcaaaaaatata
taccctaacttccctaatccccgcgggccatggaggccgggaaacatggcaacgtcgggg
cccaatctcgccctatagtggaggtcgaataacattttcacgggcccgccgttttcacaa
cccccgtgactggggaaaaaccctaggggattcccccaactttaatctggccttggaagc
gaaattcccccctttttcccccagcgtgggttgtaaaatggtgaaaaaggggcccgacat
ctgaaattggccccctttccccaaaacaggttgtcagacaacctctgaaaaggggcaaaa
aagtgggaccgcaccccccttgtgtaaagcgggtgagcttttataaatccacctacacga
agatatgtgtgagtggcataaacacacacatagagaagggtggacccccgtctattacca
cttttgtgacacatggctgtctcccattatgaacactagccctcatgactccctgtgttt
tagcgacattattctctaatctcgcccgcattcacctgtttatttacggcgtagcagccg
taataatatctatcggtgcgcgaggctgtattattgtctccgaccatgcgatagataacg
ggctgctctctactgaatacgatcttcgcagggtggaggg

>ID|7912966 1527-5-13_SP6_P1003119_090.ab1
acaattactcatattcaaataatatacaatgcttcttccatcaattaaataaatgaatct
caaacacacacgttgggggctctcccaaagggtcgacctgcaggcggccgcactagctga
ttacaatatctcttcaaaaatcctttaccgtttctcaatcccgcgttaattcgccaatta
ttatatccgaccaacaaaccacaacctaaattctaacctaaaaaaacattttaaaaacct
aaaaaaaaaaaaaactaaataacgaaaaaaaaaaatataaccaaaacaattactctaatc
aaaactcaaattttattattacgacactaattataaaaaaaaaaaaaaaacccgattccc
gccgaataatctctaatccaataaaaaaatacacgtatataactccgcaaattctaacaa
taaacgtaacaaaacgaataaacaaaaaactccacccctaaacaaacaaatttcaaacta
aaaaaaaaaaaactacaactatataaccctaattatcctaaaactcattctataaaccaa
actaaactcaaatacttaaatccacctactcctacctcccaaatgctaaaattaaaacta
taaaccgtaaaaatttaactctctctttctcaacaatcaacatttcccaaaactttaaaa
ctaaaacaaaaaatatatacctaaacttccctaatcccgcggccatggcggccgggaagc
atgcaacgtcgggcccaattcccccctatagggaggccgtattacaatttcactgggccg
ttgtttttaccaatgaccgtgaaatggggaaaacccctgggcgtttacccccaaccttaa
atccggccctttggacagcaacatccccccctttttcggccaagtcgtgggggggtaaaa
ttttcgaaaaaaggcctccgcacaccgaatatggcccccttttccaaacaaagttttggc
gcccaacccttggaaatggggccaaaaagggggaatcgccccccccctgtgtagatgcgg
ggacggcacattataaatccacccgtcacccgggatagtttgtggatggggatatacaac
accccgccaaacccgcggtggaacccccggaccattaaccaaactttgtgggccacagca
aggctccacccatttatgaagtgtctgaccccgggactatctccttatatttaacaccca
aatttcttgatatataccacccataatctcctcacatatgttg

>ID|7912977 1527-5-2_SP6_P1003119_009.ab1
tgtctattgccagttaaatatgatggattttacaatattacaattgtttgttttgttaag
cttgcagggcaggggagctatccatatggtcgacctgcagggcggccgcactagatgatt
acaatatctccttccaaaaatcgctttaccgttttctcaatcccgcgtttaattcgccaa
ttattatatccgaccaacagaccacaactctaaactctaacctaaaaaaacattttaaaa
acctaaaaaaaaaaaaaaactaaataacgaaaaaaaaaaatataaccaaaacaattactc
taatcaaaactcaaattttattattacgacactaattataaaaaaaaaaaaaaaacccga
ttcccgccgaataatctctaatccaataaaaaaatacacatatataactccgcaaattct
aactataaacgtaacaaaacgaataaacaaaaaactccacccctaaacaaacaaatttca
aactaaaaaaaaaaaaactacaactatataaccctaattatcctaaaactcattctataa
accaaactaaactcaaatacataaatccacttattcctacctcccaaatactaaaattaa
aactataacccgttaaaattaaactctctctttctcaacaatcaacaattcccaaaactt
taaaactaaaacaaaaatattatacctaacttccctaatcccgcggcctaggcgggccgg
gagcaaggcgactgtccgggccacaattcgaccctattagtgagttcttaattaaaaatc
ttcgacggggccggtcgtatttaacaactttagtgaacttggggaaaaaacccctggggc
ggatacccatacttaaatctggcctttgtaggaaaataatctcccacttttcggctcggg
ctgtgtggtaaaatagctgaaaaaaagggccccgacaaccgtaattggtccccttttctc
aaaaccagtttgtgactacaaacctttaaaataggggcgataaagtgtggacacgtccct
ccctgtgttatgagggctcgctcatttaaaaacccacacgaccagcgggtgtttgggagt
ggttttaccttcctccatatcttgggaatcatgggctatacactcttttggaccccagag
gtgccccctttgaagttgagcacctcgggtttatattattgtgtgaccaatattttaata
ttcgcgcagaatatgcctttatttccttctgacccacgatgcgtgtatgtgtggtgcgtc
agtgggagtttattcttctcataagcgcgcgtgcgaatgagtgtgctacgctcatatata
aacatactcgagcgggagagctgggcctcctcctccn

>ID|7912911 1527-5-15_SP6_P1003119_008.ab1
cgaggggagtctcccatatggtcgacctgcaggcggccgcactagtgattacaatatctc
ttccaaaaatcctttaccgtttctcaatcccacgttaattcgccaattattatatccgac
caacaaaccacaacctaaattctaacctaaaaaaacattttaaaaacctaaaaaaaaaaa
aaaactaaataacgaaaaaaaaaaatataaccaaaacaattactctaatcaaaactcaaa
ttttattattacgacactaattataaaaaaaaaaaaaaaaaacccgattcccgccgaata
atctctaatccaataaaaaaatacacatatataactccgcaaattctaacaataaacgta
acaaaacgaataaacaaaaaactccacccctaaacaaacaaatttcaaactaaaaaaaaa
aaaactacaactatataaccctaattatcctaaaactcattctataaaccaaactaaact
caaatacataaatccacctactcctacctcccaaatactaaaattaaaactataaaccgt
taaaatttaactctctctttctcaacaatcaacaattcccaaaactttaaaactaaaaca
aaaaatatatacctaacttccctaatcccgcggccatggcggccgggagcatgcgacgtc
gggcccaattcgccctatggggagtcgtattacaattcactggccgtcgtttaacaacgt
ccggagtgggaaaaccctggcgttacccaacttaatcgccttgcagcacatccccctttc
gccaggtggtgtaaaagcgaaaaggcccgcaccggatcgccttttccaacagttgcccaa
cctgaaatggcaaatgggaccccccctgtagcggcgccattaagcgcggcgggggggggg
gggtacgccccaagggtggacccgctacaattggccagcggcccttaggggcccggcccc
tttagggtttttgttccctttcctttttctcgccatggtttcgccgggatttttccccgg
acaagatcctctaaaattcggggggggctccccctatgaggggttctcgaaatttatggg
ggtttttaaggggacccctttcaacacccaaaagaaaaactttggaaatagaggggggga
ggggtgccca
