# Supplementary material for: Epigenetic interplay between mouse endogenous retroviruses and host genes
Source: Genome Biol. 2012 Oct 3;13(10):R89. doi: 10.1186/gb-2012-13-10-r89 (PMC3491417; doi:10.1186/gb-2012-13-10-r89)
Supplement: Additional file 4 — All bisulfite sequencing data. Compilation of all bisulfite sequences. [file gb-2012-13-10-r89-S4.zip › Etn1572_TE_spleen.txt]

>ID|7385650 1572-1_JM380_001.ab1 from 29 to 359
taacggccgccagtgtgctggaattcgcccttactataaaaccaatttatactacccaaa
tactcctaaatatataatccaacactaaaacataattaacttaccaaaaactacactttt
attttattttatatttttaaaacataatatcactatatattatatccaaccaacaaacca
caacctaaattctaacctaaaaaaacattttaaaaacctaaaaaaaaaaaaaactaaata
acaaaaaaaaaaaatataaccaaaacaattactNtaatcaaaactcaaattttattaNNa
caacactaattataaaaaaaaaaaaaaaccc
>ID|7385666 1572-2_JM380_002.ab1 from 26 to 849
tagtaacggccgccagtgtgctggaattcgcccttactataaaaccaatttatactaccc
aaatactcctaaatatataatccaacactaaaacataattaacttaccaaaaactacact
tttattttattttatatttttaaaacataatatcactatatattatatccaaccaacaaa
ccacaacctaaattctaacctaaaaaaacattttaaaaacccaaaaaaaaaaaaaactaa
ataacaaaaaaaaaaatataaccaaaacaattactctaatcaaaactcaaattttattat
tacaacactaattataaaaaaaaaaaaaagacccaattcccaccaaataatctctaatcc
aataaaaaaaaagggcgaattctgcNNNtatccatcacactggcggccgctcgagcatgc
atctagagggcccaattcgccctatagtgagtcgtattacaattcactggccgtcgtttt
acaacgtcgtgactgggaaaaccctggcgttacccaacttaatcgccttgcagcacatcc
ccctttcgccagctggcgtaatagcgaNNNggcccgcaccgatcgcccttcccaacagtt
gcgcagcctgaatggcgaatggacgcgccctgtagcggcgcattaagcgcggcgggtgtg
gtggttacgcgcagcgtgaccgctacacttgccagcgccctagcgcccgctcctttcgct
ttcttcccttcctttctcgccacgttcgccggctttccccgtcaagctctaaatcggggg
ctccctttagggttccgatttaNNgctttacggcacctcgaccc
>ID|7385597 1572-3_JM380_017.ab1 from 31 to 749
cggccgccagtgtgctggaattcgcccaagggcgaattctgcagatatccatcacactgg
cggccgctcgagcatgcatctagagggcccaattcgccctatagtgagtcgtattacaat
tcactggccgtcgttttacaacgtcgtgactgggaaaaccctggcgttacccaacttaat
cgccttgcagcacatccccctttcgccagctggcgtaatagcgaagaggcccgcaccgat
cgcccttcccaacagttgcgcagcctgaatggcgaatggacgcgccctgtagcggcgcat
taagcgcggcgggtgtggtggttacgcgcagcgtgaccgctacacttgccagcgccctag
cgcccgctcctttcgctttcttcccttcctttctcgccacgttcgccggctttccccgtc
aagctctaaatcgggggctccctttagggttccgatttagtgctttacggcacctcgacc
ccaaaaaacttgattagggtgatggttcacgtagtgggccatcgccctgatagacggttt
ttcgccctttgacgttggagtccacgttctttaatagtggactcttgttccaaactggaa
caacactcaaccctatctcggtctattcttttgatttataagggattttgccgatttcgg
cctattggttaaaaaatgagctgatttaacaaaaatttaacgcgaattttaacaaaatt
>ID|7385667 1572-4_JM380_018.ab1 from 28 to 758
agtaacggccgccagtgtgctggaattcgcccttactataaaaccaatttatactaccca
aatactcctaaatatataatccaacactaaaacataattaacttaccaaaaactacactt
ttattttattttatatttttaaaacataatatcactatatattatatccaaccaacaaac
cacaacctaaattctaacctaaaaaaacattttaaaaacctaaaaaaaaaaaaaaactaa
ataacaaaaaaaaaaatataaccaaaacaattactctaatcaaaactcaaattttattat
tacaacactaattataaaaaaaaaaaaaaaacccaattcccaccaaataatctctaatcc
aataaaaaaaaagggcgaattctgcNNNtatccatcacactggcggccgctcgagcatgc
atctagagggcccaattcgccctatagtgagtcgtattacaattcactggccgtcgtttt
acaacgtcgtgactgggaaaaccctggcgttacccaacttaatcgccttgcagcacatcc
ccctttcgccagctggcgtaatagcgaNNNggcccgcaccgatcgcccttcccaacagtt
gcgcagcctgaatggcgaatggacgcgccctgtagcggcgcattaagcgcggcgggtgtg
NNNgttacgcgcagcgtgaccgctacacttgccagcgccctagcgcccgctcctttcgct
ttcttcccttc

>ID|7385608 1572-5_JM380_033.ab1 from 27 to 824
tagtaacggccgccagtgtgctggaattcgcccttactataaaaccaatttatactaccc
aaatactcctaaatatataatccaacactaaaacataattaacttaccaaaacctacact
tttattttattttatatttttaaaacataatatcactatatattatatccaaccaacaaa
ccacaacctaaattctaacctaaaaaaacattttaaaaacctaaaaaaaaaaaaaaacta
aataacaaaaaaaaaaaatataaccaaaacaattactctaatcaaaactcaaattttatt
attacaacactaattataaaaaaaaaaaagaaaacccaattcccaccaaataatctctaa
tccaataaaaaaaaagggcgaattctgcagatatccatcacactggcggccgctcgagca
tgcatctagagggcccaattcgccctatagtgagtcgtattacaattcactggccgtcgt
tttacaacgtcgtgactgggaaaaccctggcgttacccaacttaatcgccttgcagcaca
tccccctttcgccagctggcgtaatagcgaNNNggcccgcaccgatcgcccttcccaaca
gttgcgcagcctgaatggcgaNNNgacgcgccctgtagcggcgcattaagcgcggcgggt
gtggtggttacgcgcagcgtgaccgctacacttgccagcgccctagcgcccgctcctttc
gctttcttcccttcctttctcgccacgttcgccggctttccccgtcaagctctaaatcgg
gggctccctttagggttc
>ID|7385668 1572-6_JM380_034.ab1 from 26 to 824
tagtaacggccgccagtgtgctggaattcgcccttactataaaaccaatttatactaccc
aaatactcctaaatatataatccaacactaaaacataattaacttaccaaaaactacact
tttattttattttatatttttaaaacataatatcactatatattatatccaaccaacaaa
ccacaacctaaattctaacctaaaaaaacattttaaaaacctaaaaaaaaaaaaaaaact
aaataacaaaaaaaaaaatataaccaaaacaattactctaatcaaaactcaaattttatt
attacaacactaattataaaaaaaaaaaaaagacccaattcccaccaaataatctctaat
ccaataaaaaaaaagggcgaattctgcagatatccatcacactggcggccgctcgagcat
gcatctagagggcccaattcgccctatagtgagtcgtattacaattcactggccgtcgtt
ttacaacgtcgtgactgggaaaaccctggcgttacccaacttaatcgccttgcagcacat
ccccctttcgccagctggcgtaatagcgaNNNggcccgcaccgatcgcccttcccaacag
ttgcgcagcctgaatggcgaatggacgcgccctgtagcggcgcattaagcgcggcgggtN
NNgtggttacgcgcagcgtgaccgctacacttgccagcgccctagcgcccgctcctttcg
ctttcttcccttcctttctcgccacgttcgccggctttccccNNNaagctctaaatcggg
ggctccctttagggttccg
>ID|7385619 1572-7_JM380_049.ab1 from 28 to 821
tagtaacggccgccagtgtgctggaattcgcccttactataaaaccaatttatactaccc
aaatactcctaaatatataatccaacactaaaacataattaacttaccaaaaactacact
tttattttattttatatttttaaaacataatatcactatatattatatccaaccaacaaa
ccacaacctaaattctaacctaaaaaaacattttaaaaacctaaaaaaaaaaaaaaacta
aataacaaaaaaaaaaaatataaccaaaacaattactctaatcaaaactcaaattttatt
attacaacactaattataaaaaaaaaaaaaaaaacccaattcccaccaaataatctctaa
tccaataaaaaaaaagggcgaattctgcaaatatccatcacactggcggccgctcgagca
tgcatctagagggcccaattcgccctatagtgagtcgtattacaattcactggccgtcgt
tttacaacgtcgtgactgggaaaaccctggcgttacccaacttaatcgccttgcagcaca
tccccctttcgccagctggcgtaatNgcgaaaaggcccgcaccgatcgcccttcccaaca
gttgcgcagcctgaatggcgaatggacgcgccctgtagcggcgcattaagcgcggcggNN
NNNNNNgttacgcgcagcgtgaccgctacacttgccagcgccctagcgcccgctcctttc
gctttcttcccttcctttctcgccacgttcgccggctttccccgtNNNgctctaaatcgg
gggctccctttagg
>ID|7385669 1572-8_JM380_050.ab1 from 27 to 861
tagtaacggccgccagtgtgctggaattcgcccttactataaaaccaatttatactaccc
aaatactcccaaatatataatccaacactaaaacataattaacttaccaaaaactacact
tttattttattttatatttttaaaacataatatcactatatattatatccaaccaacaaa
ccacaacctaaattctaacccaaaaaaacattttaaaaacctaaaaaaaaaaaaaactaa
ataacaaaaaaaaaaaatataaccaaaacaattactctaatcaaaactcaaattttatta
ttacaacactaattataaaaaaaaaaaaaagacccaattcccaccaaataatctctaatc
caataaaaaaaagggcgaattctgcagatatccatcacactggcggccgctcgagcatgc
atctagagggcccaattcgccctatagtgagtcgtattacaattcactggccgtcgtttt
acaacgtcgtgactgggaaaaccctggcgttacccaacttaatcgccttgcagcacatcc
ccctttcgccagctggcgtaatagcgaagaggcccgcaccgatcgcccttcccaacagtt
gcgcagcctgaatggcgaatggacgcgccctgtagcggcgcattaagcgcggcgggtgtg
gtggttacgcgcagcgtgaccgctacacttgccagcgccctagcgcccgctcctttcgct
ttcttcccttcctttctcgccacgttcgccggctttccccgtcaagctctaaatcggggg
ctccctttagggttccgatttNNNgctttacggcacctcgaccccaaaaaacttg
>ID|7385630 1572-9_JM380_065.ab1 from 27 to 825
tagtaacggccgccagtgtgctggaattcgcccttactataaaaccaatttatactaccc
gaatactcctaaatatataatctaacactaaaacataattaacttaccaaaaactacact
tttattttattttatatttttaaaacataatatcactatatattatatccgaccaacaaa
ccacaacctaaattctaacctaaaaaaacattttaaaaacctaaaaaaaaaaaaaaaact
aaataacgaaaaaaaaaaatataaccaaaacaattactctaatcaaaactcaaattttat
tattacgacactaattataaaaaaaaaaaaaaaacccgattcccgccgaataatctctaa
tccaataaaaaaaaagggcgaattctgcagatatccatcacactggcggccgctcgagca
tgcatctagagggcccaattcgccctataNNNagtcgtattacaattcaNNggccgtcgt
tttacaacgtcNNNaNtgggaaaaccctggcgttacccaacttaatcgccttgcagcaca
tccccctttcgccagctggcgtaatagcgaagaggcccgcaccgatcgcccttcccaaca
gttgcgcagcctgaNNNgcgaagggacgcgccctNtagcggcgcattaagcgcggcgggg
gtgNNNgttacgcgcagcNNNaccgctacacttgccagcgccctagcgcccgctcctttc
gctttcttcccttcctttctcgccacgttcgccggctttccccgtcaagctctaaatcgg
gggctccctttagggttcc

>ID|7385663 1572-10_JM380_066.ab1 from 27 to 859
agtaacggccgccagtgtgctggaattcgcccttactataaaaccaatttatactaccca
aatactcctaaatatataatccaacactaaaacataattaacttaccaaaaactacactt
ttattttattttatatttttaaaacataatatcactatatattatatccaaccaacaaac
cacaacctaaattctaacctaaaaaaacattttaaaaaccaaaaaaaaaaaaaactaaat
aacaaaaaaaaaaaatataaccaaaacaattactctaatcaaaactcaaattttattatt
acaacactaattataaaaaaaaaaaaagacccaattcccaccaaataatctctaatccaa
taaaaaaaagggcgaattctgcagatatccatcacactggcggccgctcgagcatgcatc
tagagggcccaattcgccctatagtgagtcgtattacaattcactggccgtcgttttaca
acgtcgtgactgggaaaaccctggcgttacccaacttaatcgccttgcagcacatccccc
tttcgccagctggcgtaatagcgaNNNggcccgcaccgatcgcccttcccaacagttgcg
cagcctgaatggcgaatggacgcgccctgtagcggcgcattaagcgcggcgggtgtggtg
gttacgcgcagcgtgaccgctacacttgccagcgccctagcgcccgctcctttcgctttc
ttcccttcctttctcgccacgttcgccggctttccccgtcaagctctaaatcgggggctc
cctttagggttccgatttaNNNctttacggcacctcgaccccaaaaaacttga
>ID|7385664 1572-11_JM380_081.ab1 from 27 to 817
tagtaacggccgccagtgtgctggaattcgcccttactataaaaccaatttatactaccc
aaatactcctaaatatataatccaacactaaaacataattaacttaccaaaaactacact
tttattttattttatatttttaaaacataatatcactatatattatatccaaccaacaaa
ccacaacctaaattctaacctaaaaaaacattttaaaaacctaaaaaaaaaaaaaaacta
aataacaaaaaaaaaaatataaccaaaacaattactctaatcaaaactcaaattttatta
ttacaacactaattataaaaaaaaaaaaaaagacccaattcccaccaaataatctctaat
ccaataaaaaaaaagggcgaattctgcNNNtatccatcacactggcggccgctcgagcat
gcatctagagggcccaattcgccctatagtgagtcgtattacaattcactggccgtcgtt
ttacaacgtcgtgactgggaaaaccctggcgttacccaacttaatcgccttgcagcacat
ccccctttcgccagctggcgtaatagcgaNNNggcccgcaccgatcgcccttcccaacag
ttgcgcagcctgaatggcgaNNNgacgcgccctgtagcggcgcattaagcgcggcgggtg
tgNNNgttacgcgcagcgtgaccgctacacttgccagcgccctagcgcccgctcctttcg
ctttcttcccttcctttctcgccacgttcgccggctttccccgtcaagctctaaatcggg
ggctcccttta
>ID|7385665 1572-12_JM380_082.ab1 from 29 to 869
gtaacggccgccagtgtgctggaattcgcccttaatcaaaactcaaattttattattacg
acactaattataaaaaaaaaaaaaaaaaacccgattcccgccgaataatctctaatccaa
taaaaaaatacacgtatataactccgcaaattccaacaataaacgtaacaaaacgaataa
acaaaaaactccacccctaaacaaacaaatttcaaactaaaaaaaaaaaactacaccaac
ataacactataataacgctacaaattataataatatcgcaataaaacacttaaacatcac
caatcaccattataataacaaaatacaacataattaaaaatcacgtaacaactaacttca
acacaaatataagggcgaattctgcagatacccatcacactggcggccgctcgagcatgc
atctagagggcccaattcgccctatagtgagtcgtattacaattcactggccgtcgtttt
acaacgtcgtgactgggaaaaccctggcgttacccaacttaatcgccttgcagcacatcc
ccctttcgccagctggcgtaatagcgaagaggcccgcaccgatcgcccttcccaacagtt
gcgcagcctgaatggcgaNNNgacgcgccctgtagcggcgcattaagcgcggcgggtgtg
gtggttacgcgcagcgtgaccgctacacttgccagcgccctagcgcccgctcctttcgct
ttcttcccttcctttctcgccacgttcgccggctttccccgtcaagctctaaatcggggg
ctccctttagggttccgatttagtgctttacggcacctcgaccccaaaaaacttgattag
g
>ID|7420772 1572BS-1_JP001_005.ab1 from 23 to 585
tacggccgccagtgtgctggaattcgcccttactataaaaccaatttatactacccaaat
actcctaaatatataatccaacactaaaacataattaacttaccaaaaactacactttta
ttttattttatatttttaaaacataatattactatatattatatccaaccgacaaaccac
aacctaaattctaacctaaaaaaacattttaaaaacctaaaaaaaaaaaaactaaataac
aaaaaaaaaaaatataaccaaaacaattactctaatcaaaactcaaattttattattaca
acactaattataaaaaaaaaaaaaagacccaattcccaccaaataatctctaatccaata
aaaaaaaagggcgaattctgcagatatccatcacactggcggccgctcgagcatgcatct
agagggcccaattcgccctatagtgagtcgtattacaattcactggccgtcgttttacaa
cgtcgtgactgggaaaaccctggcgttacccaacttaatcgccttgcagcacatccccct
ttcgccagctggcgtaatagcga

>ID|7420789 1572BS-2_JP001_006.ab1 from 37 to 804
gctggaattcgcccttactataaaaccaatttatactacccaaatactcctaaatatata
atccaacactaaaacataattaacttaccaaaaactacacttttattttattttatattt
ttaaaacataatatcactatatattatatccaaccaacaaaccacaacctaaattctaac
ctaaaaaaacattttaaaaacctaaaaaaaaaaaaaaactaaataacaaaaaaaaaatat
aaccaaaacaattactctaatcaaaactcaaattttattattacaacactaattataaaa
aaaaaaaaaaaaacccaattcccaccaaataatctctaatccaataaaaaaaaagggcga
attctgcagatatccatcacactggcggccgctcgagcatgcatctagagggcccaattc
gccctataNNNagtcgtattacaattcaNNggccgtcgttttacaacgtcgtNaNtggga
aaaccctggcgttacccaacttaatcgccttgcagcacatccccctttcgccagctggcg
taatagcgaNNNggcccgcaccgaNNNcccttcccaacagttgcgcagcctNaNtggcga
agggacgcgccctgtagcggcgcattaagcgcggcgggtgtggtggttacgcgcagcNNN
accgctacacttgccagcgccctagcgcccgctcctttcgctttcttcccttcctttctc
gccacgttcgccggctttccccgtcaagctctaaatcgggggctccct
>ID|7420731 1572BS-3_JP001_021.ab1 from 27 to 854
ggccgccagtgtgctggaattcgcccttactataaaaccaatttatactacccaaatact
cctaaatatataatccaacactaaaacataattaacttaccaaaaactacacttttattt
tattttatatttttaaaacataatatcactatatattatatccaaccaacaaaccacaac
ctaaattctaacctaaaaaaacattttaaaaacctaaaaaaaaaaaaaactaaataacaa
aaaaaaaaatataaccaaaacaattactctaatcaaaactcaaattttattattacaaca
ctaattataaaaaaaaaaaaagacccaattcccaccaaataatctctaatccaataaaaa
aaaagggcgaattctgcagatatccatcacactggcggccgctcgagcatgcatctagag
ggcccaattcgccctatagtgagtcgtattacaattcactggccgtcgttttacaacgtc
gtgactgggaaaaccctggcgttacccaacttaatcgccttgcagcacatccccctttcg
ccagctggcgtaatagcgaagaggcccgcaccgatcgcccttcccaacagttgcgcagcc
tgaatggcgaNNNgacgcgccctgtagcggcgcattaagcgcggcgggtgtggtggttac
gcgcagcgtgaccgctacacttgccagcgccctagcgcccgctcctttcgctttcttccc
ttcctttctcgccacgttcgccggctttccccgtcaagctctaaatcgggggctcccttt
agggttccgatttaNNNctttacggcacctcgaccccaaaaaacttga
>ID|7420790 1572BS-4_JP001_022.ab1 from 21 to 822
gtacggccgccagNgtgctggaattcgcccttactataaaaccaatttatactacccaaa
tactcctaaatatataatccaacactaaaacataattaacttaccaaaaactacactttt
attttattttatatttttagaacataatatcactatatattatatccaaccaacaaacca
caacctaaattctaacctaaaaaaacattttaaaaacctaaaaaagaaaaaaaactaaat
aacaaaaaaaaaaaatataaccaaaacaattactctaatcaaaactcaaattttattatt
acaacactaattataaaaaaaaaaaaaaaaNNNccaattcccaccaaataatctctaatc
caataaaaaaaaagggcgaattctgcagatatccatcacactggcggccgctcgagcatg
catctagagggcccaattcgccctatagtgagtcgtattacaattcactggccgtcgttt
tacaacgtcgtgactgggaaaaccctggcgttacccaacttaatcgccttgcagcacatc
cccctttcgccagctggcgtaatagcgaagaggcccgcaccgaNcgcccttcccaacagt
tgcgcagcctgaatggcgaatggacgcgccctgtagcggcgcattaagcgcggcgggtgt
ggtggttacgcgcagcgtgaccgctacacttgccagcgccctagcgcccgctcctttcgc
tttcttcccttcctttctcgccacgttcgccggctttccccgtcaagctctaaatcgggg
gctccctttagggttccgattt
>ID|7420741 1572BS-5_JP001_037.ab1 from 37 to 856
gctggaattcgcccttactataaaaccaatttatactacccaaatactcctaaatatata
atccaacactaaaacataattaacttaccaaaaactacacttttattttattttatattt
ttaaaacataatatcactatatattatatccaaccaacaaaccacaacctaaattctaac
ctaaaaaaacattttaaaagcctaaaaaaaaaaaaactaaataacaaaaaaaaaaatata
accaaaacaattactctaatcaaaactcaaattttattattacaacactaattataaaaa
aaaaaaaaaagacccaattcccaccaaataatctctaatccaataaaaaaaaagggcgaa
ttctgcagatatccatcacactggcggccgctcgagcatgcatctagagggcccaattcg
ccctatagtgagtcgtattacaattcactggccgtcgttttacaacgtcgtgactgggaa
aaccctggcgttacccaacttaatcgccttgcagcacatccccctttcgccagctggcgt
aatagcgaagaggcccgcaccgatcgcccttcccaacagttgcgcagcctgaatggcgaa
tggacgcgccctgtagcggcgcattaagcgcggcgggtgtggtggttacgcgcagcgtga
ccgctacacttgccagcgccctagcgcccgctcctttcgctttcttcccttcctttctcg
ccacgttcgccggctttccccgtcaagctctaaatcgggggctccctttagggttccgat
ttaNNNctttacggcacctcgaccccaaaaaacttgatta
        
>ID|7420791 1572BS-6_JP001_038.ab1 from 19 to 808
gtacggccgccagtgtgctggaattcgcccttactataaaaccaatttatactacccgaa
tactcctaaatatataatctaacactaaaacataattaacttaccaaaaactacactttt
attttattttatatttttaaaacataatatcactatatattatatccgaccaacaaacca
caacctaaattctaacctaaaaaaacattttaaaaacctaaaaaaaaaaaaaaactaaat
aacgaaaaaaaaaaatataaccaaaacaattactctaatcaaaactcaaattttattatt
acgacactaattataaaaaaaaaaaaaaaaacccgattcccgccgaataatctctaatcc
aataaaaaaaaagggcgaattctgcagatatccatcacacNggcggccgctcgagcatgc
atctaNagggcccaattcgccctatagggagtcgtattacaattcaNNNgccgtcgtttt
acaacgtcNNNaNtgggaaaaccctggcgttacccaacttaatcgccttgcagcacatcc
ccctttcgccagcNggcgtaatagcgaagaggcccgcaccgatcgcccttcccaacagtt
gcgcagcctgaaNNgcgaNNNgacgcgccctgtagcggcgcattaagcgcggcggNNNNN
NNNgttacgcgcagcNNNaccgctacacttgccagcgccctagcgcccgctcctttcgct
ttcttcccttcctttctcgccacgttcgcNNgctttccccgtcaagctctaaatcggggg
ctccctttag
>ID|7420752 1572BS-7_JP001_053.ab1 from 21 to 740
cggccgccagtgtgctggaattcgcccaagggcgaattctgcagatatccatcacactgg
cggccgctcgagcatgcatctagagggcccaattcgccctatagtgagtcgtattacaat
tcactggccgtcgttttacaacgtcgtgactgggaaaaccctggcgttacccaacttaat
cgccttgcagcacatccccctttcgccagctggcgtaatagcgaagaggcccgcaccgat
cgcccttcccaacagttgcgcagcctgaatggcgaatggacgcgccctgtagcggcgcat
taagcgcggcgggtgtggtggttacgcgcagcgtgaccgctacacttgccagcgccctag
cgcccgctcctttcgctttcttcccttcctttctcgccacgttcgccggctttccccgtc
aagctctaaatcgggggctccctttagggttccgatttagtgctttacggcacctcgacc
ccaaaaaacttgattagggtgatggttcacgtagtgggccatcgccctgatagacggttt
ttcgccctttgacgttggagtccacgttctttaatagtggactcttgttccaaactggaa
caacactcaaccctatctcggtctattcttttgatttataagggattttgccgatttcgg
cctattggttaaaaaatgagctgatttaacaaaaatttaacgcgaattttaacaaaattc
>ID|7420792 1572BS-8_JP001_054.ab1 from 21 to 822
gtacggccgccagtgtgctggaattcgcccttactataaaaccaatttatactacccaaa
tactcctaaatatataatccaacactaaaacataattaacttaccaaaaactacactttt
attttattttatatttttaaaacataatatcactatatattatacccaaccaacaaacca
caacctaaattctaacctaaaaaaacattttaaaaacctaaaaaaaaaaaaaaactaaat
aacaaaaaaaaaaaatataaccaaaacaattactctaatcaaaactcaaattttattatt
acaacactaattataaaaaaaaaaaaaaagacccaattcccaccaaataatctctaatcc
aataaaaaaaaagggcgaattctgcagatatccatcacactggcggccgctcgagcatgc
atctagagggcccaattcgccctataNNNagtcgtattacaattcaNNggccgtcgtttt
acaacgtcgtgactgggaaaaccctggcgttacccaacttaatcgccttgcagcacatcc
ccctttcgccagctggcgtaatagcgaNNNggcccgcaccgaNNNcccttcccaacagtt
gcgcagcctgaatggcgaNNNgacgcgccctgtagcggcgcattaagcgcggcgggtgtg
gtggttacgcgcagcNNNaccgctacacttgccagcgccctagcgcccgctcctttcgct
ttcttcccttcctttctcgccacgttcgccggctttccccgtcaagctctaaatcggggg
ctccctttagggttccgattta
>ID|7420762 1572BS-9_JP001_069.ab1 from 19 to 820
gtacggccgccagtgtgctggaattcgcccttactataaaaccaatttatactacccaaa
tactcctaaatatataatccaacactaaaacataattaacttaccaaaaactacactttt
attttattttatatttttaaaacataatatcactatatattatatccaaccaacaaacca
caacctaaattctaacctaaaaaaacattttaaaaacctaaaaaagaaaaaaaactaaat
aacaaaaaaaaaaaatataaccaaaacaattactctaatcaaaactcaaattttattatt
acaacactaattataaaaaaaaaaaaaaagacccaattcccaccaaataatctctaatcc
aataaaaaaaaagggcgaattctgcagatatccatcacactggcggccgctcgagcatgc
atctagagggcccaattcgccctatagtgagtcgtattacaattcactggccgtcgtttt
acaacgtcgtgactgggaaaaccctggcgttacccaacttaatcgccttgcagcacatcc
ccctttcgccagctggcgtaatagcgaagaggcccgcaccgatcgcccttcccaacagtt
gcgcagcctgaatggcgaatggacgcgccctgtagcggcgcattaagcgcggcgggtgtg
gtggttacgcgcagcgtgaccgctacacttgccagcgccctagcgcccgctcctttcgct
ttcttcccttcctttctcgccacgttcgccggctttccccgtcaagctctaaatcggggg
ctccctttagggttccgattta

>ID|7420781 1572BS-10_JP001_070.ab1 from 32 to 790
gctggaattcgcccttactataaaaccaatttatactacccaaatactcctaaatatata
atctaacactaaaacataattaacttaccaaaaactacacttttattttattttatattt
ttaaaacataatatcactatatattatatccaaccaacaaaccacaacctaaattctaac
ctaaaaaaacattttaaaaacctaaaaaaaaaaaaaaattaaataacgaaaaaaaaaaaa
tataaccaaaacaattactctaatcaaaactcaaattttattattacaacactaattata
aaaaaaaaaaaaaaaacccaattcccaccaaataatctctaatccaataaaaaaaaaggg
cgaattctgcagatatccatcacacNggcggccgctcgagcatgcatctagagggcccaa
ttcgccctataNNNaNtcgtattacaattcaNNggccgtcgttttacaacgtcNNNactg
ggaaaaccctggcgttacccaacttaatcgccttgcagcacatccccctttcgccagNNg
NNgtaatagcgaNNNggcccgcaccgatcgcccttcccaacagttgcgcagcctgaatgg
cgaNNNgacgcgccctgtagcggcgcattaagcgcggcggNNNNNNNNgttacgcgcagc
NNNaccgctacacttgccagcgccctagcgcccgctcctttcgctttcttcccttccttt
ctcgccacgttcNccggctttccccgtcaagctctaaat
