# Supplementary material for: Epigenetic interplay between mouse endogenous retroviruses and host genes
Source: Genome Biol. 2012 Oct 3;13(10):R89. doi: 10.1186/gb-2012-13-10-r89 (PMC3491417; doi:10.1186/gb-2012-13-10-r89)
Supplement: Additional file 4 — All bisulfite sequencing data. Compilation of all bisulfite sequences. [file gb-2012-13-10-r89-S4.zip › ETn1593_TE_pancreas.fas]

>ID|8335876 1593-01_P1104550_015.ab1 from 31 to 598
TGTGAATTATTATGTGTTTGTTGGGATTTGAATTTAGGATTTTTAGAAGAGTAGTTAATG
TTTTTAATTTTTGAGTTTTTAGGTAGAATTTTTTGTTAGGTAAATATGTTTTGTGTGTAT
ATATTTATATGTAGGAAAATAAAATATTGGAATATTATTTGTGATAGGGTAAAAGATAAA
TTATTTATGATAGGAATAAATTTAATGAGAGATATGAAATTTTTTTATATAGAAATTTGT
TTTGTTTTTTGAGATTAAAGGTTTAATTGGAGATGTATTTTTTTATATTGGTGGTTGTAA
TTTTTTTTTTTTT----AGTTTGAAATTTGTTTGTTTAGGGATGGAGTTTTTTGTTTAAT
TTTTTTGTTACGTTTATTGTTAGAATTTGTTGTTTTGTTGTTTTGAAGTTATTATGTGAT
TATTTTGTTATTGGATTTTAAGATTATTTGGTCGGAATTGGGTTTTTTTTT-TTTTTTT-
ATAATTGAATGTTGAAATAGTAAAAATTGAATTTTGAGTAGAGAGTTTTGTTTTGGTTTT
T
>ID|8335879 1593-04_P1104550_032.ab1 from 31 to 650
TTGTGAATTATTATGTGTTTGTTGGGATTTGAATTTAGGATTTTTAGAAGAGTAGTTAAT
GTTTTTAATTTTTGAGTTTTTAGGTAGAATTTTTTGTTAGGTAAATATGTTTTGTGTGTA
TATATTTATATGTAGGAAAATAAAATATTGGAATATTATTTGTGATAGGGTAAAAGATAA
ATTATTTATGATAGGAATAAATTTAATGAGAGATATGAAATTTTTTTATATAGAAATTTG
TTTTGTTTTTTGAGATTAAAGGTTTAATTGGAGATGTATTTTTTTATATTGGTGGTTGTA
ATTTTTTTTTTTT-----AGTTTGAAATTTGTTTGTTTAGGGATGGAGTTTTTTGTTTAA
TTTTTTTGTTATGTTTATTGTTAGAATTTGTTGTTTTGTTGTTTTGAAGTTATTATGTGA
TTATTTTGTTATTGGATTTTAAGATTATTTGGTGGGAATTGGGTTTTTTTTTTTTTTTTT
TATAATTGAATGTTGAAATAGTAAAAATTGAATTTTGAGTAGAGAGTTTTGTTTTGGTTT
TT
>ID|8335885 1593-10_P1104550_080.ab1 from 139 to 460
------------------------------------------------------------
------------------------------------------------------------
------------TAGGAAAATAAAATATTGGAATATTATTTGTGATAGGGTAAAAGATAA
ATTATTTATGATAGGAATAAATTTAATGAGAGATATGAAATTTTTTTATATAGAAATTTG
TTTTGTTTTTTGAGATTAAAGGTTTAATTGGAGATGTATTTTTTTATATTGGTGGTTGTA
ATTTTTTTTTTTT-----AGTTTGAAATTTCTTTGTTTCGGGATGGAGTTTTTTGTTTAA
TTTTTTTGTTATCTTTATCGTTAGAATTTGCTGTTTTGTTGTTTTGAAGTTATTATGTGA
TTATTTTGTTATTGGATTTTAAGATTATTTGGTGGGAAT---------------------
------------------------------------------------------------
--
>ID|8335888 1593-14_P1104550_014.ab1 from 61 to 599
TTGTGAATTATTATGTGTTTGTTGGGATTTGAATTTAGGATTTTTAGAAGAGTAGTTAAT
GTTTTTAATTTTTGAGTTTTTAGGTAGAATTTTTTGTTAGGTAAATATGTTTTGTGTGTA
TATATTTATATGTAGGAAAATAAAATATTGGAATATTATTTGTGATAGGGTAAAAGATAA
ATTATTTATGATAGGAATAAATTTAATGAGAGATATGAAATTTTTTTATATAGAAATTTG
TTTTGTTTTTTGAGATTAAAGGTTTAATTGGAGATGTATTTTTTTATATTGGTGGTGGTA
ATTTTTTTTTTTTTTTTTAGTTTGAAATTTGTTTGTTTAGGGATGGAGTTTTTTGTTTAA
TTTTTTTGTTATGTTTATTGTTAGAATTTGTTGTTTTGTTGTTTTGAAGTTATTATGTGA
TTATTTTGTTATTGGATTTTAAGATTATTTGGTGGGAATTGGGTTTTTTTTTTTTTTTTT
-ATAATTGAATGTTGAAATAGTAAAAATTGAATTTTGAGTAGAGAGTTTTGTTTTGGT--
--
>ID|8335881 1593-06_P1104550_048.ab1 from 362 to 649
TTGTGAATTATTATGTGTTTGTTGGGATTTGAATTTAGGATTTTTAGAAGAGTAGTTAAT
GTTTTTAATTTTTGAGTTTTTAGGTAGAATTTTTTCTTAGGTAAATATGTTTTGTGTGTA
TATATTTATATGTAGGAAAATAAAATATTGGAATATTATTTGTGATAGGGTAAAAGATAA
ATTATTTATGATAGGAATAAATTTAATGAGAGATATGAAATTTTTTTATATA--------
------------------------------------------------------------
------------------------------------------------------------
------------------------------------------------------------
------------------------------------------------------------
------------------------------------------------------------
--
>ID|8335887 1593-13_P1104550_013.ab1 from 57 to 647
TTGTGAATTATTATGTGTTTGTTGGGATTTGAATTTAGGATTTTTAGAAGAGTAGTTAAT
GTTTTTAATTTTTGAGTTTTTAGGTAGAATTTTTTGTTAGGTAAATATGTTTTGTGTGTA
TATATTTATATGTAGGAAAATAAAATATTGGAATATTATTTGTGATAGGGTAAAAGATAA
ATTATTTATGATAGGAATAAATTTAATGAGAGATATGAAATTTTTTTATATAGAAATTTG
TTTTGTTTTTTGAGATTAAAGGTTTAATTGGAGATGTATTTTTTTATATTGGTGGTTGTA
ATTTTTTTTTTTT-----AGTTTGAAATTTGTTTGTTTAGGGATGGAGTTTTTTGTTTAA
TTTTTTTGTTATGTTTATTGTTAGAATTTGTTGTTTTGTTGTTTTGAAGTTATTATGTGA
TTATTTTGTTATTGGATTTTAAGATTATTTGGTGGGAATTGGGTTTTTTTTTTTTTTTTT
-TATAATTGAATGTTGAAATAGTAAAAATTGAATTTTGAGTAGAGAGTTTTGTTTT-GGT
AA
>ID|8335890 1593-16_P1104550_030.ab1 from 42 to 651
TTGTGAATTATTATGTGTTTGTTGGGATTTGAATTTAGGATTTTTAGAAGAGTAGTTAAT
GTTTTTAATTTTTGAGTTTTTAGGTAGAATTTTTTGTTAGGTAAATATGTTCTGTGTGTA
TATATTTATATGTAGGAAAATAAAATATTGGAATATTATTTGTGATAGGGTAAAAGATAA
ATTATTTATGATAGGAATAAATTTAATGAGAGATATGAAATTTTTTTATATAGAAATTTG
TTTTGTTTTTTGAGATTAAAGGTTTAATTGGAGATGTATTTTTTTATATTGGTGGTTGTA
ATTTTTTTTTTTTT----AGTTTGAAATTTGTTTGTTTAGGGATGGAGTTTTTTGTTTAA
TTTTTTTGTTATGTTTATTGTTAGAATTTGTTGTTTTGTTGTTTTGAAGTTATTATGTGA
TTATTTTGTTATTGGATTTTGAGATTATTTGGTGGGAATTGGGTTTTTTTTTTTTTTTTA
-TAATTGAATGTCGAAATAGTAAAAATTGAATTTTGAGTAGAGAGTTTTGTTTTGG-TTT
TT
>ID|8335877 1593-02_P1104550_016.ab1 from 40 to 693
T-GTGAATTATTATGTGTTTGTTGGGATTTGAATTTAGGATTTTTAGAAGAGTAGTTAAT
GTTTTTAATTTTTGAGTTTTTAGGTAGAATTTTTTGTTAGGTAAATATGTTTTGTGTGTA
TATATTTATATGTAGGAAAATAAAATATTGGAATATTATTTGTGATAGGGTAAAAGATAA
ATTATTTATGATAGGAATAAATTTAATGAGAGATATGAAATTTTTTTATATAGAAATTTG
TTTTGTTTTTTGAGATTAAAGGTTTAATTGGAGATGTATTTTTTTATATTGGTGGTTGTA
ATTTTTTTTTTTTT----AGTTTGAAATTTGTTTGTTTAGGGATGGAGTTTTTTGTTTAA
TTTTTTTGTTATGTTTATTGTTAGAATTTGTTGTTTTGTTGTTTTGAAGTTATTATGTGA
TTATTTTGTTATTGGATTTTAAGATTATTTGGTGGGAATTGGGTTTTTTTTTTTTTTTTT
-ATAATTGAATGTCGAAATAGTAAAAATTGAATTTTGAGTAGAGAGTTTTGTTTTG-GTT
TT
>ID|8335880 1593-05_P1104550_047.ab1 from 19 to 760
TTGTGAATTATTATGTGTTTGTTGGGATTTGAATTTAGGATTTTTAGAAGAGTAGTTAAT
GTTTTTAATTTTTGAGTTTTTAGGTAGAATTTTTTGTTAGGTAAATATGTTTTGTGTGTA
TATATTTATATGTAGGAAAATAAAATATTGGAATATTATTTGTGATAGGGTAAAAGATAA
ATTATTTATGATAGGAATAAATTTAATGAGAGATATGAAATTTTTTTATATAGAAATTTG
TTTTGTTTTTTGAGATTAAAGGTTTAATTGGAGATGTATTTTTTTATATTGGTGGTTGTA
ATTTTTTTTTTTT-----AGTTTGAAATTTGTTTGTTTAGGGATGGAGTTTTTTGTTTAA
TTTTTTTGTTATGTTTATTGTTAGAATTTGTTGTTTTGTTGTTTTGAAGTTATTATGTGA
TTATTTTGTTATTGGATCTTAAGATTATTTGGCGGGAATTGGGTTTTTTTTTTTTTTTTA
-TAATTGAATGTCGAAATAGTAAAAATTGAATTTTGAGTAGAGAGTTTTGTTTTGG-TTT
TT
>ID|8335883 1593-08_P1104550_064.ab1 from 30 to 803
TTGTGAATTATTATGTGTTTGTTGGGATTTGAATTTAGGATTTTTAGAAGAGTAGTTAAT
GTTTTTAATTTTTGAGTTTTTAGGTAGAATTTTTTGTTAGGTAAATATGTTTTGTGTGTA
TATATTTATATGTAGGAAAATAAAATATTGGAATATTATTTGTGATAGGGTAAAAGATAA
ATTATTTATGATAGGAATAAATTTAATGAGAGATATGAAATTTTTTTATATAGAAATTTG
TTTTGTTTTTTGAGATTAAAGGTTTAATTGGAGATGTATTTTTTTATATTGGTGGTTGTA
ATTTTTTTTTTTTT----AGTTTGAAATTTGTTTGTTTAGGGATGGAGTTTTTTGTTTAA
TTTTTTTGTTATGTTTATTGTTAGAATTTGTTGTTTTGTTGTTTTGAAGTTATTATGTGA
TTATTTTGTTATTGGATTTTAAGATTATTTGGTGGGAATTGGGTTTTTTTTTCTTTTTTT
-ATAATTGAATGTTGAAATAGTAAAAATTGAATTTTGAGTAGAGAGTTTTGTTTTGGTTT
TT
>ID|8335886 1593-11_P1104550_095.ab1 from 22 to 765
TTGTGAATTATTATGTGTTTGTTGGGATTTGAATTTAGGATTTTTAGAAGAGTAGTTAAT
GTTTTTAATTTTTGAGTTTTTAGGTAGAATTTTTTGTTAGGTAAATATGTTTTGTGTGTA
TATATTTATATGTAGGAAAATAAAATATTGGAATATTATTTGTGATAGGGTAAAAGATAA
ATTATTTATGATAGGAATAAATTTAATGAGAGATATGAAATTTTTTTATATAGAAATTTG
TTTTGTTTTTTGAGATTAAAGGTTTAATTGGAGATGTATTTTTTTATATTGGTGGTTGTA
ATTTTTTTTTTTT-----AGTTTGAAATTTGTTTGTTTAGGGATGGAGTTTTTCGTTTAA
TTTTTTTGTTACGTTTATTGTTAGAATTTGTTGTTTTGTTGTTTCGAAGTTATTACGTGA
TTATTTTGTTATTGGATTTTAAGATTATTTGGCGGGAATTGGGTTTTTTTTTTTTTTTTT
-ATAATTGAATGTCGAAATAGTAAAAATTGAATTTTGAGTAGAGAGTTTTGTTTTGGTTT
TT
>ID|8335878 1593-03_P1104550_031.ab1 from 39 to 759
TTGTGAATTATTATGTGTTTGTTGGGATTTGAATTTAGGATTTTTAGAAGAGTAGTTAAT
GTTTTTAATTTTTGAGTTTTTAGGTAGAATTTTTTGTTAGGTAAATATGTTTTGCGTGTA
TATATTTATATGTAGGAAAATAAAATATTGGAATATTATTTGTGATAGGGTAAAAGATAA
ATTATTTATGATAGGAATAAATTTAATGAGAGATATGAAATTTTTTTATATAGAAATTTG
TTTTGTTTTTTGAGATTAAAGGTTTAATTGGAGATGTATTTTTTTATATTGGTGGTTGTA
ATTTTTTTTTTTTT----AGTTTGAAATTTGTTTGTTTAGGGATGGAGTTTTTCGTTTAA
TTTTTTTGTTACGTTTATTGTTAGAATTTGTTGTTTTGTTGTTTCGAAGTTATTACGTGA
TTATTTTGTTATTGGATTTTAAGATTATTTGGTGGGAATTGGGTTTTTTTTTTTTTTTTT
-ATAATTGAATGTCGAAATAGTAAAAATTGAACTTTGAGTAGAGAGTTTTGTTTTG-TTT
TT
