# Supplementary material for: Epigenetic interplay between mouse endogenous retroviruses and host genes
Source: Genome Biol. 2012 Oct 3;13(10):R89. doi: 10.1186/gb-2012-13-10-r89 (PMC3491417; doi:10.1186/gb-2012-13-10-r89)
Supplement: Additional file 4 — All bisulfite sequencing data. Compilation of all bisulfite sequences. [file gb-2012-13-10-r89-S4.zip › ETn1814_TE_spleen.fas]

>ID|7385652 1814-1_JM380_003.ab1
ATATTTGTGTTGAAGTTAGTTGTTACGTGATTTTTAATTATGTTGTATTTTGTTATTATA
ATGGTGATTGGTGATGTTTAAGTGTTTTATTGCGATATTATTATAATTTGTAGCGTTATT
ATAGTGTTATGTTGGTGTAGTTTTTTTCTTTTTAGTTTGAAATTTGTTTGTTTAGGGGTG
GAGTTTTTTGTTTATTCGTTTTGTTACGTTTATTGTTGGAATTTGCGGAGTTATATACGT
GTATTTTTTTATTGGATTAGAGATTATTCGGCGGGAATCGGGTTTTTTTTTTTTTTTATA
ATTAGTGTCGTAATAATAAAATTTGAGTTTTGATT
>ID|7385598 1814-2_JM380_004.ab1
ATATTTGTGTTGAAGTTAGTTGTTACGTGATTTTTAATTATGTTGTATTTTGTTATTATA
ATGGTGATTGGTGATGTTTAAGTGTTTTATTGCGATATTATTATAATTTGTAGCGTTATT
ATAGTGTTATGTTGGTGTAGTTTTTTTTTTTTTAGTTTGAAATTTGTTTGTTTAGGGGTG
GAGTTTTCTGTTTATTCGTTTTGTTACGTTTATTGTTGGAATTTGCGGAGTTATATACGT
GTATTTTTTTATTGGATTAGAGATTATTCGGCGGGAATCGGGTTTTTTTTTTTTTTTTTA
TAACTAGTGTCGTAATAATAAAATTTGAGTTTTGATT
>ID|7385599 1814-3_JM380_019.ab1
ATATTTGTGTTGAAGTTAGTTGTTACGTGATTTTTAATTATGTTGTATTTTGTTATTATA
ATGGTGATTGGTGATGTTTAAGTGTTTTATTGCGATATTATTATAATTTGTAGCGTTATT
ATAGTGTTATGTTGGTGTAGTTTTTTTTTTTTAGTTTGAAATTTGTTTGTTTAGGGGTGG
AGTTTTTTGTTTATTCGTTTTGTTACGTTTATTGTTGGAATTTGCGGAGTTATATACGTG
TATTTTTTTATTGGATTAGAGATTATTCGGCGGGAATCGGGTTTTTTTTTTTTTTTTATA
ATTAGTGTCGTAATAATAAAATTTGAGTTTTGATT
>ID|7385609 1814-4_JM380_020.ab1
ATATTTGTGTTGAAGTTAGTTGTTACGTGATTTTTAATTATGTTGTATTTTGTTATTATA
ATGGTGATTGGTGATGTTTAAGTGTTTTATTGCGATATTATTATAATTTGTAGCGTTATT
ATAGTGTTATGTTGGTGTAGTTTTTTTTTTTTTAGTTTGAAATTTGTTTGTTTAGGGGTG
GAGTTTTTTGTTTATTCGTTTTGTTACGTTTATTGTTGGAATTTGCGGAGTTATATACGT
GTATTTTTTTATTGGATTAGAGATTATTCGGCGGGAATCGGGTTTTTTTTTTTTTTTTTA
TAATTAGTGTCGTAATAATAAAATTTGAGTTTTGATT
>ID|7385610 1814-5_JM380_035.ab1
ATATTTGTGTTGAAGTTAGTTGTTACGTGATTTTTAATTATGTTGTATTTTGTTATTATA
ATGGTGATTGGTGATGTTTAAGTGTTTTATTGCGATATTATTATAATTTGTAGCGTTATT
ATAGTGTTATGTTGGTGTAGTTTTTTTTTTTTAGTTTGAAATTTGTTTGTTTAGGGGTGG
AGTTTTTTGTTTATTCGTTTTGTTACGTTTATTGTTGGAATTTGCGGAGTTATATACGTG
TATTTTTTTATTGGATTAGAGATTATTCGGCGGGAATCGGGTTTTTTTTTTTTTTTTTAT
AATTAGTGTCGTAATAATAAAATTTGAGTTTTGATT
>ID|7385620 1814-6_JM380_036.ab1 from 27 to 829
ATATTTGTGTTGAAGTTAGTTGTTACGTGGTTTTTAATTATGTTGTATTTTGTTATTATA
ATGGTGATTGGTGATGTTTAAGTGTTTTATTGCGATATTATTATAATTTGTAGCGTTATT
ATAGTGTTATGTTGGTGTAGTTTTTTTTTTTTTTAGTTTGAAATTTGTTTGTTTAGGGGT
GGAGTTTTTTGTTTATTCGTTTTGTTACGTTTATTGTTGGAATCTGCGGAGTTATATACG
TGTATTTTTTTATTGGATTAGAGATTATTCGGCGGGAATCGGGTTTTTTTTTTTTTTTTT
ATAATTAGTGTCGTAATAATAAAATTTGAGTTTTGATT
>ID|7385621 1814-7_JM380_051.ab1
ATATTTGTGTTGAAGTTAGTTGTTACGTGATTTTTAATTATGTTGTATTTTGTTATTATA
ATGGTGATTGGTGATGTTTAAGTGTTTTATTGCGATATTATTATAATTTGTAGCGTTATT
ATAGTGTTATGTTGGTGTAGTTTTTTTTTTTTTTAGTTTGAAATTTGTTTGTTTAGGGNN
NGNGTTTTTTGTTNNNTCGTTTTGTTACGTTTATTGTTNGAATTTNNNGNNNANTATACN
NGTATTTTTTTATTGGATTAGAGATTTTTCGGCGGGAATCGGGTTTTTTTTTTTTTTTTT
TATAATTAGTGTCGTAATAATAAAATTTGAGTTTTGATT
>ID|7385631 1814-8_JM380_052.ab1
ATATTTGTGTTGAAGTTAGTTGTTACGTGATTTTTAATTATGTTGTATTTTGTTATTATA
ATGGTGATTGGTGATGTTTAAGTGTTTTATTGCGATATTATTATAATTTGTAGCGTTATT
ATAGTGTTATGTTGGTGTAGTTTTTTTTTTTTTAGTTTGAAATTTGTTTGTTTAGGGGTG
GAGTTTTTTGTTTATTCGTTTTGTTACGTTTATTGTTGGAATTTGCGGAGTTATATACGT
GTATTTTTTTATTGGATTAGAGATTATTCGGCGGGAATCGGGTTTTTTTTTTTTTTTTTT
ATAATTAGTGTCGTAATAATAAAATTTGAGTTTTGATT
>ID|7385641 1814-10_JM380_068.ab1
ATATTTGTGTTGAAGTTAGTTGTTACGTGATTTTTAATTATGTTGTATTTTGTTATTATA
ATGGTGATTGGTGATGTTTAAGTGTTTTATTGCGATATTATTATAATTTGTAGCGTTATT
ATAGTGTTATGTTGGTGTAGTTTTTTTTTTTTTAGTTTGAAATTTGTTTGTTTAGGGGTG
GAGTTTTTTGTTTATTCGTTTTGTTACGTTTATTGTTGGAATTTGCGGAGTTATATACGT
GTATTTTTTTATTGGATTAGAGATTATTCGGCGGGAATCGGGTTTTTTTTTTTTTTTTTT
ATAATTAGTGTCGTAATAATAAAATTTGAGTTTTGATT
>ID|7385670 1814-11_JM380_083.ab1
ATATTTGTGTTGAAGTTAGTTGTTACGTGATTTTTAATTATGTTGTATTTTGTTATTATA
ATGGTGATTGGTGATGTTTAAGTGTTTTATTGCGATATTATTATAATTTGTAGCGTTATT
ATAGTGTTATGTTGGTGTAGTTTTCTTTTTCTTAGTTTGAAATTTGTTTGTTTAGGGGTG
GGGTTTTTTGTTTATTCGTTTTGTTACGTTTATTGTTGGAATTTGCGGAGTTACATACGT
GTATTTTTTTATTGGATTAGAGATTATTCGGCGGGAATCGGGTTTTTTTTTTTTTTTTTT
ATAATTAGTGTCGTAATAATAAAATTTGAGTTTTGATT
>ID|7385651 1814-12_JM380_084.ab1
ATATTTGTGTTGAAGTTAGTTGTTACGTGATTTTTAATTATGTTGTATTTTGTTATTATA
ATGGTGATTGGTGATGTTTAAGTGTTTTATTGCGATATTATTATAATTTGTAGCGTTATT
ATAGTGTTATGTTGGTGTAGTTTTTTTTTTTTTTAGTTTGAAATTTGTTTGTTTAGGGGT
GGAGTTTTTTGTTTATTCGTTTTGTTACGTTTATTGTTGGAATTTGCGGAGTTATATACG
TGTATTTTTTTATTGGATTAGAGATTATTCGGCGGGAATCGGGTTTTTTTTTTTTTTTTT
TATAATTAGTGTCGTAATAATAAAATTTGAGTTTTGATT
