# Supplementary material for: Epigenetic interplay between mouse endogenous retroviruses and host genes
Source: Genome Biol. 2012 Oct 3;13(10):R89. doi: 10.1186/gb-2012-13-10-r89 (PMC3491417; doi:10.1186/gb-2012-13-10-r89)
Supplement: Additional file 4 — All bisulfite sequencing data. Compilation of all bisulfite sequences. [file gb-2012-13-10-r89-S4.zip › ETn1924_TE_kidney.txt]

>ID|7420793 1924BS-KidneyB6-1_JP001_015.ab1 from 55 to 668
caaaacaaattcatcctattcaaaactcaattttacttattccgacattcaattataaaa
aaaaaaaaaaaaaacccaattcctaccaactagtctcgaaatccaataacaaaataaact
aatatataactccaaacaacaaaacaacataatccaacaataaacataacaaaacgaata
aacaaaaaaccacccctaaaccaacaaattccaaactaaaaataaaaaaactacaaattc
caataattaaaaaaaaaaaaactatttaatcacgaatcaacaataaaaaataaaatacaa
aataaaacaataaataaaaaataacaaactacaatcatactaaactccttcttctcatta
aataaaacaataaataaaaaaaaaacaacaaactacaatcaatcataccaaactcccaag
ggcgaattctgcagatatccatcacactggcggccgctcgagcatgcatctaNagggccc
aattcgccctatagtgagtcgtattacaattcaNNggccgtcgttttacaacgtcgtgac
tgggaaaaccctggcgttacccaacttaatcgccttgcagcacatccccctttcgccagc
tggcgtaatagcga
>ID|7420794 1924BS-KidneyB6-2_JP001_016.ab1 from 29 to 845
agtgtgctggaattcgcccttaaaccaaaacaaattcatcctattcaaaactcaatttta
cttattccgacattcaattataaaaaaaaaaaaaaacccgattcctaccaactaatctcg
aaatccaataacaaaataaactaatatataactccaaacaacaaaacaacataatccaac
aataaacgtaacaaaacgaataaacaaaaaaccacccctaaaccaacaaattccaaacta
aaaataaaaaaactacaaattccaataattaaaaaaaaaaaaactatttaatcacgaatc
aacaataaaaaataaaatacaaaataaaacaataaataaagaataacaaactacaatcat
actaaactccttcttctcattaaataaaacaataaataaaaaaaaaacaacaaactacaa
tcaatcataccaaactcccaagggcgaattctgcagatatccatcacactggcggccgct
cgagcatgcatctagagggcccaattcgccctatagtgagtcgtattacaattcactggc
cgtcgttttacaacgtcgtgactgggaaaaccctggcgttacccaacttaatcgccttgc
agcacatccccctttcgccagctggcgtaatagcgaagaggcccgcaccgatcgcccttc
ccaacagttgcgcagcctgaatggcgaNNNgacgcgccctgtagcggcgcattaagcgcg
gcgggtgtggtggttacgcgcagcNNNaccgctacacttgccagcgccctagcgcccgct
cctttcgctttcttcccttcctttctcgccacgttcg
>ID|7420738 1924BS-KidneyB6-3_JP001_031.ab1 from 23 to 849
cggccgccagtgtgctggaattcgcccttaaaccaaaacaaattcatcctattcaaaact
caattttacttattccgacattcaattataaaaaaaaaaaaaaaaaacccgattcctacc
aactaatctcgaaatccaataacaaaataaactaatatataactccaaacaacaaaacaa
cataatccaacaatgaacgtaacaaaacgaataaacaaaaaaccacccctaaaccaacaa
attccaaactaaaaataaaaaaactacaaattccaataattaaaaaaaaaaaactattta
atcacgaatcaacaataaaaaataaaatacaaaataaaacaataaataaaaaataacaaa
ctacaatcatactaaactccttcttctcattaaataaaacaataaataaaaaaaaacaac
aaactacaatcaatcataccaaactcccaagggcgaattctgcagatatccatcacactg
gcggccgctcgagcatgcatctagagggcccaattcgccctatagtgagtcgtattacaa
ttcactggccgtcgttttacaacgtcgtgactgggaaaaccctggcgttacccaacttaa
tcgccttgcagcacatccccctttcgccagctggcgtaatagcgaagaggcccgcaccga
tcgcccttcccaacagttgcgcagcctgaatggcgaNNNgacgcgccctgtagcggcgca
ttaagcgcggcggNNNtgNNNgttacgcgcagcgtgaccgctacacttgccagcgcccta
gcgcccgctcctttcgctttcttcccttcctttctcgccacgttcgc
>ID|7420795 1924BS-KidneyB6-4_JP001_032.ab1 from 22 to 860
cggccgccagtgtgctggaattcgcccttaaaccaaaacaaattcatcctattcaaaact
caattttacttattccgacattcaattataaaaaaaaaaaaaaaacccgattcctaccaa
ctaatctcgaaatccaataacaaaataaactaatatatgactccaaacaacaaaacaaca
taatccaacaataaacgtaacaaaacgaataaacaaaaaaccacccctaaaccaacaaat
tccaaactaaaaataaaaaaactacaaattccaataattaaaaaaaaaaactatttaatc
acgaatcaacaataaaaaataaaatacaaaataaaacaataaataaaaaataacaaacta
caatcatactaaactccttcttctcattgaataaaacaataaataaaaaaaaaacaacaa
actacaatcaatcataccaaactcccaagggcgaattctgcagatatccatcacactggc
ggccgctcgagcatgcatctagagggcccaattcgccctatagtgagtcgtattacaatt
cactggccgtcgttttacaacgtcgtgactgggaaaaccctggcgttacccaacttaatc
gccttgcagcacatccccctttcgccagctggcgtaatagcgaNNNggcccgcaccgatc
gcccttcccaacagttgcgcagcctgaatggcgaatggacgcgccctgtagcggcgcatt
aagcgcggcgggtgtggtggttacgcgcagcgtgaccgctacacttgccagcgccctagc
gcccgctcctttcgctttcttcccttcctttctcgccacgttcgccggctttccccgtc
>ID|7420796 1924BS-KidneyB6-6_JP001_048.ab1 from 54 to 845
aaaacaaattcatcctattcaaaactcaattttacttattccgacattcaattataaaaa
aaaaaaaaaaaaacccgattcctaccaactaatctcaaaatccaataacaaaataaacta
atatataactccaaacaacaaaacaacataatccaacaataagcgtaacaaaacgaataa
acaaaaaaccacccctaaaccaacaaattccaaactaaaaataaaaaaactacaaattcc
aataattaaaaaaaaaaaaaactatttaatcacaaatcaacaataaaaaataaaatacaa
aataaaacaataaataaaaaataacaaactacaatcatactaaactccttcttcccatta
aataaaacaataaataaaaaaaaaacaacaaactacaatcaatcataccaaactcccaag
ggcgaattctgcagatatccatcacactggcggccgctcgagcatgcatctagagggccc
aattcgccctatagtgagtcgtattacaattcactggccgtcgttttacaacgtcgtgac
tgggaaaaccctggcgttacccaacttaatcgccttgcagcacatccccctttcgccagc
tggcgtaatagcgaNNNggcccgcaccgatcgcccttcccaacagttgcgcagcctgaat
ggcgaatggacgcgccctgtagcggcgcattaagcgcggcggNNNtggtggttacgcgca
gcgtgaccgctacacttgccagcgccctaNNNNccgctcctttcgctttcttcccttcct
ttctcgccacgt
>ID|7420760 1924BS-KidneyB6-7_JP001_063.ab1 from 23 to 670
tacggccgccagtgtgctggaattcgcccttaaaccaaaacaaattcatcctattcaaaa
ctcaattttacttattccgacattcaattataaaaaaaaaaaaaaaaaacccgattccta
ccaactaatctcaaaatccaataacaaaataaactaatatataactccaaacaacaaaac
aacataatccaacaataaacataacaaaacgaataaacaaaaaaccacccctaaaccaac
aaattccaaactaaaaataaaaaaactacaaattccaataattaaaaaaaaaaaactatt
taatcacgaatcaacaataaaaaataaaatacaaaataaaacaataaataaaaaataaca
aactacaatcatactaaactccttcttctcattaaataaaacaataaataaaaaaaaaac
aacaaactacaatcaatcataccaaactcccaagggcgaattctgcagatatccatcaca
ctggcggccgctcgagcatgcatctagagggcccaattcgccctatagtgagtcgtatta
caattcactggccgtcgttttacaacgtcgtgactgggaaaaccctggcgttacccaact
taatcgccttgcagcacatccccctttcgccagctggcgtaatagcga
>ID|7420797 1924BS-KidneyB6-8_JP001_064.ab1 from 15 to 749
gtacggccgccagtgtgctggaattcgcccttaaaccaaaacaaattcatcctattcaaa
actcaattttacttattccgacattcaattataaaaaaaaaaaaaaaaaacccaattcct
accaactaatctcaaaatccaataacaaaataaactaatatataactccaaacaacaaaa
caacataatccaacaataaacgtaacaaaacgaataaacaaaaaaccacccctaaaccaa
caaattccaaactaaaaataaaaaaactacaaattccaataattaaaaaaaaaaaaacta
tttaatcacgaatcaacaataaaaaataaaatacaaaataaaacaataaataaaaaataa
caaactacaatcatactaaactccttcttctcattaaataaaacaataaataaaaaaaaa
caacaaactacaatcaatcataccaaactcccaagggcgaattctgcagatatccatcac
actggcggccgctcgagcatgcatctagagggcccaattcgccctatagtgagtcgtatt
acaattcaNNggccgtcgttttacaacgtcgtgactgggaaaaccctggcgttacccaac
ttaatcgccttgcagcacatccccctttcgccagctggcgtaatagcgaagaggcccgca
ccgatcgcccttcccaacagttgcgcagcctgaatggcgaatggacgcgccctgtagcgg
cgcattaagcgcggc
>ID|7420771 1924BS-KidneyB6-10_JP001_080.ab1 from 18 to 848
gtacggccgccagtgtgctggaattcgcccttaaaccaaaacaaattcatcctattcaaa
actcaattttacttattccgacattcaattataaaaaaaaaaaaaaaaaaacccgattcc
taccaactaatctcgaaatccaataacaaaataaactaatatatgactccaaacaacaaa
acaacataatccaacaataaacgtaacaaaacgaataaacaaaaaaccacccctaaacca
acaaattccaaactaaaaataaaaaaactacaaattccaataattaaaaaaaaaaaaaac
tatttaatcacgaatcaacaataaaaaataaaatacaaaataaaacaataaataaaaaat
aacaaactacaatcatactaaactccttcttctcattaaataaaacaataaataaaaaag
aaacaacaaactacaatcaatcataccaaactcccaagggcgaattctgcagatatccat
cacactggcggccgctcgagcatgcatctagagggcccaattcgccctatagtgagtcgt
attacaattcactggccgtcgttttacaacgtcgtgactgggaaaaccctggcgttaccc
aacttaatcgccttgcagcacatccccctttcgccagctggcgtaatagcgaNNNggccc
gcaccgatcgcccttcccaacagttgcgcagcctgaatggcgaatggacgcgccctgtag
cggcgcattaagcgcggcgggtgtggtggttacgcgcagcgtgaccgctacacttgccag
cgccctagcgcccgctcctttcgctttcttcccttcctttctcgccacgtt
>ID|7450786 6_P1001861_048.ab1 from 25 to 391
acggccgccagtgtgctggaattcgcccttaaaccaaaacaaattcatcctattcaaaac
tcaattttacttattccgacattcaattataaaaaaaaaaaaaaaaaacccgattcctac
caaccaaNcNNaaaatccaataacaaaataaactaaNNNNNaNNNccaaacaacaaaaca
acataatccaacaataaacgtaacaaaacgaaaaaacaaaaaaccccccctaaaccaaca
aattccaaactaaaaataaaaaaactaNaNNNtccaataattaaaaaaaaaacNNNttaa
tcccaaatcNNNaataaaaaataaaatacaaaataaaacaataaataaaaaataacaaac
tacaatc
>ID|7450787 7_P1001861_063.ab1 from 27 to 291
cggccgccagtgtgctggaattcgcccttaaccaaaacaaattcatcctattcaaaactc
aattttacttattccgacattcaattataaaaaaaaaaaaaaaaNNNccgattcNNNcca
actaaNNNNNaNNtccaataacaaaataaactaaNNttNaNNNccaaacaacaaaacaac
ataatccaacaataaacgtaacaaaacgaaaaaacaaaaaaccccccctaaaccaacaNN
Ntccaaactaaaaataaaaaaacta


>ID|7450809 8_P1001861_064.ab1 from 27 to 317
cggccgccagtgtgctggaattcgcccttaaccaaaacaaattcatcctattcaaaactc
aattttacttattccgacattcaattataaaaaaaaaaaaaaaaacccgattcctaccaa
ctaatctcgaaatccaataacaaaataaactaatataNaNNNccaaacaacaaaacaaca
taatccaacaataaacgtaacaaaacgaNNNaacaaaaaaccccccctaaaccaacaaat
tccaaactaaaaataaaaaaactaNaNattccNNtaattaaaaaaaaaaaa
>ID|7450798 9_P1001861_079.ab1 from 27 to 316
cggccgccagtgtgctggaattcgcccttaaaccaaaacaaattcatcctattcaaaact
caattttacttattccgacattcaattataaaaaaaaaaaaaaacccgattcctaccaac
taatctcgaaatccaataacaaaataaactaataNNNaNcNccaaacaacaaaacaacat
aatccaacaataaacgtaacaaaacgaNNNaacaaaaaaccccccctaaaccaacaaatt
ccaaactaaaaataaaaaaactaNaNattccaataattaaaaaaaaaaaa
>ID|7450752 10_P1001861_080.ab1 from 27 to 318
cggccgccagtgtgctggaattcgcccttaaccaaaacaaattcatcctattcaaaactc
aattttacttattccgacattcaattataaaaaaaaaaaaaaaaaacccgattcctacca
actaatctcgaaatccaataacaaaataaactaaNNNNNaNNNccaaacaacaaaacaac
ataatccgacaataaacgtaacaaaacgaaaaaacaaaaaaccccccctaaaccaacaaa
ttccaaactaaaaataaaaaaactaNaNattccNNtaattaaaaaaaaaaaa
>ID|7450763 11_P1001861_095.ab1 from 26 to 317
cggccgccagtgtgctggaattcgcccttaaaccaaaacaaattcatcctattcaaaact
caattttacttattccgacattcaattataaaaaaaaaaaaaaaaacccaattcctacca
actaatctcgaaatccaataacaaaataaactaatatataNcNccaaacaacaaaacaac
ataatccaacaataaacgtaacaaaacgaaaaaacaaaaaaccccccctaaaccaacaaa
ttccaaactaaaaataaaaaaactaNaNattccaataattaaaaaaaaaaaa
>ID|7450800 12_P1001861_096.ab1 from 26 to 292
cggccgccagtgtgctggaattcgcccttaaaccaaaacaaattcatcctattcaaaact
caattttacttattccgacattcaattataaaaaaaaaaaaaaaaaaacccgattcNNac
caactaatcNNNaNNNccaataacaaaataaactaataNNNaNNNccaaacaacaaaaca
acatNNNccaacaataaacgtaacaaaacgaaaaaacaaaaaaccccccctaaaccaaca
NNNtccaaactaaaaataaaaaaacta
>ID|7450813 14_P1001861_014.ab1 from 26 to 319
acggccgccagtgtgctggaattcgcccttaaaccaaaacaaattcatcctattcaaaac
tcaattttacttattccgacattcaattataaaaaaaaaaaaaaaaaacccgattcctac
caactaatcNcgaaatccaataacaaaataaactaaNNNNNaNNNccaaacaacaaaaca
acataatccaacaataaacgtaacaaaacgaNNNaacaaaaaaccccccctaaaccaaca
NattccaaactaaaaataaaaaaactaNaNattccNNtaattaaaaaaaaaaaa
>ID|7450760 15_P1001861_029.ab1 from 27 to 319
acggccgccagtgtgctggaattcgcccttaaaccaaaacaaattcatcctattcaaaac
tcaattttacttattccgacattcaattataaaaaaaaaaaaaaaaacccgattcctacc
aactaatcNcgaaatccaataacaaaataaactaatatataNcNccaaacaacaaaacaa
cataatccaacaataaacgtaacaaaacgaaaaaacaaaaaaccccccctaaaccaacaa
attccaaactaaaaataaaaaaactacaNattccNNtaattaaaaaaaaaaaa


>ID|7523643 1924-15_SP6_JM425_029.ab1
caagggccggtttgagggagctctcccatatgggtcgacctgcaggcggccgcactagtg
attaaaccaaaacaaattcatcctattcaaaactcaattttacttattccgacattcaat
tataaaaaaaaaaaaaaaaacccgattcctaccaactaatctcggaatccaataacaaaa
taaactaatatataactccaaacaacaaaacaacataatccaacaataaacgtaacaaaa
cgaataaacaaaaaaccacccctaaaccaacaaattccaaactaaaaataaaaaaactac
aaattccaataattaaaaaaaaaaaactatttaatcacaaatcaacaataaaaaataaaa
tacaaaataaaacaataaataaaaaataacaaactacaatcatactaaactccttcttct
cattaaataaaacaataaataaaaaaaaaacaacaaactacaatcaatcataccaaactc
ccaatcccgcggccatggcggccgggagcatgcgacgtcgggcccaattcgccctatagt
gagtcgtattacaattcactggccgtcgttttacaacgtcgtgactgggaaaaccctggc
gttacccaacttaatcgccttgcagcacatccccctttcgccagctggcgtaatagcgaa
gaggcccgcaccgatcgcccttcccaacagttgcgcagcctgaatggcgaatggacgcgc
cctgtagcggcgcattaagcgcggcgggtgtggtggttacgcgcagcgtgaccgctacac
ttgccagcgccctagcgcccgctcctttcgctttcttcccttcctttctcgccacgttcg
ccggctttccccgtcaagctctaaatcgggggctccctttagggttccgatttagtgctt
tacggcacctcgaccccaaaaaaattgataagggtgatggttcacgtagtggggcatcgc
cctgataaacggtttttcgccctttgacgttggatcccacgttctttaaaatggactcct
gttccaaactgggacaacactccaacctatctccggctatttttttgaattaaaagggga
tttgcccaatttcggcctattgggttaaaaaaggaagcggatttaacaaaaattttaacg
cgaaattttaacaaaatattaacgcttaaaaatttccccgaagggggtatttttttcctt
acccaaccttgggggggattttccccccccccaccaggggggggccttttttggggggaa
aaagtgggggggggaaaacccccctaatttgtttttattttttttttaaaaaaaaatttt
caaaaatattggttattcccccccctacagaagaaaaaaaaaaaaacccccgggcgaaaa
ataaaggggttctttctcataaaaaaaaaatatttgtagaaaaaaaa

>ID|7523644 1924-20_SP6_JM425_062.ab1
cagcggggggtgtggggagctctcccatatgggtcgacctgcaggcggccgcactagtga
ttaaaccaaaacaaattcatcctattcaaaactcaattttacttattccgacattcaatt
ataaaaaaaaaaaaaaaaaacccgattcctaccaactaatctcgaaatccaataacaaaa
taaactaatatataactccaaacaacgaaacaacataatccaacaataaacgtaacaaaa
cgaataaacaagaaaccacccctgaaccaacaaattccaaactaaaaataaaaaaactac
aaattccaataattaaaaaaaaaaaactatttaatcacgaatcaacaataaaaaataaaa
tacaaaacaaaacaataaataaaaaataacaaactacaatcatactaaactccttcttct
cattaaataaaacaataaataaaaaaaaaacaacaaactacaatcaatcataccaaactc
ccaatcccgcggccatggcggccgggagcatgcgacgtcgggcccaattcgccctatagt
gagtcgtattacaattcactggccgtcgttttacaacgtcgtgactgggaaaaccctggc
gttacccaacttaatcgccttgcagcacatccccctttcgccagctggcgtaatagcgaa
gaggcccgcaccgatcgcccttcccaacagttgcgcagcctgaatggcgaatggacgcgc
cctgtagcggcgcattaagcgcggcgggtgtggtggttacgcgcagcgtgaccgctacac
ttgccagcgccctagcgcccgctcctttcgctttcttcccttcctttctcgccacgttcg
ccggctttccccgtcaagctctaaatcgggggctccctttagggttccgatttagtgctt
tacggcacctcgaccccaaaaaacttgattagggtgatggttcacgtagtgggccatcgc
cctgatagacggtttttcgccctttgacgtgggagtccacgttctttaaaaggggaatct
gggtccaaactggaaccacactcaaccctatctccgtctattcttttgatttataaggga
ttttggcaatttcggcccaatggttaaaaaatgagctgatttaacaaaaatttaacggga
attttaaacaaaaattaaaggcttaccattttccgggaggggggatttttcccccttccc
gctccttgggggggaatttcaccccgccaccggggggggacctttttcgggggagaaagg
ggggggggaaaccccctatttgtgttttttttttttctaaaaaaaattttcaaaaaaatg
gtgtttcccccctcccgggaaaaaaaaaaaaaaaaccccccggggaaaaaagggggggtc
tttcctaaaaaataaaattttg

>ID|7523645 1924-3_SP6_JM425_031.ab1
aagggcgggttgggggagctctcccatatgggtcgacctgcaggcggccgcactagtgat
taaaccaaaacaaattcatcctattcaaaactcaattttacttattccgacattcaatta
taaaaaaaaaaaaaaaaaacccgattcctaccaactaatctcgaaatccaataacaaaat
aaactaatatataactccaaacaacaaaacaacataatccaacaataaacgtaacagaac
gaataaacaaaaaaccacccctaaaccaacaaattccaaactgaaaataaaaaaactaca
aattccaataattaaaaaaaaaaactatttaatcacaaatcaacaataaaaaataaaata
caaaataaaacaatagataaaaaataacaaactacaatcatactaaactccttcttctca
ttaaataaaacaataaataaaaaaaaaacaacaaactacaatcaatcataccaaactccc
aatcccgcggccatggcggccgggagcatgcgacgtcgggcccaattcgccctatagtga
gtcgtattacaattcactggccgtcgttttacaacgtcgtgactgggaaaaccctggcgt
tacccaacttaatcgccttgcagcacatccccctttcgccagctggcgtaatagcgaaga
ggcccgcaccgatcgcccttcccaacagttgcgcagcctgaatggcgaagggacgcgccc
tgtagcggcgcattaagcgcggcgggtgtggtggttacgcgcagcgtgaccgctacactt
gccagcgccctagcgcccgctcctttcgctttcttcccttcctttctcgccacgttcgcc
ggctttccccgtcaagctctaaatcgggggctccctttagggttccgatttagtgcttta
cggcacctcgaccccaaaaacttgattagggtgatggttcacgtagtggggcatcgccct
gatagacgggttttcgcccttggacgttggagtccacgttctttaataggggactcttgt
tccaactggaacaacacttcaccctatctcgggctattcttttggattataagggatttt
gccaatttcgggcctttgggtaaaaaatgaactgatttaaaaaaaattttaccgcgaatt
ttaaaaaaaatttaacgtttacattttccggatgcggttatttccccctttaccacctgg
ggggggattttccccaccgacaacgggggggccttttttggggggaaaggggggggggga
aacccccctatttttgttttttttttttctaaaaaaacatttctaaaaaatgtgtttttc
cccccctcgggggaaaaaaaaaaaaaaccccccgggaaaaaagagggggtttttttaaca
aaaaaaaaaatttgaaaaaaga


>ID|7523654 1924-17_SP6_JM425_045.ab1
aagggggggggtggggagctctcccatatgggtcgacctgcaggcggccgcactagtgat
taaaccaaaacaaattcatcctattcaaaactcaattttacttattccgacattcaatta
taaaaaaaaaaaaaaaaaacccgattcctaccaactaatctcgaaatccaataacaaaat
aaactaatatataactccaaacaacaaaacaacataatccaacaataaacataacaaaac
gaataaacaaaaaaccacccctaaaccaacaaattccaaactaaaaataaaaaaactaca
aattccaataattaaaaaaaaaaaaactatttaatcacgaatcaacaataaaaaataaaa
tacaaaataaaacaataaataaaaaataacaaactacaatcatactaaactccttcttct
cattaaataaaacaataaataaaaaaaaaacaacaaactacaatcaatcataccaaactc
ccaatcccgcggccatggcggccgggagcatgcgacgtcgggcccaattcgccctatagt
gagtcgtattacaattcactggccgtcgttttacaacgtcgtgactgggaaaaccctggc
gttacccaacttaatcgccttgcagcacatccccctttcgccagctggcgtaatagcgaa
gaggcccgcaccgatcgcccttcccaacagttgcgcagcctgaatggcgaatggacgcgc
cctgtagcggcgcattaagcgcggcgggtgtggtggttacgcgcagcgtgaccgctacac
ttgccagcgccctagcgcccgctcctttcgctttcttcccttcctttctcgccacgttcg
ccggctttccccgtcaagctctaaatcgggggctccctttaggggtccgatttagtgctt
tacggcacctcgaccccaaaaacttgattagggggatgggtcacgtaggggggcatcccc
ctgaaagacgggttttcgccctttgacgtgggatcccacgtcctttaaaaggggactctt
gtttccaactgggaacaaccctccacccctatttcgggctattctttttgatttataagg
gattttggccaattttcgcctattggttaaaaaaaggggctgatttaaaaaaaaatttaa
cgggaaattttaacacaaaattaacccgtttacaattttcccggaaggggtatttttccc
ccttacccaacttggggggggatttttccacccgccaacgggggggggcattttttcggg
ggaaaaagggggcgggggaaaccccccattttggttttttttttttccataaaaaaattt
tcaaaaaatggtttttcccccccccctgggagaaaaaaaaaaaaaaccccgcgggaaaaa
aaaaggggggttttacaaaaaaaaaatatttata

>ID|7523655 1924-4_SP6_JM425_032.ab1
ggggatccaagggcgggtgggagctctcccatatgggtcgacctgcaggcggccgcacta
gtgattaaaccaaaacaaattcatcctattcaaaactcaattttacttattccgacattc
aattataaaaaaaaaaaaaaaaacccaattcctaccaactaatctcgaaatccaataaca
aaataaactaatatataactccaaacaacaaaacaacataatccaacaataaacataaca
aaacaaataaacaaaaaaccacccctaaaccaacaaattccaaactaaaaataaaaaaac
tacaaattccaataattaaaaaaaaaaaaactatttaatcacaaatcaacaataaaaaat
aaaatacagaataaaacaataaataaaaaataacaaactacaatcatactaaactccttc
ttctcattaaataaaacaataaataaaaaaaaaacaacaaactacaatcaatcataccaa
actcccaatcccgcggccatggcggccgggagcatgcgacgtcgggcccaattcgcccta
tagtgagtcgtattacaattcactggccgtcgttttacaacgtcgtgactgggaaaaccc
tggcgttacccaacttaatcgccttgcagcacatccccctttcgccagctggcgtaatag
cgaagaggcccgcaccgatcgcccttcccaacagttgcgcagcctgaatggcgaagggac
gcgccctgtagcggcgcattaagcgcggcgggtgtggtggttacgcgcagcgtgaccgct
acacttgccagcgccctagcgcccgctcctttcgctttcttcccttcctttctcgccacg
ttcgccggctttccccgtcaagctctaaatcgggggctccctttagggttccgatttagt
gctttacggcacctcgaccccaaaaaacttgattagggggatgggtcacgtagtggggca
tcgccctgaaagacggtttttcgccctttgacgttggagcccacgttctttaatagggga
ctcttgttcaaaactggaacaaaccttcaccctatctcgggctattcttttgattaaaaa
gggaatttggcgaattcgggcctagggttaaaaaaaggagcgaatttaacaaaaatttaa
cgggaaattttaacaaaaaattaacgcttaaaaatttcctggaagggggaatttttcccc
ttaaccaatctgggggggggttttccccccccccaccagggggggcaattttttcggggg
gaaaagggggggcgggggaacccccctttattgtttttttttttttcttcaaaaaaacca
ttttaaaaaatatggtgtttctccccccctacaggagaaaaaaaaaaaaaaacacccccc
cggaaaaaaaaaaaggggcgtgtcttttaaaaaaa

>ID|7523656 1924-5_5P6_JM425_047.ab1
caagggggggtgtggggagctctcccatatgggtcgacctgcaggcggccgcactagtga
ttaaaccaaaacaaattcatcctattcaaaactcaattttacttattccgacattcaatt
ataaaaaaaaaaaaaaaaacccgattcctaccaactaatctcgaaatccaataacaaaat
aaactaatatataactccaaacaacaaaacaacataatccaacaataaacgtaacaaaac
gaataaacaaaaaaccacccctaaaccaacaaattccaaactaaaaatagaaaaactaca
aattccaataattaaaaaaaaaaaaaactatttaatcacgaatcaacaataaaaaataaa
atacaaaataaaacaataaataaaaaataacaaactacaatcatactaaactccttcttc
tcattaaataaaacaataaataaaaaaaaaacaacaaactacaatcaatcataccaaact
cccaatcccgcggccatgggggccgggagcaggcgacgtcgggcccaattcgccctatag
ggagtcgaattacaattcacgggccgtcgttttacaacgtcgggacggggaaaaccctgg
cgttacccaacttaatcgccttgcagcacatccccctttcgccagctggcgtaatagcga
aaaggcccgcaccgatggcccttcccaacagttgcgcagccggaagggcgaagggacgcg
ccctgtagcggcgcattaagcgcggcgggtgtggtggttacgcgcagcgggaccgctaca
cttgccagcgccctagcgcccgctcctttcgctttcttcccttcctttctcgccacgttc
gccggctttccccgtcaagctctaaatgggggggtccctttagggttccgatttagggct
ttacggaacctccaaccccaaaaaacttgaataggggggatggttcacgaagggggccat
cgccctgataaacggtttttcccccctttgaagttggagtccccgttcctttaaaagggg
aattcttggtccaaaacggaaaaacccctcacccctatctgggtcttttcttttgatttt
aaaggggatttggccaatttcgggccaatgggttaaaaaaatgagttgaattaaaaaaaa
attttaaggcaaattttaaaaaaaaataaaccgctttaaaatttcccggaggggggattt
ttcccccctttaccaatctgtgggggggatttttccacccccaaaccgggggggaccttt
ttgcggggaaaaagggggggcgggaaaaccccccaatttgtttttaatttttttttttaa
aaataaaatttcaaaaaatatgttttccccccccccccaaggggaaaaaaaaaaaaaaac
ccccggggagaaaaaaaagggggttcttcataaaaaaaaaaaa


>ID|7523665 1924-19_SP6_JM425_061.ab1
aggggcttccaacggcggttggggagctctcccatatgggtcgacctgcaggcggccgca
ctagtgattaaaccaaaacaaattcatcctattcaaaactcaattttacttattccgaca
ttcaattataaaaaaaaaaaaaaaaaacccgattcctaccaactaatctcgaaatccaat
aacaaaataaactaatatataactccaaacaacaaaacaacataatccaacaataaacat
aacaaaacgaataaacaaaaaaccacccctaaaccaacaaattccaaactaaaaataaaa
aaactacaaattccaataattaaaaaaaaaaaaactatttaatcacaaatcaacaataaa
aaataaaatacaaaataaaacaataaataaaaaataacaaactacaatcatactaaactc
cttcttctcattaaataaaacaataaataaaaaaaaaacaacaaactacgatcaatcata
ccaaactcccaatcccgcggccatggcggccgggagcatgcgacgtcgggcccaattcgc
cctatagtgagtcgtattacaattcactggccgtcgttttacaacgtcgtgactgggaaa
accctggcgttacccaacttaatcgccttgcagcacatccccctttcgccagctggcgta
atagcgaagaggcccgcaccgatcgcccttcccaacagttgcgcagcctgaatggcgaat
ggacgcgccctgtagcggcgcattaagcgcggcgggtgtggtggttacgcgcagcgtgac
cgctacacttgccagcgccctagcgcccgctcctttcgctttcttcccttcctttctcgc
cacgttcgccggctttccccgtcaagctctaaatcgggggctccctttagggttccgatt
tagtgctttacggcacctcgaccccaaaaaacttgattagggtgatggttcacgtagtgg
gccatcgccctgatagacggtttttcgccctttgacgttggagtccacgttctttattag
gggaatctggttccaaactggaacaaccctcaaccccttttcgggctaatccttttgatt
ataaagggaatttggccaattcggcctattgggtaaaaaaggaggcgaatttaacaaaaa
tttaacgggaatttttaaaaaaaaattaacgcttaacattttccgggagggggggatttt
ttccctttacccatcctgggggggggattttcaacccccccacccagggggggaaccttt
ttcgcggggaaaagggggggggggaaaaccccccatatttggtttttatttttttctcaa
aaaaaacctttcaaaaataaaggggtatctcccccccccttgggggaaaaaaaaaaaaaa
accccccgcgggaaaaaaaaaaagggcgcgtct

>ID|7523666 1924-6_SP6_JM425_048.ab1
ggggattccaacgcggttggggagctctcccatatgggtcgacctgcaggcggccgcact
agtgattaaaccaaaacaaattcatcctattcaaaactcaattttacttattccgacatt
caattataaaaaaaaaaaaaaaaaacccgattcctaccaactaatctcaaaatccaataa
caaaataaactaatatataactccaaacaacaaaacaacataatccaacaataaacgtaa
caaaacaaataaacaaaaaaccacccctaaaccaacaaattccaaactaaaaataaaaaa
actacaaattccaataattaaaaaaaaaaaaactatttaatcacaaatcaacaataaaaa
ataaaatacaaaataaaacaataaataaaaaataacaaactacaatcatactaaactcct
tcttctcattaaataaaacaataaataaaaaaaaaacaacaaactacaatcaatcatacc
aaactcccaatcccgcggccatggcggccgggagcatgcgacgtcgggcccaattcgccc
tatagtgagtcgtattacaattcactggccgtcgttttacaacgtcgtgactgggaaaac
cctggcgttacccaacttaatcgccttgcagcacatccccctttcgccagctggcgtaat
agcgaagaggcccgcaccgatcgcccttcccaacagttgcgcagcctgaatggcgaaggg
acgcgccctgtagcggcgcattaagcgcggcgggtgtggtggttacgcgcagcgtgaccg
ctacacttgccagcgccctagcgcccgctcctttcgctttcttcccttcctttctcgcca
cgttcgccggctttccccgtcaagctctaaatcgggggctccctttagggttccgattta
gtgctttacggcacctcgaccccaaaaaacttgattagggtgaaggttcacgtagtgggc
catcgccctgatagacggtttttcgccctttgacgttggagtcccccgttctttaataat
gggcttcttgttccaactgggaacaacactcacacctatctccggtctattcttttgatt
taaaagggaattttgccaatttcggcctaatgggttaaaaaatgaacctgaattaaaaaa
aatttaacgcgaaattttaaacaaaaattaaacgctaacaatttcccgaaagggggaatt
tttcccctttacccattctgtgggcggattttcccccccggcaaccaggggggggcactt
ttttgggggaaaaagggggggcggggaaaccccccaattttttgtttttttttttttcta
aaaaaaaaaattttctaaaaaaattgtattttcccccctccctctgggagaaaaaaaaca
ataaaacccccctcgcggtaaaaaaaaaaggaggggt

>ID|7523667 1924-7_SP6_JM425_063.ab1
ggggggggggtggggagctctcccatatgggtcgacctgcaggcggccgcactagtgatt
aaaccaaaacaaattcatcctattcaaaactcaattttacttattccgacattcaattat
aaaaaaaaaaaaaaaaaacccgattcctaccaactaatctcgaaatccaataacaaaata
aactaatatataactccaaacaacaaaacaacataatccaacaataaacgtaacaaaacg
aataaacaaaaaaccacccctaaaccaacaaattccaaactaaaaataaaaaaactacaa
attccaataattaaaaaaaaaaaaactatttaatcacaaatcaacaataaaaaataaaat
acaaaataaaacaataaataaaaaataacaaactacaatcatactaaactccttcttctc
attaaataaaacaataaataaaaaaaaaacaacaaactacaatcaatcataccaaactcc
caatcccgcggccatggcggccgggagcatgcgacgtcgggcccaattcgccctatagtg
agtcgtattacaattcactggccgtcgttttacaacgtcgtgactgggaaaaccctggcg
ttacccaacttaatcgccttgcagcacatccccctttcgccagctggcgtaatagcgaag
aggcccgcaccgatcgcccttcccaacagttgcgcagcctgaatggcgaatggacgcgcc
ctgtagcggcgcattaagcgcggcgggtgtggtggttacgcgcagcgtgaccgctacact
tgccagcgccctagcgcccgctcctttcgctttcttcccttcctttctcgccacgttcgc
cggctttccccgtcaagctctaaatcgggggctccctttagggttccgatttagtgcttt
acggcacctcgaccccaaaaaacttgattagggtgatggttcacgtagtggggcatcggc
ctgatagacggtttttcgccctttgacgttggagtccacgttctttaaaagtggactctt
gttcccaactggaacaacactcaaccctatctcgggtctatccttttgatttatagggga
ttttggccaatttcgggctatgggttaaaaaatggagtggattaaacaaaaatttaacgg
gaatttttaaaaaaaaattaacgcttaacaatttcccgaatgggggatttttccccctta
accaacttgggggggattttcccccccgcaccggggggggacttttttcggggaaaaggg
ggggggggaacccctttttttgtttattttttttaaaaaaaccttttaaaaatattttta
ctcccccttcagaagaaaaaaaaaaacccccccggaaaaaaaaaggggtcttttaaaaaa
aaaaaatttg


>ID|7523676 1924-2_SP6_JM425_016.ab1
aaagggcgggtttggggagctctcccatatgggtcgacctgcaggcggccgcactagtga
ttaaaccaaaacaaattcatcctattcaaaactcaattttacttattccgacattcaatt
ataaaaaaaaaaaaaaaaaacccgattcctaccaactaatctcgaaatccaataacaaaa
taaactaatatataactccaaacaacaaaacaacataatccaacaataaacgtaacaaaa
cgaataaacaaaaaaccacccctaaaccaacaaattccaaactaaaaataaaaaaactac
aaattccaataattaaaaaaaaaaactatttaatcacgaatcaacaataaaaaataaaat
acaaaataaaacaataaataaaaaataacaaactacaatcatactaaactccttcttctc
attaaataaaacaataaataaaaaaaaaacaacaaactacaatcaatcataccaaactcc
caatcccgcggccatggcggccgggagcatgcgacgtcgggcccaattcgccctatagtg
agtcgtattacaattcactggccgtcgttttacaacgtcgtgactgggaaaaccctggcg
ttacccaacttaatcgccttgcagcacatccccctttcgccagctggcgtaatagcgaag
aggcccgcaccgatcgcccttcccaacagttgcgcagcctgaatggcgaagggacgcgcc
ctgtagcggcgcattaagcgcggcgggtgtggtggttacgcgcagcgtgaccgctacact
tgccagcgccctagcgcccgctcctttcgctttcttcccttcctttctcgccacgttcgc
cggctttccccgtcaagctctaaatcgggggctccctttagggttccgatttagtgcttt
acggcacctcgaccccaaaaaacttgataagggtgatggttcacgtagggggccatcgcc
ctgatagacggtttttcgccctttgacgttggagtccacgttctttaatagtggactctt
gttccaaactggaacaacactcaaccctatttcggtctattcttttggattaataaggaa
tttggccgaattccgccctatgggttaaaaaaggaactgaaattaaaaaaaatttaacgg
ggaattttaacaaaaaaattaaagcttaacaatttcccggaaggcgggtttttttccccc
ttaaccaacctttggggggtatttccaacccccaaaacggggggggaatttttttggggg
aaaaagggggcggggagaaccccccttattgtggttttattttttttttaaaaaaaacaa
attacaaaatatggggtttttcccccccccatgaggaagaaaaaaaaataacccccctgg
ggaaaaaaaaaagggggttttttcaaataaa

>ID|7523677 1924-8_SP6_JM425_064.ab1
aagggggggggtgagagagctctcccatatgggtcgacctgcaggcggccgcactagtga
ttaaaccaaaacaaattcatcctattcaaaactcaattctacttattccgacattcaatt
ataaaaaaaaaaaaaaaaaacccgactcctaccaactaatctcgaaatccaataacaaaa
taaactaatatataactccaaacaacaaaacaacataatccaacaataaacgtaacaaaa
caaataaacaaaaaaccacccctaaaccaacaaattccaaactaaaaataaaaaaactac
aaattccaataattaaaaaaaaaaaaactatttaatcacgaatcaacaataaaaaataaa
atacaaaataaaacaataaataaaaaataacaaactacaatcatactaaactccttcttc
tcattaaataaaacaataaataaaaaaaaaacaacaaactacaatcaatcataccaaact
cccaatcccgcggccatggcggccgggagcatgcgacgtcgggcccaattcgccctatag
tgagtcgtattacaattcactggccgtcgttttacaacgtcgtgactgggaaaaccctgg
cgttacccaacttaatcgccttgcagcacatccccctttcgccagctggcgtaatagcga
agaggcccgcaccgatcgcccttcccaacagttgcgcagcctgaatggcgaagggacgcg
ccctgtagcggcgcattaagcgcggcgggtgtggtggttacgcgcagcgtgaccgctaca
cttgccagcgccctagcgcccgctcctttcgctttcttcccttcctttctcgccacgttc
gccggctttccccgtcaagctctaaatcgggggctccctttagggttccgatttagtgct
ttacggcacctcgaccccaaaaaacttgattagggtgatggttcacgtagtgggccatcg
ccctgaaaaacggtttttccccctttgacgttggagtccacgtcctttaaagtgggaatc
ttgtccaaacctggaacacactcaaccctatctcgggctattcttttgatttataaggga
atttgccgatttccggccaatgggttaaaaaggaactgaattaacaaaaattttaaggcg
aattttaaaaaaaaattaacgctttccaaattcccggaggggggatttttcccccttacc
cacctgtggggggattttcccccccccaacaggggggggacttttttcgggggaaaaagg
tggggcgggaaaccccctatattttgtttttttttttcttaaaaaaaattttcaaaaaaa
atggtttccccccccccccggaaaaaaaaaaaaataacccccgcgggaaaaaaaaaaggg
ggtgtctttaaaaataaataatattttgta

>ID|7523678 1924-9_SP6_JM425_079.ab1
aacggccggtttgagggagctctcccatatgggtcgacctgcaggcggccgcactagtga
ttaaaccaaaacaaattcatcctattcaaaactcaattttacttattccgacattcaatt
ataaaaaaaaaaaaaaaaaacccgattcctaccaactaatctcgaaatccaataacaaaa
taaactaatatgtaactccaaacaacaaaacaacataatccaacaataaacgtaacaaaa
cgaataaacaaaaaaccacccctaaaccaacaaattccaaactaaaaataaaaaaactac
aaattccaataattaaaaaaaaaaaaactatttaatcacaaatcaacaataaaaaataaa
atacaaaataaaacaataaataaaaaataacaaactacaatcatactaaactccttcttc
tcattaaataaaacaataaataaaaaaaaaacaacaaactacaatcaatcataccaaact
cccaatcccgcggccatggcggccgggagcatgcgacgtcgggcccaattcgccctatag
tgagtcgtattacaattcactggccgtcgttttacaacgtcgtgactgggaaaaccctgg
cgttacccaacttaatcgccttgcagcacatccccctttcgccagctggcgtaatagcga
agaggcccgcaccgatcgcccttcccaacagttgcgcagcctgaatggcgaatggacgcg
ccctgtagcggcgcattaagcgcggcgggtgtggtggttacgcgcagcgtgaccgctaca
cttgccagcgccctagcgcccgctcctttcgctttcttcccttcctttctcgccacgttc
gccggctttccccgtcaagctctaaatcgggggctccctttagggttccgatttagtgct
ttacggcacctcgaccccaaaaaacttgattagggtgatggttcacgtagtgggccatcg
ccctgatagaacggttttcccccttttgacgttggagtccacgtttctttaatagtggac
tcttgttccaaactggaacaacactcaacccttatctcggtctatttcttttgatttaaa
agggattttggccgaatttcggcctattggttaaaaaaaagaatggatttaaaaaaaaat
ttaacgccaaattttaaaaaaaaattaaccgctttacaatttcctggaagcgggaatttt
tccctttaaccaacttgggggggggattttcccacccgcaaacagggggggcactttttc
gggggaaaagggggcgggggaaacccccttttttttgtttttttttttttttaaaaataa
atttcaaaaatattggttttccccccctctctgggaaaaaaaaaaaaaaaaccccg


>ID|7523699 1924-13_SP6_JM425_013.ab1
caaacgggcgtttgggggagctctcccatatgggtcgacctgcaggcggccgcactagtg
attaaaccaaaacaaattcatcctattcaaaactcaattttacttattccaacattcaat
tataaaaaaaaaaaaaaaaacccgattcctaccaactaatctcgaaatccaataacaaaa
taaactaatatataactccaaacaacaaaacaacataatccaacaataaacgtaacaaaa
cgaataaacaaaaaaccacccctaaaccaacaaattccaaactaaaaataaaaaaactac
aaattccaataattaaaaaaaaaaaaaactatttaatcacaaatcaacaatgaaaaataa
aatacaaaataaaacaataaataaaaaataacaaactacaatcatactaaactccttctt
ctcattaaataaaacaataaataaaaaaaaaacaacaaactacaatcaatcataccaaac
tcccaatcccgcggccatggcggccgggagcatgcgacgtcgggcccaattcgccctata
gtgagtcgtattacaattcactggccgtcgttttacaacgtcgtgactgggaaaaccctg
gcgttacccaacttaatcgccttgcagcacatccccctttcgccagctggcgtaatagcg
aaaaggcccgcaccgatcgcccttcccaacagttgcgcagcctgaatggcgaagggacgc
gccctgtagcggcgcattaagcgcggcgggtgtggtggttacgcgcagcgtgaccgctac
acttgccagcgccctagcgcccgctcctttcgctttcttcccttcctttctcgccacgtt
cgccggctttccccgtcaagctctaaatcgggggctccctttagggttccgatttagtgc
tttacggcacctcgaccccaaaaaacttgattagggtgatggttcacgtagtgggccatc
gccctgatagacggttttttcgccctttgacgttggagtccacgttctttaatagtggac
tcttggtccaaactggaaacaacactcaaccctatctcgggtctattcttttgatttaat
aaggaattttgccaatttcggcctattgggtaaaaaaatgaactgaatttaaaaaaaatt
taaaggcgaattttaaaaaaaaaattaaacgcttaaaaaatttcccggaagggggtattt
tttcccctttacccccacttgggggggggattttcacacccccacacccgggggggcacc
ttttttcgggggaaaaaaggggggcggggaaaaccccccaattttggtgttttttttttt
ttcaaaaaaaaattttttaaataaataagttttatcctccgctctcctgggggaaaaaaa
aaaaaaaacacaccctcgcggggaaaaaaaaagg

>ID|7523700 1924-10_SP6_JM425_080.ab1
agggggcttccaacgccgtttggggagctctcccatatgggtcgacctgcaggcggccgc
actagtgattaaaccaaaacaaattcatcctattcaaaactcaattttacttattccgac
attcaattacaaaaaaaaaaaaaaaaacccgattcctaccaactaatctcgaaatccaat
aacaaaataaactaatatataactccaaacaacaaaacaacataatccaacaataaacgt
aacaaaacaaataaacaaaaaaccacccctaaaccaacaaattccaaactaaaaataaaa
aaactacaaattccaataattaaaaaaaaaaaaactatttaatcacgaatcaacaataaa
aaataaaatacaaaataaaacaataaataaaaaataacaaactacaatcatactaaactc
cttcttctcattaaataaaacaataaataaaaaaaaaacaacaaactacaatcaatcata
ccaaactcccaatcccgcggccatggcggccgggagcatgcgacgtcgggcccaattcgc
cctatagtgagtcgtattacaattcactggccgtcgttttacaacgtcgtgactgggaaa
accctggcgttacccaacttaatcgccttgcagcacatccccctttcgccagctggcgta
atagcgaagaggcccgcaccgatcgcccttcccaacagttgcgcagcctgaatggcgaat
ggacgcgccctgtagcggcgcattaagcgcggcgggtgtggtggttacgcgcagcgtgac
cgctacacttgccagcgccctagcgcccgctcctttcgctttcttcccttcctttctcgc
cacgttcgccggctttccccgtcaagctctaaatcgggggctccctttagggttccgatt
tagtgctttacggcacctcgaccccaaaaaacttgattagggtgatgggtcacgtagtgg
gccatcgccctgatagacggtttttcgccctttgacgttggagtcaacgttctttataag
gggactcttggtccaaactggaacaacactcaaccctatctcggtctattcttttgattt
aaaagggattttgcccatttcggcctatggggtaaaaaatgacctgaattaaaaaaaatt
ttaacgcgaattttaaacaaatatttaacggcttacaattttccggaagggggaattttc
cccttttcccccctttggggggaattttcaacccccaaacagggggggcattttttcggg
gggaaaggggggggcggaaaacccccattttttgtttatttttttttttaaaaataattt
tttaaaaaaaaagttg

>ID|7523701 1924-11_SP6_JM425_095.ab1
ggggggggctccaaggcggttggggagctctcccatatggtcgacctgcaggcggccgca
ctagtgattaaaccaaaacaaattcatcctattcaaaactcaattttacttattccgaca
ttcaattataaaaaaaaaaaaaaaaaacccaattcctaccaactaatctcaaaatccaat
aacaaaataaactaatatataactccaaacaacaaaacaacataatccaacaataaacgt
aacaaaacaaatgaacaaaaaaccacccctaaaccaacaaattccaaactaaaaataaaa
aaactacaaattccaataattaaaaaaaaaaaactatttaatcacaaatcaacaataaaa
aataaaatacaaaataaaacaataaataaaaaataacaaactacaatcatactaaactcc
ttcttctcattaaataaaacaataaataaaaaaaaaacaacaaactacaatcaatcatac
caaactcccaatcccgcggccatggcggccgggagcatgcgacgtcgggcccaattcgcc
ctatagtgagtcgtattacaattcactggccgtcgttttacaacgtcgtgactgggaaaa
ccctggcgttacccaacttaatcgccttgcagcacatccccctttcgccagctggcgtaa
tagcgaagaggcccgcaccgatcgcccttcccaacagttgcgcagcctgaatggcgaatg
gacgcgccctgtagcggcgcattaagcgcggcgggtgtggtggttacgcgcagcgtgacc
gctacacttgccagcgccctagcgcccgctcctttcgctttcttcccttcctttctcgcc
acgttcgccggctttccccgtcaagctctaaatcgggggctccctttagggttccgattt
agtgctttacggcacctcgaccccaaaaacttgataagggtgatggttcacgtagtgggc
catcgccctgatagacgggttttcgccctttgacgttgggagtcccgttctttaatagtg
gactcttgttcaaaactggaacaacactcaacccttatctcggtctattcttttgattta
aaagggaattttgccaatttcgggccaatgggttaaaaaatgaggttgaattaaaaaaaa
atttaaacgggaaatttttaaaaaaaaaattaaaacgcttaacaattttcccggaaaggg
gggaatttttctccctttcccccatctttggggggggtttttttcccccccc

>ID|7523702 1924-12_SP6_JM425_096.ab1
aaggggcgggttgagggagctctcccatatgggtcgacctgcaggcggccgcactagtga
ttaaaccaaaacaaattcatcctattcaaaactcaattttacttattccgacattcaatt
ataaaaaaaaaaaaaaaaaacccgattcctaccaactaatctcgaaatccaataacaaaa
taaactaatatataactccaaacaacaaaacaacataatccaacaataaacgtaacaaaa
cgaataaacaaaaaaccacccctaaaccaacaaattccaaactaaaaataaaaaaactac
aaattccaataattaaaaaaaaaaaactatttaatcacaaatcaacaataaaaaataaaa
tacaaaataaaacaataaataaaaaataacaaactacaatcatactaaactccttcttct
cattaaataaaacaataaataaaaaaaaaacaacaaactacaatcaatcataccaaactc
ccaatcccgcggccatggcggccgggagcatgcgacgtcgggcccaattcgccctatagt
gagtcgtattacaattcactggccgtcgttttacaacgtcgtgactgggaaaaccctggc
gttacccaacttaatcgccttgcagcacatccccctttcgccagctggcgtaatagcgaa
gaggcccgcaccgatcgcccttcccaacagttgcgcagcctgaatggcgaagggacgcgc
cctgtagcggcgcattaagcgcggcgggtgtggtggttacgcgcagcgtgaccgctacac
ttgccagcgccctagcgcccgctcctttcgctttcttcccttcctttctcgccacgttcg
ccggctttccccgtcaagctctaaatcgggggctccctttagggttccgatttagtgctt
tacggcacctcgaccccaaaaaacttgattaaggggatgggtcacgtagtgggccatcgc
cctgaaagaaggtttttcgccctttggacgttggaatccacggttcttaaaaagtggact
cttgttccaaactgggaacaacacttcaaccctatctcgggccttttccttttgatttat
aagggaattttgcccaatttcggccctattgggtaaaaaaaatgggctggaatttaaaca
aaaaatttaacggcaaattttaaacaaaaataattaaaccctttaaaaattttccgggaa
gggggggaattttttttccctttaacccaaaccttggggg

>ID|7523703 1924-14_SP6_JM425_014.ab1
aacgggcggtttggggagctctcccatatgggtcgacctgcaggcggccgcactagtgat
taaaccaaaacaaattcatcctattcaaaactcaattttacttattccgacattcaatta
taaaaaaaaaaaaaaaaaacccgattcctaccaactaacctcgaaatccaataacaaaat
aaactaatatataactccaaacaacaaaacaacataatccaacaataaacgtaacaaaac
gaataaacaaaaaaccacccctaaaccaacaaattccaaactaaaaataaaaaaactaca
aattccaataattaaaaaaaaaaaaactatttaatcacgaatcaacaataaaaaataaaa
tacaaaataaaacaataaataaaaaataacaaactacaatcatactaaactccttcttct
cattaaataaaacaataaataaaaaaaaaacaacaaactacaatcaatcataccaaactc
ccaatcccgcggccatggcggccgggagcatgcgacgtcgggcccaattcgccctatagt
gagtcgtattacaattcactggccgtcgttttacaacgtcgtgactgggaaaaccctggc
gttacccaacttaatcgccttgcagcacatccccctttcgccagctggcgtaatagcgaa
gaggcccgcaccgatcgcccttcccaacagttgcgcagcctgaatggcgaatggacgcgc
cctgtagcggcgcattaagcgcggcgggtgtggtggttacgcgcagcgtgaccgctacac
ttgccagcgccctagcgcccgctcctttcgctttcttcccttcctttctcgccacgttcg
ccggctttccccgtcaagctctaaatcgggggctccctttagggttccgatttagtgctt
tacggcacctcgaccccaaaaaacttgattagggtgatggttcacgtagtgggccatcgc
cctgatagacggtttttcgccctttgacgttggagtccacgttctttaataagtggactc
ttgttccaaactgaaacaacactcaaccctatctcgggtctatccttttggattaaaagg
gaattttggcgattttcggcctatggggtaaaaaatggagctgaaattaaaaaaaattta
accggaaattttaacaaaaatataacgccttacaattttcccgaaggcgggattttttct
ccttaaccaatttggtggggggatttttcaccccccaaccaggggggggcattttttggg
gggaaaagtgggccgggaaaccccctaatttttgttttttttttttttaaaaaaaaattt
taaaaaatatgttttttcccccccccctcggaagaaaaaaaaataacaccccccggataa
aaaaaaaaggggtgtttttaaaaaa

>ID|7523704 1924-16_SP6_JM425_030.ab1
ggggggcatccaacggcggttggggagctctcccatatgggtcgacctgcaggcggccgc
actagtgattaaaccaaaacaaattcatcctattcaaaactcaattttacttattccgac
attcaattataaaaaaaaaaaaaaaacccgattcctaccaactaatctcaaaatccaata
acaaaataaactaatatataactccaaacaacaaaacaacataatccaacaataaacgta
acaaaacgaataaacaaaaaaccacccctaaaccaacaaattccaaactaaaaataaaaa
aactacaaattccaataattaaaaaaaaaaaactatttaatcacgaatcaacaataaaaa
ataaaatacaaaataaaacaataaataaaaaataacaaactacaatcatactaaactcct
tcttctcattaaataaaacaataaataaaaaaaaaacaacaaactacaatcaatcatacc
aaactcccaatcccgcggccatggcggccgggagcatgcgacgtcgggcccaattcgccc
tatagtgagtcgtattacaattcactggccgtcgttttacaacgtcgtgactgggaaaac
cctggcgttacccaacttaatcgccttgcagcacatccccctttcgccagctggcgtaat
agcgaagaggcccgcaccgatcgcccttcccaacagttgcgcagcctgaatggcgaatgg
acgcgccctgtagcggcgcattaagcgcggcgggtgtggtggttacgcgcagcgtgaccg
ctacacttgccagcgccctagcgcccgctcctttcgctttcttcccttcctttctcgcca
cgttcgccggctttccccgtcaagctctaaatcgggggctccctttagggttccgattta
gtgctttacgggaccctcgaccccaaaaaactggataagggtgatgggtcacgtagtggg
gccatcgcccctgatagacgggtttttcgcccttttgacgttggaatccacgttctttta
taagtgaactcttgtttccaaactggaacaacacctcaacccttaccttgggcttattct
tttggatttaaaaggggattttgccaatttccggccttttgggttaaaaaaagaactgga
ttaaacaaaaatttaacggcgaaatttaaaaaaataataaaacccttacaattttccgga
aggggggatttttcctcctttccccaccttgtggggggatttttccaccgccaacccggg
ggggccctttttttcgggggaaaaagggggggcggaaaaaccccctatttttgtttttat
tttttttttaaaataaaacattttaaaaaaaaaattgtatccccccccctccccgaggta
aaacaaacaaaaaaaacaccccccgggaaaaaaaaagaaaggggggttcttataaaaaaa

>ID|7523705 1924-18_SP6_JM425_046.ab1
aggggcttcaacggcgggttgggagctctcccatatgggtcgacctgcaggcggccgcac
tagtgattaaaccaaaacaaattcatcctattcaaaactcaattttacttattccgacat
tcaattataaaaaaaaaaaaaaaacccgattcctaccaactaatctcgaaatccaataac
aaaataaactaatatataactccaaacaacaaaacaacataatccaacaataaacgtaac
aaaacgaataaacaaaaaaccacccctaaaccaacaaattccaaactaaaaataaaaaaa
ctacaaattccaataattaaaaaaaaaaaaactatttaatcacgaatcaacaataaaaaa
taaaatacaaaataaaacaataaataaaaaataacaaactacaatcatactaaactcctt
cttctcattaaataaaacaataaataaaaaaaaaacaacaaactacaatcaatcatacca
aactcccaatcccgcggccatggcggccgggagcatgcgacgtcgggcccaattcgccct
atagtgagtcgtattacaattcactggccgtcgttttacaacgtcgtgactgggaaaacc
ctggcgttacccaacttaatcgccttgcagcacatccccctttcgccagctggcgtaata
gcgaagaggcccgcaccgatcgcccttcccaacagttgcgcagcctgaatggcgaaggga
cgcgccctgtagcggcgcattaagcgcggcgggtgtggtggttacgcgcagcgtgaccgc
tacacttgccagcgccctagcgcccgctcctttcgctttcttcccttcctttctcgccac
gttcgccggctttccccgtcaagctctaaatcgggggctccctttagggttccgatttaa
tgctttacggcacctcgaccccaaaaaacttgattagggtgatgggtcacgtagtgggcc
atcgccctgatagaacggttttcgccctttgacgttggagtccacgttctttaaaagggg
actcttgttcaaactggaacaccactcaccccttctccgtctattcttttgatttaaaag
ggattttggcgatttcggcctattggttaaaaaatgagctggatttaacaaaaatttaac
gggaaatttaaacaaaaaattaacgccttaaaatttcccggaggggggaatttttcccct
ttaccaatctggggggggattttcaccccgccaacgggggggcaccttttttggggaaaa
aggggggggggaaaacccccaatttgtgtttattttttttataaaaaaatttttcaaaaa
aagatttttccccccccccaggagaaaaaaaaaaaaacccccccggaaaaaaaagagtgg
cttttttcaaaaaaaaaat

>ID|7523706 1924-1_SP6_JM425_015.ab1
ggcgggggctccaacgcgtttggggagctctcccatatggtcgacctgcaggcggccgca
ctagtgattaaaccaaaacaaattcatcctattcaaaactcaattttacttattccgaca
ttcaattataaaaaaaaaaaaaaaaacccaattcctaccaactaatctcgaaatccaata
acaaaataaactaatatataactccaaacaacaaaacaacataatccaacaataaacata
acaaaacaaataaacaaaaaaccacccctaaaccaacaaattccaaactaaaaataaaaa
aactacaaattccaataattaaaaaaaaaaaaactatttaatcacaaatcaacaataaaa
aataaaatacaaaataaaacaataaataaaaaataacaaactacaatcatactaaactcc
ttcttctcattaaataaaacaataaataaaaaaaaaacaacaaactacaatcaatcatac
caaactcccaatcccgcggccatggcggccgggagcatgcgacgtcgggcccaattcgcc
ctatagtgagtcgtattacaattcactggccgtcgttttacaacgtcgtgactgggaaaa
ccctggcgttacccaacttaatcgccttgcagcacatccccctttcgccagctggcgtaa
tagcgaagaggcccgcaccgatcgcccttcccaacagttgcgcagcctgaatggcgaagg
gacgcgccctgtagcggcgcattaagcgcggcgggtgtggtggttacgcgcagcgtgacc
gctacacttgccagcgccctagcgcccgctcctttcgctttcttcccttcctttctcgcc
acgttcgccggctttccccgtcaagctctaaatcgggggctccctttagggttccgattt
agtgctttacggcacctcgaccccaaaaaacttgataagggtgatgggtcacgtagtggg
ccatcgccctgatagacggtttttcgccctttgacgttggagtccccgttcttaataggg
gactcttgttccaaactggaacaccactcacccctatctcggtctatcctttgaattaaa
aagggattttgcccaattccggcctattgggttaaaaatgaagctgaattaaacaaaaat
taaacgcgaaattttaacaaaatattaaacggttacaattttccggaaggggggaatttt
tcccctttaccacacctgtggggggttttttccccccccaacccaggggggggccttttt
ttggggggaaaggggggggggggaaaaccccccaatttttgtttttttttttttttataa
aaaaaactttttaaaaaaaatattgaattcctccccccttccgggggagaaaaaaaaaca
aaaaaccccccccgggagaaaaaaaaagg
