# Supplementary material for: Epigenetic interplay between mouse endogenous retroviruses and host genes
Source: Genome Biol. 2012 Oct 3;13(10):R89. doi: 10.1186/gb-2012-13-10-r89 (PMC3491417; doi:10.1186/gb-2012-13-10-r89)
Supplement: Additional file 4 — All bisulfite sequencing data. Compilation of all bisulfite sequences. [file gb-2012-13-10-r89-S4.zip › ETn1979_TE_testis.fas]

>ID|8434039 1979-11_SB2497_019.ab1 from 28 to 688
AAAAGGGAGGAGATGTAGTTTTTTTTTTTT--AGTTTGAAATTTGTTTGTTCGGGGTGGA
GTTTTTTGTTTATTCGTTTTGTTACGTTTATTGTTGGAATTTGAGGAGTTATATACGTGT
ATTTTTTTATTGGATTCGAGATTATTCGGCGAAAATCGGGTTTTTTTTTTTTTTTTTT-A
TAATTAGTGTTATAATAATAAAATTTGAGTTTTGATTAGAGTAATTGTTTTGGTTATATT
TTTTTTTTTC-GTTATTTAGTTTTTTTTTTTTTTT-AGGTTTTTAAAATGTTTTTTTAGG
TTAGAATTTAGGTTGTGGTTTGTTGGTTAAATATAATAAATAATAATAATAATAATAATG
AAAATAAATAATTTTTTGGTTTTGTTTTAGAGTAGTTATGTATTATTTTTAAAAATTTAT
TGTATTTTTATTTGTGTGTGTTTTTTTGTATGTGTTTTTGTGTATATGTGTAGATGTTTA
AGGAGATTATAAGAGGGTATTGGATTTTTTAAAATTGGAGTTATTGGTGGTTGTGAGTTA
TTCGAATGGATGTTGGTTTTTTAGAAGAGTAATATGTGTTTTAAATATTGAGTTAATTAT
AAGTTAAGGTGGGAAT
>ID|8434044 1979-10_SB2497_004.ab1 from 42 to 687
AAAAGGGAGGAGATGTAGTTTTTTTTTTTT--AGTTTGAAATTTGTTTGTTCGGGGTGGA
GTTTTTTGTTTATTCGTTTTGTTACGTTTATTGTTGGAATTTGAGGAGTTATATACGTGT
ATTTTTTTATTGGACCCGAGATTATTCGGCGAAAATCGGGTCTTTTTTTTTTTTTTTTTA
TAATTAGTGTTATAATAATAAAATTTGAGTTTTGATTAGAGTAATTGTTTTGGTTATATT
TTTTTTTTTT-GTTATTTAGTTTTTTTTTTTTTTT-AGGTTTTTAAAATGTTTTTTTAGG
TTAGAATTTAGGTTGTGGTTTGTTGGTTAAATATAATAAATAATAATAATAATAATAATG
AAAATAAATAATTTTTTGGTTTTGTTTTAGAGTAGTTATGTATTATTTTTAAAAATTTAT
TGTATTTTTATTTGTGTGTGTTTTTTTGTATGTGTTTTTGTGTATATGTGTAGATGTTTA
AGGAGATTATAAGAGGGTATTGGATTTTTTAAAATTGGAGTTATTGGTGGTTGTGAGTTA
TTCGAATGGATGTTGGTTTTTTAGAAGAGTAATATGTGTTTTAAATATTGAGTTAATT--
AAGTTAAGGTGGGAAT
>ID|8434060 1979-08_SB2497_086.ab1 from 27 to 684
AAAAGGGAGGAGATGTAGTTTTTTTTTT----AGTTTGAAATTTGTTTGTTCGGGGTGGA
GTTTTTTGTTTATTCGTTTTGTTACGTTTATTGTTGGAATTTGAGGAGTTATATACGTGT
ATTTTTTTATTGGATTCGAGATTATTCGGCGAAAATCGGGTTTTTTTTTTTTTTTTTT-A
TAATTAGTGTTATAATAATAAAATTTGAGTTTTGATTAGAGTAATTGTTTTGGTTATATT
TTTTTTTTTC-GTTATTTAGTTTTTTTTTTTTTT--AGGTTTTTAAAATGTTTTTTTAGG
TTAGAATTTAGGTTGTGGTTTGTTGGTTAAATATAATAAATAATAATAATAATAATAATG
AAAATAAATAATTTTTTGGTTTTGTTTTAGAGTAGTTATGTATTATTTTTAAAAATTTAT
TGTATTTTTATTTGTGTGTGTTTTTTTGTATGTGTTTTTGTGTATATGTGTAGATGTTTA
AGGAGATTATAAGAGGGTATTGGATTTTTTAAAATTGGAGTTATTGGTGGTTGTGAGTTA
TTCGAATGGATGTTGGTTTTTTAGAAGAGTAATATGTGTTTTAAATATTGAGTTAATTAT
AAGTTAAGGTGGGAAT
>ID|8434081 1979-13_SB2497_035.ab1 from 42 to 691
AAAAGGGAGGAGATGTAGTTTTTTTTTTT---AGTTTGAAATTTGTTTGTTCGGGGTGGA
GTTTTTTGTTTATTCGTTTTGTTACGTTTATTGTTGGAATTTGAGGAGTTATATGCGTGT
ATTTTTTTATTGGATTCGAGATTATTCGGCGAAAATCGGGTTTTTTTTTTTTTTTT---A
TAATTAGTGTTATAATAATAAAATTTGAGTTTTGATTAGAGTAATTGTTTTGGTTATATT
TTTTTTTTTC-GTTATTTAGTTTTTTTTTTTTTTTTAGGTTTTTAAAATGTTTTTTTAGG
TTAGAATTTAGGTTGTGGTTTGTTGGTTAAATATAATAAATAATAATAATAATAATAATG
AAAATAAATAATTTTTTGGTTTTGTTTTAGAGTAGTTATGTATTATTTTTAAAAATTTAT
TGTATTTTTATTTGTGTGTGTTTTTTTGTATGTGTTTTTGTGTATATGTGTAGATGTTTA
AGGAGATTATAAGAGGGTATTGGATTTTTTAAAATTGGAGTTATTGGTGGTTGTGAGTTA
TTCGAATGGATGTTGGTTTTTTAGAAGAGTAATATGTGTTTTAAATATTGAGTTAATTAT
AAGTTAAGGTGGGAAT
>ID|8434013 1979-04_SB2497_054.ab1 from 42 to 729
AAAAGGGAGGAGATGTAGTTTTTTTTTTT---AGTTTGAAATTTGTTTGTTCGGGGTGGA
GTTTTTTGTTTATTTGTTTTGTTATGTTTATTGTTGGAATTTGAGGAGTTATATACGTGT
ATTTTTTTATTGGATTCGAGATTATTCGGCGAAAATCGGGTTTTTTTTTTTTTTT----A
TAATTAGTGTTATAACAATAAAATTTGAGTTTTGATTAGAGTAATTGTTTTGGTTATATT
TTTTTTTTTC-GTTATTTAGTTTTTTTTTTTTTTT-AGGTTTTTAAAATGTTTTTTTAGG
TTAGAATTTAGGTTGTGGTTTGTTGGTTAAATATAATAAATAATAATAATAATAATAATG
AAAATAAATAATTTTTTGGTTTTGTTTTAGAGTAGTTATGTATTATTTTTAAAAATTTAT
TGTATTTTTATTTGTGTGTGTTTTTTTGTATGTGTTTTTGTGTATATGTGTAGATGTTTA
AGGAGATTATAAGAGGGTATTGGATTTTTTAAAATTGGAGTTATTGGTGGTTGTGAGTTA
TTCGAATGGATGTTGGTTTTTTAGAAGAGTAATATGTGTTTTAAATATTGAGTTAATTAT
AAGTTAAGGTGGGAAT
>ID|8434038 1979-01_SB2497_037.ab1 from 50 to 663
-------------GTTTTTTTTTTTTTTT---AGTTTGAAATTTGTTTGTTTGGGGTGGA
GTTTTTTGTTTATTTGTTTTGTTACGTTTATTGTTGGAATTTGAGGAGTTATATATGTGT
ATTTTTTTATTGGGTTTGAGATTATTCGGCGAAAATCGGGTTTTTTTTTTTTTTTTT--A
TAATTAGTGTTATAATAATAAAATTTGAGTTTTGATTAGAGTAATTGTTTTGGTTATATT
TTTTTTTTC--GTTATTTAGTTTTTTTTTTTTTTT-AGGTTTTTAAAATGTTTTTTTAGG
TTAGAATTTAGGTTGTGGTTTGTTGGTTAAATATAATAAATAATAATAATAATAATAATG
AAAATAAATAATTTTTTGGTTTTGTTTTAGAGTAGTTATGTATTATTTTTAAAAATTTAT
TGTATTTTTATTTGTGTGTGTTTTTTTGTATGTGTTTTTGTGTATATGTGTAGATGTTTA
AGGAGATTATAAGAGGGTATTGGATTTTTTAAAATTGGAGTTATTGGTGGTTGTGAGTTA
TTCGAATGGATGTTGGTTTTTTAGAAGAGTAATATGTGTTTTAAATATTGAGTTAATTAT
AAGTTAAGGTGGGAAT
>ID|8434054 1979-14_SB2497_036.ab1 from 26 to 676
-AGGGAGGAGATGTAGTTTTTTTTTTTTT---AGTTTGAAATTTGTTTGTTCGGGGTGGA
GTTTTTTGTTTATTCGTTTTGTTACGTTTATTGTTGGAATTTGAGGAGTTATATACGTGT
ATTTTTTTATTGGATTCGAGATTATTCGGCGAAAATCGGGTTCTTTTTTTTTTTTT---A
TAATTAGTGTTATAATAATAAAATTTGAGTTTTGATTAGAGTAATTGTTTTGGTTATATT
TTTTTTTTTTTGTTATTTAGTTTTTTTTTTTTTTT-AGGTTTTTAAAATGTTTTTTTAGG
TTAGAATTTAGGTTGTGGTTTGTTGGTTAAATATAATAAATAATAATAATAATAATAATG
AAAATAAATAATTTTTTGGTTTTGTTTTAGAGTAGTTATGTATTATTTTTAAAAATTTAT
TGTATCTTTATTTGTGTGTGTTTTTTTGTATGTGTTTTTGTGTATATGTGTAGATGTTTA
AGGAGATTATAAGAGGGTATTGGATTTTTTAAAATTGGAGTTATTGGTGGTTGTGAGTTA
TTCGAATGGATGTTGGTTTTTTAGAAGAGTAATATGTGTTTTAAATATTGAGTTAATTAT
AAGTTAAGGTGGGAAT
>ID|8434074 1979-07_SB2497_085.ab1 from 41 to 687
AAAAGGGAGGAGATGTAGTTTTTTTTTTTTT-AGTTTGAAATTTGTTTGTTCGGGGTGGA
GTTTTTTGTTTATTCGTTTTGTTACGTTTATTGTTGGAATTTGAGGAGTTATATACGTGT
ATTTTTTTATTGGATTCGAGATTATTCGGCGAAAATCGGGTTTTTTTTTTTTTTTTTT-A
TAATTAGTGTTATAATAATAAAATTTGAGTTTTGATTAGAGTAATTGTTTTGGTTATATT
TTTTTTTT-C-GTTATTTAGTTTTTTTTTTTTTTT-AGGTTTTTAAAATGTTTTTTTAGG
TTAGAATTTAGGTTGTGGTTTGTTGGTTAAATATAATAAATAATAATAATAATAATAATG
AAAATAAATAATTTTTTGGTTTTGTTTTAGGGTAGTTATGTATTATTTTTAAAAATTTAT
TGTATTTTTATTTGTGTGTGTTTTTTTGTATGTGTTTTTGTGTATATGTGTAGATGTTTA
AGGAGATTATAAGAGGGTATTGGATTTTTTAAAATTGGAGTTATTGGTGGTTGTGAGTTA
TTCGAATGGATGTTGGTTTTTTAGAAGAGTAATATGTGTTTTAAATATTGAGTTAATTAT
AAGTTAAGGTGGGAAT
>ID|8434006 1979-15_SB2497_051.ab1 from 26 to 682
AAAAGGGAGGAGATGTAGTTTTTTTTTTT---AGTTTGAAATTTGTTTGTTTGGGGTGGA
GTTTTTTGTTTATTTGTTTTGTTACGTTTATTGTTGGAATTTGAGGAGTTATATACGTGT
ATTTTTTTATTGGATTCGAGATTATTCGGCGAAAATCGGGTTTTTTTTTTTTTTTTTT-A
TAATTAGTGTTATAATAATAAAATTTGAGTTTTGATTAGAGTAATTGTTTTGGTTATATT
TTTTTTTTTC-GTTATTTAGTTTTTTTTTTTTTTT-AGGTTTTTAAAATGTTTTTTTAGG
TTAGAATTTAGGTTGTGGTTTGTTGGTTAAATATAATAAATAATAATAATAATAATAATG
AAAATAAATAATTTTTTGGTTTTGTTTTAGAGTAGTTATGTATTATTTTTAAAAATTTAT
TGTATTTTTATTTGTGTGTGTTTTTTTGTATGTGTTTTTGTGTATATGTGTAGATGTTTA
AGGAGATTATAAGAGGGTATTGGATTTTTTAAAATTGGAGTTATTGGTGGTTGTGAGTTA
TTCGAATGGATGTTGGTTTTTTAGAAGAGTAATATGTGTTTTAAATATTGAGTTAATTAT
AA-TTAAGGTGGGAAT
>ID|8434035 1979-09_SB2497_003.ab1 from 42 to 687
AAAAGGGAGGAGATGTAGTTTTTTTTTTTTTTAGTTTGAAATTTGTTTGTTCGGGGTGGA
GTTTTTTGTTTATTCGTTTTGTTACGTTTATTGTTGGAATTTGAGGAGTTATATACGTGT
ATTTTTTTATTGGATTCGAGATTATTCGGCGAAAATCGGGTTTTTTTTTTTTTTTTTT-A
TAATTAGTGTTATAATAATAAAATTTGAGTTTTGATTAGAGTAATTGTTTTGGTTATATT
TTTTTTTTTC-GTTATTTAGTTTTTTTTTTTTTT--AGGTTTTTAAAATGTTTTTTTAGG
TTAGAATTTAGGTTGTGGTTTGTTGGTTAAATATAATAAATAATAATAATAATAATAATG
AAAATAAATAATTTTTTGGTTTTGTTTTAGAGTAGTTATGTATTATTTTTAAAAATTTAT
TGTATTTTTATTTGTGTGTGTTCTTTTGTATGTGTTTTTGTGTATATGTGTAGATGTTTA
AGGAGATTATAAGAGGGTATTGGATTTTTTAAAATTGGAGTTATTGGTGGTTGTGAGTTA
TTCGAATGGATGTTGGTTTTTTAGAAGAGTAATATGTGTTTTAAATATTGAGTTAATTAT
AAGTTAAGGTGGGAAT
>ID|8434040 1979-03_SB2497_053.ab1 from 34 to 658
--------------GTTTTTTTTTTTTTT---AGTTTGAAATTTGTTTGTTCGGGGTGGA
GTTTTTTGTTTATTCGTTTTGTTACGTTTATTGTTGGAATTTGAGGAGTCATATACGTGT
ATTTTTTTATTGGATTCGAGATTATTCGGCGAAAATCGGGTTTTTTTTTTTTTTTTT--A
TAATTAGTGTTATAATAATAAAATTTGAGTTTTGATTAGAGTAATTGTTTTGGTTATATT
TTTTTTTTTC-GTTATTTAGTTTTTTTTTTTTTTT-AGGTTTTTAAAATGTTTTTTTAGG
TTAGAATTTAGGTTGTGGTTTGTTGGTTAAATATAATAAATAATAATAATAATAATAATG
AAAATAAATAATTTTTTGGTTTTGTTTTAGAGTAGTTATGTACTATTTTTAAAAATTTAT
TGTATTTTTATTTGTGTGTGTTTTTTTGTATGTGTTTCTGTGTATATGTGTAGATGTTTA
AGGAGATTATAAGAGGGTATTGGATTTTTTAAAATTGGAGTTATTGGTGGTTGTGAGTTA
TTCGAATGGATGTTGGTTTTTTAGAAGAGTAATATGTGTTTTAAATATTGAGTTAATTAT
AAGTTAAGGTGGGAAT
>ID|8434052 1979-12_SB2497_020.ab1 from 46 to 687
AAAAGGGAGGAGATGTAGTTTTTTTTTTT---AGTTTGAAATTTGTTTGTTCGGGGTGGG
GTTTTTTGTTTATTCGTTTTGTTACGTTTATTGTTGGAATTTGAGGAGTTATATACGTGT
ATTTTTTTATTGGATTCGAGATTATTCGGCGAAAATCGGGTTTTTTTTTTTTTTT----A
TAATTAGTGTTATAATAATAAAATTTGAGTTTTGATTAGAGTAATTGTTTTGGTTATATT
TTTTTTTTTC-GTTATTTAGTTTTTTTTTTTTTTT-AGGTTTTTAAAATGTTTTTTTAGG
TTAGAATTTAGGTTGTGGTTTGTTGGTTAAATATAATAAATAATAATAATAATAATAATG
AAAATAAATAATTTTTTGGTTTTGTTTTAGAGTAGTTATGTATTATTTTTAAAAATTTAT
TGTATTTTTATTTGTGTGTGTTTTTTTGTATGTGTTTTTGTGTATATGTGTAGATGTTTA
AGGAGATTATAAGAGGGTATTGGATTTTTTAAAATTGGAGTTATTGGTGGTTGTGAGTTA
TTCGAATGGATGTTGGTTTTTTAGAAGAGTAATATGTGTTTTAAATATTGAGTTAATTAT
AAGTTAAGGTGGGAAT
>ID|8434067 1979-06_SB2497_070.ab1 from 39 to 687
AAAAGGGAGGAGATGTAGTTTTTTTTTTTTTTAGTTTGAAATTTGTTTGTTCGGGGTGGA
GTTTTTTGTTTATTCGTTTTGTTACGTTTATTGTTGGAATTTGAGGAGTTATATACGTGT
ATTTTTTTATTGGATTCGAGATTATTCGGCGAAAATCGGGTTTTTTTTTTTTTTTTTT-A
TAATTAGTGTTATAATAATAAAATTTGAGTTTTGATTAGAGTAATTGTTTTGGTTATATT
TTTTTTTTTC-GTTATTTAGTTTTTTTTTTTTTTT-AGGTTTTTAAAATGTTTTTTTAGG
TTAGAATTTAGGTTGTGGTTTGTTGGTTAAATATAATAAATAATAATAATAATAATAATG
AAAATAAATAATTTTTTGGTTTTGTTTCAGAGTAGTTATGTATTATTTTTAAAAATTTAT
TGTATTTTTATTTGTGTGTGTTTTTTTGTATGTGTTTTTGTGTATATGTGTAGATGTTTA
AGGAGATTATAAGAGGGTATTGGATTTTTTAAAATTGGAGTTATTGGTGGTTGTGAGTTA
TTCGAATGGATGTTGGTTTTTTAGAAGAGTAATATGTGTTTTAAATATTGAGTTAATTAT
AAGTTAAGGTGGGAAT
>ID|8434095 1979-16_SB2497_052.ab1 from 22 to 684
AAAAGGGAGGAGATGTAGTTTTTTTTTTTT--AGTTTGAAATTTGTTTGTTCGGGGTGGA
GTTTTTTGTTTATTCGTTTTGTTACGTTTATTGTTGGAATTTGAGGAGTTATATACGTGT
ATTTTTTTATTGGATTCGAGATTATTCGGCGAAAATCGGGTTTTTTTTTTTTTTTTTTTA
TAATTAGTGTTATAATAATAAAATTTGAGTTTTGATTAGAGTAATTGTTTTGGTTATATT
TTTTTTTT-C-GTTATTTAGTTTTTTTTTTTTTT--AGGTTTTTAAAATGTTTTTTTAGG
TTAGAATTTAGGTTGTGGTTTGTTGGTTAAATATAATAAATAATAATAATAATAATAATG
AAAATAAATAATTTTTTGGTTTTGTTTTAGAGTAGTTATGTATTGTTTTTAAAAGTTTAT
TGTATTTTTATTTGTGTGTGTTTTTTTGTATGTGTTTTTGTGTATATGTGTAGATGTTTA
AGGAGATTATAAGAGGGTATTGGATTTTTTAAAATTGGAGTTATTGGTGGTTGTGAGTTA
TTCGAATGGATGTTGGTTTTTTAGAAGAGTAATATGTGTTTTAAATATTGAGTTAATTAT
AAGTTAAGGTGGGAAT
>ID|8434029 1979-05_SB2497_069.ab1 from 40 to 685
AAAAGGGAGGAGATGTAGTTTTTTTTTTTT--AGTTTGAAATTTGTTTGTTCGGGGTGGA
GTTTTTTGTTTATTCGTTTTGTTACGTTTATTGTTGGAATTTGAGGAGTTATATATGTGT
ATTTTTTTATTGGATTCGAGATTATTCGGCGAAAATCGGGTTTTTTTTTTTTTTTTT--A
TAATTAGTGTTATAATAATAAAATTTGAGTTTTGATTAGAGTAATTGTTTTGGTTATATT
TTTTTTTTTC-GTTATTTAGTTTTTTTTTTTTTTT-AGGTTTTTAAAATGTTTTTTTAGG
TTAGAATTTAGGTTGTGGTTTGTTGGTTAAATATAATAAATAATAATAATAATAATAATG
AAAATAAATAATTTTTTGGTTTTGTTTTAGAGTAGTTATGTATTATTTTTAAAAATTTAT
TGTATTTTTATTTGTGTGTGTTTTTTTGTATGTGTTTTTGTGTATATGTGTAGATGTTTA
AGGAGATTATAAGAGGGTATTGGATTTTTTAAAATTGGAGTTATTGGTGGTTGTGAGTTA
TTCGAATGGATGTTGGTTTTTTAGAAGAGTAATATGTGTTTTAAATATTGAGTTAATTAT
AAGTTAAGGTGGGAAT
