# Supplementary material for: Epigenetic interplay between mouse endogenous retroviruses and host genes
Source: Genome Biol. 2012 Oct 3;13(10):R89. doi: 10.1186/gb-2012-13-10-r89 (PMC3491417; doi:10.1186/gb-2012-13-10-r89)
Supplement: Additional file 4 — All bisulfite sequencing data. Compilation of all bisulfite sequences. [file gb-2012-13-10-r89-S4.zip › ETn2012_TE_testis.txt]

>ID|8213418 2012-04_GB124-Mager_017.ab1 from 56 to 636
GAGATTTTTTTGTTTTTGAGAGAGATAGAATAAAGATAGTTTTGTTTTTAGAGTTTATAA
AGTATTAGAGAAATAGTTATAATGTTTATTGTGATATTGTGTGTTAAGTGTGTGGTGGAA
ATATATATAGTTTATTGTAAGTATATTATTTATATGTGAGGATTAAAGAAATGATAAGAG
ATTTTTTAGAGTAGTGTAGGAGAAATAAGAAGATTATTTTTTTGTTTTATTTGGTTAGGA
TGTGGTAATTGAATGAAATTAGTATATGATTGTAGTTTTTTTTTTTTTAGTTTGAAATTT
GTTTGTTTAGGGGTGGAGTTTTTTGTTTATTTGTTTTGTTATGTTTATTGTTGGAATTTG
TGGAGTTATATATGTGTATTTTTTTATTGGATTAGAGATTATTTTGTGGGAATTGGGTTT
TTTTTTTTTTTTTATAATTAGTGTTGTAATAATAAAATTTGAGTTTTGATTAGAGTAATT
GTTTTGGTTATATTTTTTTTTTTTGTTATTTAGTTTTTTTTTTTTTTTAGGTTTTTAAAA
TGTTTTTTTAGGTTAGAATTTAGGTTGTGGTTTG
>ID|8213457 2012-12_GB124-Mager_081.ab1 from 50 to 560
GAGAAATAGTTATAATGTTTATTGTGATATTGTGTGTTAAGTGTGTGGTGGAAATATATA
TAGTTTATTGTAAGTATATTATTTATATGTGAGGATTAAAGAAATGATAAGAGATTTTTT
AGAGTAGTGTAGGAGAAATAAGAAGATTATTTTTTTATTTTATTTGGTTAGGATGTGGTA
ATTGAATGAAATTAGTATATGATTGTAGTTTTTTTTTTTTTAGTTTGAAATTTGTTTGTT
TAGGGGTGGAGTTTTTTGTTTATTTGTTTTGTTATGTTTATTGTTGGAATTTGTGGAGTT
ATATATGTGTATTTTTTTATTGGATTAGAGATTATTTTGTGGGAATTGGGTTTCCTTTTT
TTTTTTTTATAATTAGTGTTGTAATAATAAAATTTGAGTTTTGATTAGAGTAATTGTTTT
GGTTATATTTTTTTTTTTTGTTATTTAGTTTTTTTTTTTTTTTAGGTTTTTAAAATGTTT
TTTTAGGTTAGAATCTAGGTTGTGGTTTG
>ID|8213446 2012-09_GB124-Mager_050.ab1 from 56 to 630
GAGATTTTTTTGTTTTTGAGAGAGATAGAATAAAGATAGTTTTGTTTTTAGAGTTTATAA
AGTATTAGAGAAATAGTTATAATGTTTATTGTGATATTGTGTGTTAAGTGTGTGGTGGAA
ATATATATAGTTTATTGTAAGTATATTATTTATATGTGAGGATTAAAGAAATGATAAGAG
ATTTTTTAGAGTAGTGTAGGAGAAATAAGAAGATTATTTTTTTATTTTATTTGGTTAGGA
TGTGGTAATTGAATGAAATTAGTATATGATTGTAGTTTTTTTTTTTTTAGTTTGAAATTT
GTTTGTTTAGGGGTGGAGTTTTTTGTTTATTTGTTTTGTTATGTTTATTGTTGGAATTTG
TGGAGTTATATATGTGTATTTTTTTATTGGATTAGAGATTATTTTGTGGGAATTGGGTTT
TTTTTTTTTTTTTTTATAATTAGTGTTGTAATAATAAAATTTGAGTTTTGATTAGAGTAA
TTGTTTTGGTTATATTTTTTTTTTTGTTATTTAGTTTTTTTTTTTTTAGGTTTTTAAAAT
GTTTTTTTAGGTTAGAATTTAGGTTGTGGT
>ID|8213456 2012-11_GB124-Mager_066.ab1 from 37 to 644
GAGATTTTTTTGTTTTTGAGAGAGATAGAATAAAGATAGTTTTGTTTTTAGAGTTTATAA
AGTATTAGAGAAATAGTTATAATGTTTATTGTGATATTGTGTGTTAAGTGTGTGGTGGAA
ATATATATAGTTTATTGTAAGTATATTATTTATACGTGAGGATTAAAGAAATGATAAGAG
ATTTTTTAGAGTAGTGTAGGAGAAATAAGAAGATTATTTTTTTATTTTATTTGGTTAGGA
TGTGGTAATTGAATGAAATTAGTATATGATTGTAGTTTTTTTTTTTTTTAGTTTGAAATT
TGTTTGTTTAGGGGTGGAGTTTTTTGTTTATTTGTTTTGTTATGTTTATTGTTGGAATTT
GTGGAGTTATATATGTGTATTTTTTTATTGGATTAGAGATTATTTTGTGGGAATTGGGTT
TTTTTTTTTTTTTTTTATAATTAGTGTCGTAATAATAAAATTTGAGTTTTGATTAGAGTA
ATTGTTTTGGTTATATTTTTTTTTTTTGTTATTTAGTTTTTTTTTTTTTTTAGGTTTTTA
AAATGTTTTTTTAGGTTAGAATTTAGGTTGTGGTTTG
>ID|8213437 2012-08_GB124-Mager_049.ab1 from 70 to 589
GATAGTTTTGTTTTTAGAGTTTATAAAGTATTAGAGAAATAGTTATAATGTTTATTGTGA
TATTGTGTGTTAAGTGTGTGGTGGAAATATATATAGTTTATTGTAAGTATATTATTTATA
TGTGAGGATTAAAGAAATGATAAGAGATTTTTTAGAGTAGTGTAGGAGAAATAAGAAGAT
TATTTTTTTATTTTATTTGGTTAGGATGTGGTAATTGAATGAAATTAGTATATGATTGTA
GTTTTTTTTTTTTTAGTTTGAAATTTGTTTGTTTAGGGGTGGAGTTTTTTGTTTATTTGT
TTTGTTATGTTTATTGTTGGAATTTGTGGAGTTATATATGTGTATTTTTTTATTGGATTA
GAGATTATTTTGTAGGAATTGGGTTTTTTTTTTTTTTTTATAATTAGTGTTGTAATAATA
AAATTTGAGTTTTGATTAGAGTAATTGTTTTGGTTATATTTTTTTTTTTCGTTATTTAGT
TTTTTTTTTTTTTTAGGTTTTTAAAATGTTTTTTTAGGTT
>ID|8213455 2012-01_GB124-Mager_084.ab1 from 35 to 644
GAGATTTTTTTGTTTTTGAGAGAGATAGAATAAAGATAGTTTTGTTCTTAGAGTTTATAA
AGTATTAGAGAAATAGTTATAATGTTTATTGTGATACTGTGTGTTAAGTGTGTGGTGGAA
ATATATATAGTTTATTGTAAGTATATTATTTATATGTGAGGATTAAAGAAATGATAAGAG
ATTTTTTAGAGTAGTGTAGGAGAAATAAGAAGATTATTTTTTTATTTTATTTGGTTAGGA
TGTGGTAATTGAATGAAATTAGTATATGATTGTAGTTTTTTTTTTTTTAGTTTGAAATTT
GTTTGTTTAGGGGTGGAGTTTTTTGTTTATTTGTTTTGTTACGTTTATTGTTGGAATTTG
TGGAGTTATATATGTGTATTTTTTTATTGGATTAGAGATTATTTTGTGGGAATTGGGTTT
TTTTTTTTTTTTTTTATAATTAGTGTCGTAATAATAAAATTTGAGTTTTGATTAGAGTAA
TTGTTTTGGTTATATTTTTTTTTTTTGTTATTTAGTTTTTTTTTTTTTTTAGGTTTTTAA
AATGTTTTTTTAGGTTAGAATTTAGGTTGTGGTTTG
>ID|8214132 2012-01_GB124-Mager_084.ab1 from 40 to 656
GAGATTTTTTTGTTTTTGAGAGAGATAGAATAAAGATAGTTTTGTTCTTAGAGTTTATAA
AGTATTAGAGAAATAGTTATAATGTTTATTGTGATACTGTGTGTTAAGTGTGTGGTGGAA
ATATATATAGTTTATTGTAAGTATATTATTTATATGTGAGGATTAAAGAAATGATAAGAG
ATTTTTTAGAGTAGTGTAGGAGAAATAAGAAGATTATTTTTTTATTTTATTTGGTTAGGA
TGTGGTAATTGAATGAAATTAGTATATGATTGTAGTTTTTTTTTTTTTAGTTTGAAATTT
GTTTGTTTAGGGGTGGAGTTTTTTGTTTATTTGTTTTGTTACGTTTATTGTTGGAATTTG
TGGAGTTATATATGTGTATTTTTTTATTGGATTAGAGATTATTTTGTGGGAATTGGGTTT
TTTTTTTTTTTTTTTATAATTAGTGTCGTAATAATAAAATTTGAGTTTTGATTAGAGTAA
TTGTTTTGGTTATATTTTTTTTTTTTGTTATTTAGTTTTTTTTTTTTTTTAGGTTTTTAA
AATGTTTTTTTAGGTTAGAATTTAGGTTGTGGTTTG
>ID|8214138 2012-08_GB124-Mager_049.ab1 from 42 to 700
GAGATTTTTTTGTTTTTGAGAGAGATAGAATAAAGATAGTTTTGTTTTTAGAGTTTATAA
AGTATTAGAGAAATAGTTATAATGTTTATTGTGATATTGTGTGTTAAGTGTGTGGTGGAA
ATATATATAGTTTATTGTAAGTATATTATTTATATGTGAGGATTAAAGAAATGATAAGAG
ATTTTTTAGAGTAGTGTAGGAGAAATAAGAAGATTATTTTTTTATTTTATTTGGTTAGGA
TGTGGTAATTGAATGAAATTAGTATATGATTGTAGTTTTTTTTTTTTTAGTTTGAAATTT
GTTTGTTTAGGGGTGGAGTTTTTTGTTTATTTGTTTTGTTATGTTTATTGTTGGAATTTG
TGGAGTTATATATGTGTATTTTTTTATTGGATTAGAGATTATTTTGTAGGAATTGGGTTT
TTTTTTTTTTTTTATAATTAGTGTTGTAATAATAAAATTTGAGTTTTGATTAGAGTAATT
GTTTTGGTTATATTTTTTTTTTTCGTTATTTAGTTTTTTTTTTTTTTTAGGTTTTTAAAA
TGTTTTTTTAGGTTAGAATTTAGGTTGTGGTTTG
>ID|8214141 2012-11_GB124-Mager_066.ab1 from 43 to 660
GAGATTTTTTTGTTTTTGAGAGAGATAGAATAAAGATAGTTTTGTTTTTAGAGTTTATAA
AGTATTAGAGAAATAGTTATAATGTTTATTGTGATATTGTGTGTTAAGTGTGTGGTGGAA
ATATATATAGTTTATTGTAAGTATATTATTTATACGTGAGGATTAAAGAAATGATAAGAG
ATTTTTTAGAGTAGTGTAGGAGAAATAAGAAGATTATTTTTTTATTTTATTTGGTTAGGA
TGTGGTAATTGAATGAAATTAGTATATGATTGTAGTTTTTTTTTTTTTTAGTTTGAAATT
TGTTTGTTTAGGGGTGGAGTTTTTTGTTTATTTGTTTTGTTATGTTTATTGTTGGAATTT
GTGGAGTTATATATGTGTATTTTTTTATTGGATTAGAGATTATTTTGTGGGAATTGGGTT
TTTTTTTTTTTTTTTTATAATTAGTGTCGTAATAATAAAATTTGAGTTTTGATTAGAGTA
ATTGTTTTGGTTATATTTTTTTTTTTTGTTATTTAGTTTTTTTTTTTTTTTAGGTTTTTA
AAATGTTTTTTTAGGTTAGAATTTAGGTTGTGGTTTG
>ID|8214169 2012-04_GB124-Mager_017.ab1 from 42 to 700
GAGATTTTTTTGTTTTTGAGAGAGATAGAATAAAGATAGTTTTGTTTTTAGAGTTTATAA
AGTATTAGAGAAATAGTTATAATGTTTATTGTGATATTGTGTGTTAAGTGTGTGGTGGAA
ATATATATAGTTTATTGTAAGTATATTATTTATATGTGAGGATTAAAGAAATGATAAGAG
ATTTTTTAGAGTAGTGTAGGAGAAATAAGAAGATTATTTTTTTGTTTTATTTGGTTAGGA
TGTGGTAATTGAATGAAATTAGTATATGATTGTAGTTTTTTTTTTTTTAGTTTGAAATTT
GTTTGTTTAGGGGTGGAGTTTTTTGTTTATTTGTTTTGTTATGTTTATTGTTGGAATTTG
TGGAGTTATATATGTGTATTTTTTTATTGGATTAGAGATTATTTTGTGGGAATTGGGTTT
TTTTTTTTTTTTTATAATTAGTGTTGTAATAATAAAATTTGAGTTTTGATTAGAGTAATT
GTTTTGGTTATATTTTTTTTTTTTGTTATTTAGTTTTTTTTTTTTTTTAGGTTTTTAAAA
TGTTTTTTTAGGTTAGAATTTAGGTTGTGGTTTG
>ID|8214139 2012-09_GB124-Mager_050.ab1 from 41 to 741
GAGATTTTTTTGTTTTTGAGAGAGATAGAATAAAGATAGTTTTGTTTTTAGAGTTTATAA
AGTATTAGAGAAATAGTTATAATGTTTATTGTGATATTGTGTGTTAAGTGTGTGGTGGAA
ATATATATAGTTTATTGTAAGTATATTATTTATATGTGAGGATTAAAGAAATGATAAGAG
ATTTTTTAGAGTAGTGTAGGAGAAATAAGAAGATTATTTTTTTATTTTATTTGGTTAGGA
TGTGGTAATTGAATGAAATTAGTATATGATTGTAGTTTTTTTTTTTTTAGTTTGAAATTT
GTTTGTTTAGGGGTGGAGTTTTTTGTTTATTTGTTTTGTTATGTTTATTGTTGGAATTTG
TGGAGTTATATATGTGTATTTTTTTATTGGATTAGAGATTATTTTGTGGGAATTGGGTTT
TTTTTTTTTTTTTTTATAATTAGTGTTGTAATAATAAAATTTGAGTTTTGATTAGAGTAA
TTGTTTTGGTTATATTTTTTTTTTTGTTATTTAGTTTTTTTTTTTTTAGGTTTTTAAAAT
GTTTTTTTAGGTTAGAATTTAGGTTGTGGTTTG
>ID|8214142 2012-12_GB124-Mager_081.ab1 from 48 to 780
GAGATTTTTTTGTTTTTGAGAGAGATAGAATAAAGATAGTTTTGTTTTTAGAGTTTATAA
AGTATTAGAGAAATAGTTATAATGTTTATTGTGATATTGTGTGTTAAGTGTGTGGTGGAA
ATATATATAGTTTATTGTAAGTATATTATTTATATGTGAGGATTAAAGAAATGATAAGAG
ATTTTTTAGAGTAGTGTAGGAGAAATAAGAAGATTATTTTTTTATTTTATTTGGTTAGGA
TGTGGTAATTGAATGAAATTAGTATATGATTGTAGTTTTTTTTTTTTTAGTTTGAAATTT
GTTTGTTTAGGGGTGGAGTTTTTTGTTTATTTGTTTTGTTATGTTTATTGTTGGAATTTG
TGGAGTTATATATGTGTATTTTTTTATTGGATTAGAGATTATTTTGTGGGAATTGGGTTT
CTTTTTTTTTTTTTTATAATTAGTGTTGTAATAATAAAATTTGAGTTTTGATTAGAGTAA
TTGTTTTGGTTATATTTTTTTTTTTTGTTATTTAGTTTTTTTTTTTTTTTAGGTTTTTAA
AATGTTTTTTTAGGTTAGAATTTAGGTTGTGGTTTG
