# Supplementary material for: Epigenetic interplay between mouse endogenous retroviruses and host genes
Source: Genome Biol. 2012 Oct 3;13(10):R89. doi: 10.1186/gb-2012-13-10-r89 (PMC3491417; doi:10.1186/gb-2012-13-10-r89)
Supplement: Additional file 4 — All bisulfite sequencing data. Compilation of all bisulfite sequences. [file gb-2012-13-10-r89-S4.zip › ETn2279_TE_embryo.txt]

>CybAJ1
TTTTTTAGTTTGAAATTTGTTTGTTTGGGGCGGAGTTTTTTGTTTATTTGTTTTATTATG
TTTATTGTTGGAATTTGAGGAGTTATATATGTGTATTTTTTTATTGGATTTGAGATTATT
TGGTGGGAATTGGGTTTTTTTTTTTTTTTTTTTATAATTAGTGTTGTAATAATAAAATTT
GAGTTTTGATTAGAGTAATTGTTTTGGTTATATTTTTTTTTTTTGTTATTTAGTTTTTTT
TTTTTTAGGTTTTTAAAATGTTTTTTTAGGTTAGAATTTAGGTTGTGGTTTGTTGGCTGG
ATATAATAGTTAGGTATTTTAATTGTTTGGTAAAGTAGTTTGTTTGGGGAAGAAAAAAAA
AAAAAAAATAAGAATTTTTATTTGAAAGTTTTTTGTTTTATTTTAAGTTTGTGTGTGGTT
TAATATTTTATTTTTTGTGAGATTTTTAGATTGGTGAGATTTTTTATTATGTTAATTAGT
TTGGTTTTATGTTAGATAAAATTGTTATTTTTTGGGGTAGGTTTAAGTTGTAGAGAGAAG
AAAGTTTTTAAAAGGAGGGTTTGAGATGGTTAAGATATTTATGTTTTTGGATTATTTATT
TTGTATGGAAGGGGGGGGGTATAGTTTTTGTTAGTTTTGTTTTAGTTAGGTTTTTTTTAT
AGATCATGTTTTGGAGAGTTTTGTTTTTGGGTTTGTTTTGTGGTGTATTGTGGGATTTTT
TTGTTTCATTGGAGTGGGATGTATTTTTAGGTTATGGGGATTTAG

>CybAJ6
GTGGGAATTGGGTTTTTTTTTTTTTTTTTTTACCATTAGTGTTGTAATAATAAAATTTGA
GTTTTGATTAGAGTAATTGTTTTGGTTATATTTTTTTTTTTGTTATTTAGTTTTTTTTTT
TTTTTAGGTTTTTAAAATGTTTTTTTAGGTTAGAATTTAGGTTGTGGTTTGTTGGTTGGA
TATAATAGTTAGGTATTTTAATTGTTTGGTAAAGTAGTTTGTTTGGGGAAGAAAAAAAAA
AAAAAAATAAGAATTTTTATTTGAAAGTTTTTTGTTTTATTTTAAGTTTGTGTGTGGTTT
AATATTTTATTTTTTGTGAGATTTTTAGATTGGTGAGATTTTTTATTATGTTAATTAGTT
TGGTTTTATGTTAGATAAAATTGTTATTTTTTGGGGTAGGTTTAAGTTGTAGAGAGAAGA
AAGTTTTTAAAAGGAGGGTTTGAGATGGTTAAGATATTTATGTTTTTGGATTATTTATTT
TGTATGGAAGAGGGGGGGGTATAGTTTTTGTTAGTCTTGTTTTAGTTAGGTTTTTTTTTA
TAGATCATGTTTTGGAGAGTTTTGTTTTTGGGTTTGTTTTGTGGTGTATTGTGGGATTTT
TTTGTTTCATTGGAGTGGGATGTATTTTTAGGTTATGGGGATTTAG

>CybAJ7
TTTTTAGTTGAAATTTGTTTGTTTGGGGTGGAGTTTTTGTTTATTTGTTTTATTATGTTT
ATTGTTGGAATTTGAGGAGTTATATATGTGTATTTTTTTTTGGATTTGAGATTATTTGGT
GGGAATTGGGTTTTTTTTTTTTTTTTATAATTAGTGTTGTAATAATAAAATTTGAGTTTT
GATTAGAGTAATTGTTTTGGTTATATTTTTTTTTTTTGTTATTTAGTTTTTTTTTTTTTT
TAGGTTTTTAAAATGTTTTTTTAGGTTAGAATTCAGGTTGTGGTTTGTTGGTTGGATATA
ATAGTTAGGTATTTTAATTGTTTGGTAAAGTAGTTTGTTTGGGGAAGAAAAAAAAAAAAA
ATAAGAATTTTTATTTGAAAGTTTTTTGTTTTATTTTAAGTTTGTGTGTGGTTTAATATT
TTATTTTTTGTGAGATTTTTAGATTGGTGAGATTTTTTATTATGTTAATTAGTTTGGTTT
TATGTTAGATAAAATTGTTATTTTTTGGGGTAGGTTTAAGTTGTAGAGAGAAGAAAGTTT
TTAAAAGGAGGGTTTGAGATGGTTAAGATATTTATGTTTTTGGATTATCTATTTTGTATG
GAAGAGGGGGGGGTATAGTTTTTGTTAGTTTTGTTTTAGTTAGGTCTTTTTTTATAGACT
ATGTTTTGGAGAGTTTTGTTTTTGGGTTTGTTCTGTGGTGTATTGTGGGATTTTTTTGTT
TTATCGAAGTGGGATGTATTTTTAGGTTATGGGGATTTAG

>CybAJ8
TTTTTTAGTTTGAAATTTGTTTGTTTGGGGTGGAGTTTTTTGTTTATTCGTTTTGTTACG
TTTATTGTTGGAATTTGTGGAGTTATATATGTGTATTTTTTTTATTGGATTTGAGATTAT
TCGGTAGGAATCGGGTTTTTTTTTTTTTTATAATTAGTGTTGTAATAATAAAATTTGAGT
TTTGATTAGAGTAATTGTTTCGGTTATATTTTTTTTTTTGTTATTTAGTTTTTTTTTTTT
TTTAGGTTTTTAAAATGTTTTTTTAGGTTAGAATTTAGGTTGTGGTTTGTTGGCTGGATA
TAATAGTTAGGTATTTTAATTGTTTGGTAAAGTAGTTTGTTTGGGGAAGAAAAAAAAAAA
AAATAAGAATTTTTATTTGAAAGTTTTTTGTTTTATTTTAAGTTTGTGTGTGGTTTAATA
TTTTATTTTTTGTGAGATTTTTAGATTGGTGAGATTTTTTATTATGTTAATTAGTTTGGT
TTTATGTTAGATAAAATTGTTATTTTTTGGGGTAGGTTTAAGTTGTAGAGAGAAGAAAGT
TTTTAAAAGGAGGGTTTGAGATGGTTAAGATATTTATGTTTTTGGATTATCTATTTTGTA
TGGAAGAGGGGGGGGTATAGTTTTTGTTAGTTTTGTTTTAGTTAGGTTTTTTTTTATAGA
TTATGTTTTGGAGAGTTTTGTTTTTGGGTTTGTTCTGTGGTGTATTGTGGGATTTTTTTG
TTTTATCGAAGTGGGATGTATTTTTAGGTTATGGGGATTTA

>CybAJ11
ATTTGAGTTTTGATTAGAGTAATTGTTTTGGTTATATTTTTTTTTTTGTTATTTAGTTTT
TTTTTTTTTTTAGGTTTTTAAAATGTTTTTTTAGGTTAGAATTTAGGTTGTGGTTTGTTG
GTTGGATATAATAGTTAGGTATTTTAATTGTTTGGTAAAGTAGTTTGTTTGGGGAAGAAA
AAAAAAAAAAATAAGAATTTTTATTTGAAAGTTTTTTGTTTTATTTTGAGTTTGTGTGTG
GTTTAATATTTTATTTTTTGTGAGATTTTTAGATTGGTGAGATTTTTTATTATGTTAATT
AGTTTGGTTTTATGTTAGATAAAATTGTTATTTTTTGGGGTAGGTTTAAGTTGCAGAGAG
AAGAAAGTTTTTAAAAGGAGGGTTTGAGATGGTTAAGATATTTATGTTTTTGGATTATTT
ATTTTGTATGGAAGAGGGGGGGTATAGTTTTTGTTAGTTTTGTTTTAGTTAGGTTTTTTT
TTATAGATTATGTTTTGGAGAGTTTTGTTTTTGGGTTTGTTTTGTGGTGTATTGTGGGAT
TTTTTTGTTTTATTGGAGTGGGATGTATTTTTAGGTTATGGGGATTTAG


>CybB6-AJ12
TTTTTTAGTTTGAAATTTGTTTGTTCGGGGTGGAGTTTTTTGTTTATTCGTTTTATTACG
TTTATTGTTGGAATTTGAGGAGTTATATACGTGTATTTTTTTATTGGATTTGAGATTATT
TGGTGGGAATCGGCTTTTTTTTTTTTTTTTTTTATAATTAGTGTCGTAATAATAAAATTT
GAGTTTTGATTAGAGTAATTGTTTTGGTTATATTTTTTTTTTTCGTTATTTAGTTTTTTT
TTTTTTTTAGGTTTTTAAAATGTTTTTTTAGGTTAGAATTTAGGTTGTGGTTTGTTGGTC
GGATATAATAGTTAGGTATTTTAATTGTTTGGTAAAGTAGTTTGTTTGGGGAAGAAAAAA
AAAAAAAAAATAAGAATTTTTATTTGAAAGTTTTTTGTTTTATTTTAAGTTTGTGCGTGG
TTTAATATTTTATTTTTCGTGAGATTTTTAGATTGGCGAGATTTTTTATTATGTTAGTTA
GTTTGGTTTTATGTTAGATAAAATTGTTATTTTTTGGGGTAGGTTTAAGTTGTAGAGAGA
AGAAAGTTTTTAAAAGGAGGGTTTGAGATGGTTAAGATATTTATGTTCTTGGATTATTTA
TTTTGTATGGAAGAGGGGGGGGTATAGTTTTTGTTAGTTTTGTTTTAGTTAGGTTTTTTT
TATAGATTATGTTTTGGAGAGTTTTGTTTTTGGGTTTGTTTTGTGGTGTATTGTGGGATT
TTTTTGTTTTATTGGAGTGGGATGTATTTTTAGGTTATGGGGATTTAG


>CybB6-AJ1
TTTTTTAGTTTGAAATTTGTTTGTTTGGGGTGGAGTTTTTTGTTTATTTGTTTTAT TATGTTTATTGTTGGAATTTGAGGAGTTATATATGTGTATTTTTTTATTG GATTTGAGATTATTTGGTGGGAATCGGGTTTTTTTTTTTTTTTTTTATAA TTAGTGTTGTAATAATAAAATTTGAGTTTTGATTAGAGTAATTGTTTTGG TTATATTTTTTTTTTTTGTTATTTAGTTTTTTTTTTTTTTTAGGTTTTTA AAATGTTTTTTTAGGTTAGAATTTAGGTTGTGGTTTGTTGGT
CGGATATAATAGTTAGGTATTTTAATTGTTTGGTAAAGTAGTTTGTTTGGGGAAGAAAAA
AAAAAAAAATAAGAATTTTTATTTGAAAGTTTTTTGTTTTATTTTAAGTTTGTGCGTGGT
TTAATATTTTATTTTTCGTGAGATTTTTAGATTGGCGAGATTTTTTATTATGTTAGTTAG
TTTGGTTTTATGTTAGATAAAATTGTTATTTTTTGGGGTAGGTTTAAGTTGTAGAGAGAA
GAAAGTTTTTAAAAGGAGGGTTTGAGATGGTTAAGATATTTATGTTCTTGGATTATTTAT
TTTGTATGGAAGAGGGGGGGGTATAGTTTTTGTTAGTTTTGTTTTAGTTAGGTTTTTTTT
TATAGATTATGTTTTGGAGAGTTTTGTTTTTGGGTTTGTTTTGTGGTGTATTGTGGGATT
TTTTTGTTTTATTGGAGTGGGATGTATTTTTAGGTTATGGGGATTTAG

>CybB6-AJ2
TTTTTTAGTTTGAAATTTGTTTGTTTGGGGTGGAGTTTTTTGTTTATTTGTTTTAT TATGTTTATTGTTGGAATTTGAGGAGTTATATATGTGTATTTTTTTATTG GATTTGAGATTATTTGGTGGGAATTGGGTTTTTTTTTTTTTTTTTTATAA TTAGTGTCGTAATAATAAAATTTGAGTTTTGATTAGAGTAATTGTTTTGG TTATATTTTTTTTTTTTGTTATTTAGTTTTTTTTTTTTTTTAGGTTTTTA AAATGTTTTTTTAGGTTAGAATTTAGGTTGTGGTTTGTTGGTCGGATATA ATAGTTAGGTATTTTAATTGTTTGGTAAAGTAGTTTGTTTGGGGAAGAAA AAAAAAAAAAAAATAAGAATTTTTATTTGAAAGTTTTTTGTTTTATTTTA AGTTTGTGTGTGGTTTAATATTTTATTTTTTGTGAGATTTTTAGATTGGT GAGATTTTTTATTATGTTAATTAGTTTGGTTTTATGTTAGATAAAATTGT TATTTTTTGGGGTAGGTTTAAGTTGTAGAGAGAAGAAAGTTTTTAAAAGG AGGGTTTGAGATGGTTAAGATATTCATGTTTTTGGATTATTTATTTTGTA TGGAAGAGGGGGGGGTATAGTTTTTGTTAGTTTTGTTTTAGTTAGGTTTT TTTTTATAGATTATGTTTTGGAGAGTTTTGTCTTTGGGTTTGTTTTGTGG TGTATTGTGGGATTTTTTTGTTTTATTGGAGTGGGATGTATTTTTAGGTT ATGGGGATTT AG


>CybB6-AJ4
TTTTTTAGTTTGAAATTTGTTCGTTTGGGGTGGAGTTTTTTGTTTATTTGTTTTAT TATGTTTATTGTTGGAATTTGAGGAGTTATATATGTGTATTTTTTTATTG GATTTGAGATTATTTGGTGGGAATCGGGTTTTTTTTTTTTTTTTTTATAA TTAGTGTTGTAATAATAAAATTTGAGTTTTGATTAGAGTAATTGTTTTGG TTATATTTTTTTTTTTTGTTATTTAGTTTTTTTTTTTTTTTAGGTTTTTA AAATGTTTTTTTAGGTTAGAATTTAGGTTGTGGTTTGTTGGTTGGATATA ATAGTTAGGTATTTTAATTGTTTGGTAAAGTAGTTTGTTTGGGGAAGAAA AAAAAAAAAAAAATAAGAATTTTTATTTGAAAGTTTTTTGTTTTATTTTA AGTTTGTGTGTGGTTTAATATTTTATTTTTTGTGAGATTTTTAGATTGGT GAGATTTTTTATTATGTTAATTAGTTTGGTTTTATGTTAGACAAAATTGT TATTTTTTGGGGTAGGTTTAAGTTGTAGAGAGAAGAAAGTTTTTAAAAGG AGGGTTTGAGATGGTTAAGATATTTATGTTTTTGGATTATTTATTTTGTA TGGAAGAGGGGGGGGTATAGTTTTTGTTAGTTTTGTTTTAGTTAGGTTTT TTTTTATAGATTATGTTTTGGAGAGTTTTGTCTTTGGGTTTGTTTTGTGG TGTATTGTGGGATTTTTTTCTTTTATTGGAGTGGGATGTATTTTTAGGTT ATGGGGATTT AG


>CybB6-AJ5

TTTTTTAGTTTGAAATTTGTTTGTTTGGGGTGGAGTTTTTTGTTTATTTGTTTTAT TATGTTTATTGTTGGAATTTGAGGAGTTATATATGTGTATTTTTTTATTG GATTTGAGATTATTTGGTGGGAATCGGGTTTTTTTTTTTTTTTTTTATAA TTAGTGTCGTAATAATAAAATTTGAGTTTTGATTAGAGTAATTGTTTTGG TTATATTTTTTTTTTTTGTTATTTAGTTTTTTTTTTTTTTTAGGTTTTTA AAATGTTTTTTTAGGTTAGAATTTAGGTTGTGGTTTGTTGGTCGGATATA ATAGTTAGGTATTTTAATTGTTTGGTAAAGTAGTTTGTTTGGGGAAGAAA AAAAAAAAAAAAATAAGAATTTTTATTTGAAAGTTTTTTGTTTTATTTTA AGTTTGTGTGTGGTTTAATATTTTATTTTTTGTGAGATTTTTAGATTGGT GAGATTTTTTATTATGTTAATTAGTTTGGTTTTATGTTAGATAAAATTGT TATTTTTTGGGGTAGGTTTAAGTTGTAGAGAGAAGAAAGTTTTTAAAAGG AGGGTTTGAGATGGTTAAGATATTTATGTTTTTGGATTATTTATTTTGTA TGGAAGAGGGGGGGGTATAGTTTTTGTTAGTTTTGTTTTAGTTAGGTTTT TTTTTATAGATTATGTTTTGGAGAGTTTTGTTTTTGGGTTTGTTTTGTGG TGTATTGTGGGATTTTTTTGTTTTATTGGAGTGGGATGTATTTTTAGGTT ATGGGGATTT AG


>CybB6-AJ7
TTTTTTAGTTTGAAATTTGTTTGTTTGGGGTGGAGTTTTTTGTTTATTCGTTTTAT TACGTTTATTGTTGGAATTTGAGGAGTTATATACGTGTATTTTTTTATTG GATTTGAGATTATTTGGTGGGAATCGGGTTTTTTTTTTTTTTTTTTATAA TTAGTGTTGTAATAATAAAATTTGAGTTTTGATTAGAGTAATTGTTTTGG TTATATTTTTTTTTTTTGTTATTTAGTTTTTTTTTTTTTTTAGGTTTTTA AAATGTTTTTTTAGGTTAGAATTTAGGTTGTGGTTTGTTGGTTGGATATA ATAGTTAGGTATTTTAATTGTTTGGTAAAGTAGTTTGTTTGGGGAAGAAA AAAAAAAAAAAAATAAGAATTTTTATTTGAAAGTTTTTTGTTTTATTTTA AGTTTGTGTGTGGTTTAATATTTTATTTTTTGTGAGATTTTTAGATTGGT GAGATTTTTTATTATGTTAATTAGTTTGGTTTTATGTTAGATAAAATTGT TATTTTTTGGGGTAGGTTTAAGTTGTAGAGAGAAGAAAGTTTTTAAAAGG AGGGTTTGAGACGGTTAAGATATTTATGTTTTTGGATTATTTATTTTGTA TGGAAGAGGGGGGGGTATAGTTTTTGTTAGTTTTGTTTTAGTTAGGTTTT TTTTCATAGATTATGTTTTGGAGAGTTTTGTTTTTGGGTTTGTTTTGTGG TGTATTGTGGGATTTTTTTGTTTTATTGGAGTGGGATGTATTTTTAGGTT ATGGGGATTT AG

>CybB6-AJ9

TTTTTTAGTTTGAAATTTGTTTGTTTGGGGTGGAGTTTTTTGTTTATTTGTTTTAT TATGTTTATTGTTGGAATCTGAGGAGTTATATATGTGTATTTTTTTATTG GATTTGAGATTATTTGGTGGGAATCGGGTTTTTTTTTTTTTTTTTTATAA TTAGTGTCGTAATAATAAAATTTGAGTTTTGATTAGAGTAATTGTTTTGG TTATATTTTTTTTTTTTGTTATTTAGTTTTTTTTTTTTTTTAGGTTTTTA AAATGTTTTTTTAGGTTAGAATTTAGGTTGTGGTTTGTTGGTCGGATATA ATAGTTAGGTATTTTAATTGTTTGGTAAAGTAGTTTGTTTGGGGAAGAAA AAAAAAAAAAAAATAAGAATTTTTATTTGAAAGTTTTTTGTTTTATTTTA AGTTTGTGTGTGGTTTAATATTTTATTTTTTGTGAGATTTTTAGATTGGT GAGATTTTTTATTATGTTAATTAGTTTGGTTTTATGTTAGATAAAATTGT TATTTTTTGGGGTAGGTTTAAGTTGTAGAGAGAAGAAAGTTTTTAAAAGG AGGGTTTGAGATGGTTAAGATATTTATGTTTTTGGATTATTTATTTTGTA TGGAAGAGGGGGGGGTATAGTTTTTGTTAGTTTTGTTTTAGTTAGGTTTT TTTTTATAGATTATGTTTTGGAGAGTTTTGTTTTTGGGTTTGTTTTGTGG TGTATTGTGGGATTTTTTTGTTTTATTGGAGTGGGATGTATTTTTAGGTT ATGGGGATTT AG


>CybB6-AJ10


TTTTTTAGTTTGAAATTTGTTTGTTTGGGGTGGAGTTTTTTGTTTATTTGTTTTAT TATGTTTATTGTTGGAATTTGAGGAGTTATATATGTGTATTTTTTTATTG GATTTGAGATTATTTGGTGGGAATCGGGTTTTTTTTTTTTTTTTTTATAA TTAGTGTTGTAATAATAAAATTTGAGTTTTGATTAGAGTAATTGTTTTGG TTATATTTTTTTTTTTTGTTATTTAGTTTTTTTTTTTTTTTAGGTTTTTA AAATGTTTTTTTAGGTTAGAATTTAGGTTGTGGTTTGTTGGTCGGATATA ATAGTTAGGTATTTTAATTGTTTGGTAAAGTAGTTTGTTTGGGGAAGAAA AAAAAAAAAAAAATAAGAATTTTTATTTGAAAGTTTTTTGTTTTATTTTA AGTTTGTGCGTGGTTTAATATTTTATTTTTCGTGAGATTTTTAGATTGGC GAGATTTTTTATTATGTTAATTAGTTTGGTTTTATGTTAGATAAAATTGT TATTTTTTGGGGTAGGTTTAAGTTGTAGAGAGAAGAAAGTTTTTAAAAGG AGGGTTTGAGATGGTTAAGATATTTATGTTTTTGGATTATTTATTTTGTA TGGAAGAGGGGGGGGTATAGTTTTTGTTAGTTTTGTTTTAGTTAGGTTTT TTTTTATAGATTATGTTTTGGAGAGTTTTGTTTTTGGGTTTGTTTTGTGG TGTATTGTGGGATTTTTTTGTTTTATTGGAGTGGGATGTATTTTTAGGTT ATGGGGATTT AG

>CybB61
TTTTTTAGTTTGAAATTTGTTTGTTTGGGGGGGGAGTTTTTTGTTTATTTGTTTTATTAT
GTTTATTTTGGAATTTGAGGAGTTATTTATGTGTATTTTTTTATTGGATTTGAGATTATT
TGGTGGGAATTGGGTTTTTTTTTTTTTTTTTTATAATTAGTGTTGTAATAATAAAATTTG
AGTTTTGATCAGAGTAATTGTTTTGGTTATATTTTTTTTTTGTTATTTAGTTTTTTTTTT
TTTTTAGGTTTTTAAAATGTTTTTTTAGGTTAGAATTTAGGTTGTGGTTTGTTGGTTGGA
TATAATAGTTAGGTATTTTAATTGTTTGGTAAAGTAGTTTGTTTGGGGAAGAAAAAAAAA
AAAAAAATAAGAATTTTTATTTGAAAGTTTTTTGTTTTATTTTAAGTTTGTGTATGGTTT
AATATTTTATTTTTTGTGAGATTTTTAGATTGGTGAGATTTTTTATTATGTTAATTAGTT
TGGTTTTATGTTAGATAAAATTGTTATTTTTTGGGGTAGGTTTAAGTTGTAGAGAGAAGA
AAGTTTTTAAAAGGAGGGTTTGAGATGGTTAAGATATTTATGTTTTTGGATTATTTATTT
TGTATGGAAGAGGGGGGGGTATAGTTTTTGTTAGTTTTGTTTTAGTTAGGTTTTTTTTTA
TAGATTATGTTTTGGAGAGTTTTGTTTTTGGGTTTGTTTTGTGGTGTATTGTGGGATTTT
TTTGTTTTATTGGAGTGGGATGTATTTTTAGGTTATGGGGATTTAG


>CybB63
TTTTTTAGTTTGAAATTTGTTTGTTTGGGGTGGAGTTTTTTGTTTATTTGTTTTGTTATG
TTTATTGTTGGAATTTGAGGAGTTATATATGTGTATTTTTTTATTGGATTTGAGATTATT
TGGTGGGAATTGGGTTTTTTTTTTTTTTTTTTTATAATTAGTGTTGTAATAATAAAATTT
GAGTTTTGATTAGAGTAATTGTTTTGGTTATATTTTTTTTTTTTGTTATTTAGTTTTTTT
TTTTTTTTAGGTTTTTAAAATGTTTTTTTAGGTTAGAATTTAGGTTGTGGTTTGTTGGTT
GGATATAATAGTTAGGCATTTTAATTGTTTGGTAAAGTAGTTTGTTTGGGGAAGAAAAAA
AAAAAAAAAATAAGAATTTTTATTTGAAAGTTTTTTGTTTTATTTTAAGTTTGTGTGTGG
TTTAATATTTTATTTTTTGTGAGATTTTTAGATTGGTGAGATTTTTTATTATGTTAATTA
GTTTGGTTTTATGTTAGATAAAATTGTTATTTTTTGGGGTAGGTTTAAGTTGTAGAGAGA
AGAAAGTTTTTAAAAGGAGGGTTTGAGATGGTTAAGATATTTATGTTTTTGGATTATTTA
TTTTGTATGGAAGAGGGGGGGGTATAGTTTTTGTTAGTTTTGTTTTAGTTAGGTTTTTTT
TTATAGATTATGTTTTGGAGAGTTTTGTTTTTGGGTTTGTTTTGTGGTGTATTGTGGGAT
TTTTTTGTTTTATTGGAGTGGGATGTATTTTTAGGTTATGGGGATTTAG


>CybB64
TTTTTTAGTTTGAAATTTGTTTGTTTGGGGTGGAGTTTTTTGTTTATTTTTTTTGTTATG
TTTATTGTTGGAATTTGAGGAGTTATATATGTGTATTTTTTTATTGGATTTGAGATTATT
TGGTGGGAAATGGGTTTTTTTTTTTTTTTTATAATTAGTGTTGTAATAATAAAATTTGAG
TTTTGATTAGAGTAATTGTTTTGGTTATATTTTTTTTTTTTGTTATTTAGTTTTTTTTTT
TTTTAGGTTTTTAAAATGTTTTTTTAGGTTAGAATTTAGGTTGTGGTTTGTTGGTTGGAT
ATAATAGTTAGGCATTTTAATTGTTTGGTAAAGTAGTTTGTTTGGGGAAGAAAAAAAAAA
AAAAAATAAGAATTTTTATTTGAAAGTTTTTTGTTTTATTTTAAGTTTGTGTGTGGTTTA
ATATTTTATTTTTTGTGAGATTTTTAGATTGGTGAGATTTTTTATTATGTTAATTAGTTT
GGTTTTATGTTAGATAAAATTGTTATTTTTTGGGGTAGGTTTAAGTTGTAGAGAGAAGAA
AGTTTTTAAAAGGAGGGTTTGAGATGGTTAAGATATTTATGTTTTTGGATTATTTATTTT
GTATGGAAGAGGGGGGGGTATAGTTTTTGTTAGTTTTGTTTTAGTTAGGTTTTTTTTTAT
AGATTATGTTTTGGAGAGTTTTGTTTTTGGGTTTGTTTTGTGGTGTATTGTGGGATTTTT
TTGTTTTATTGGAGTGGGATGTATTTTTAGGTTATGGGGATTTAG

>CybB65
TTTTAGTTTGAAAATTGTTTGTTTGGGGTGGAGTTTTTTGTTTATTTGTTTTATTATGTT
TATTGTTGGAATTTGAGGAGTTATATATGTGTTTTTTTTATTGGATTTGAGATTATTTGG
TGGGAATTGGGTTTTTTTTTTTTTTTTTATAATTAGTGTTGTAATAATAAAATTTGAGTT
TTGATTAGAGTAATTGTTTTGGTTATATTTTTTTTTTTGTTATTTAGTTTTTTTTTTTTT
AGGTTTTTAAAATGTTTTTTTAGGTTAGAATTTAGGTTGTGGTTTGTTGGTTGGATATAA
TAGTTAGGTATTTTAATTGTTTGGTAAAGTAGTTTGTTTGGGGAAGAAAAAAAAAAAAAA
ATAAGAATTTTTATTTGAAAGTTTTTTGTTTTATTTTAAGTTTGTGTGTGGTTTAATATT
TTACTTTTTGTGAGATCTTTAGATTGGTGAGATTTTTTATTATGTTAATTAGTTTGGTTT
TATGTTAGATAAAATTGTTATTTTTTGGGGTAGGTTTAAGTTGTAGAGAGAAGAAAGTTT
TTAAAAGGAGGGTTTGAGATGGTTAAGATATTTATGTTTTTGGATTATTTATTTTGTATG
GAAGAGGGGGGGGTATAGTTTTTGTTAGTTTTGTTTTAGTTAGGTTTTTTTTTATAGATT
ATGTTTTGGAGAGTTTTGTTTTTGGGTTTGTTTTGTGGTGTATTGTGGGATTTTTTTGTT
TTATTGGAGTGGGATGTATTTTTAGGTTATGGGGATTTAG

>CybB66
GAAATGGGTTTTTTTTTTTTTTTTTTATAATTAGTGTTGTAATAATAAAATTTGAGTTTT
GATTAGAGTAATTGTTTTGGTTATATTTTTTTTTTTTGTTATTTAGTTTTTTTTTTTTTA
GGTTTTTAAAATGTTTTTTTAGGTTAGAATTTAGGTTGTGGTTTGTTGGTTGGATATAAT
AGTTAGGTATTTTAATTGTTTGGTAAAGTAGTTTGTTTGGGGAAGAAAAAAAAAAAAAAT
AAGAATTTTTATTTGAAAGTTTTTTGTTTTATTTTAAGTTTGTGTGTGGTTTAATATTTT
ATTTTTTGTGAGATTTTTAGATTGGTGAGATTTTTTATTATGTTAATTAGTTTGGTTTTA
TGTTAGATAAAATTGTTATTTTTTGGGGTAGGTTTAAGTTGTAGAGAGAAGAAAGTTTTT
AAAAGGAGGGTTTGAGATGGTTAAGATATTTATGTTTTTGGATTATTTATTTTGTATGGA
AGAGGGGGGGGTATAGTTTTTGTTAGTTTTGTTTTAGTTAGGTTTTTTTTATAGATTATG
TTTTGGAGAGTTTTGTTTTTGGGTTTGTTTTGTGGTGTATTGTGGGATTTTTTTGTTTTA
TTGGAGTGGGATGTATTTTTAGGTTATGGGGATTTAG


>CybB610
TTTTTTAGTTTGAAATTTGTTTGTTTGGGGTGGAGTTTTTTGTTTATTTGTTTTGTTATG
TTTATTGTTGGAATTTGAGGAGTTATATATGTGTATTTTTTTATTGGATTTGAGATTATT
TGGTGGGAATTGGGTTTTTTTTTTTTTTTTTTATAATTAGTGTTGTAATAATAAAATTTG
AGTTTTGATCAGAGTAATTGTTTTGGTTATATTTTTTTTTTGTTATTTAGTTTTTTTTTT
TTTTAGGTTTTTAAAATGTTTTTTTAGGTTAGAATTTAGGTTGTGGTTTGTTGGTCGGAT
ATAATAGTTAGGTATTTTAATTGTTTGGTAAAGTAGTTTGTTTGGGGAAGAAAAAAAAAA
AAAATAAGAATTTTTATTTGAAAGTTTTTTGTTTTATTTTAAGTTTGTGTGTGGTTTAAT
ATTTTATTTTTTGTGAGATTTTTAGACTGGTGAGATTTTTTATTATGTTAATTAGTTTGG
TTTTATGTTAGATAAAATTGTTATTTTTTGGGGTAGGTTTAAGTTGTAGAGAGAAGAAAG
TTTTTAAAAGGAGGGTTTGAGATGGTTAAGATATTTATGTTTTTGGATTATTTATTTTGT
ATGGAAGAGGGGGGGGTATAGTTTTTGTTAGTTTTGTTTTAGTTAGGTTTTTTTTTATAG
ATTATGTTTTGGAGAGTTTTGTTTTTGGGTTTGTTTTGTGGCGTATTGTGGGATTTTTTT
GTTTTATTGGAGTGGGATGTATTTTTAGGTTATGGGGATTTAG


>B610
TTTTTTAGTTTGAAATTTGTTTGTTTGGGGTGGAGTTTTTTGTTTATTTGTTTTAT TATGTTTATTGTTGGAATTTGAGGAGTTATATATGTGTATTTTTTTATTG GATTTGAGATTATTTGGTGGGAATTGGGTTTTTTCTTTTTTTTTTTATAA TTAGTGTTGTAATAATAAAATTTGAGTTTTGATTAGAGTAATTGTTTTGG TTATATTTTTTTTTTTTGCTATTTAGTTTTTTTTTTTTTTTAGGTTTTTA AAATGTTCTTTTAGGTTAGAATTTAGGTTGTGGTTTGTTGGTTGGATATA ATAGTTAGGTATTTTAATTGTTTGGTAAAGTAGTTTGTTTGGGGAAGAAA AAAAAAAAAAAAATAAGAATTTTTATTTGAAAGTTTTTTGTTTTATTTTA AGTTTGTGTGTGGTTTAATATTTTATTTTTTGTGAGATTTTTAGATTGGT GAGATTTTTTATTATGTTAATTAGTTTGGTTTTATGTTAGATAAAATTGT TATTTTTTGGGGTAGGTTTAAGTTGTAGAGAGAAGAAAGTTTTTAAAAGG AGGGTTTGAGATGGTTAAGATATTTATGTTTTTGGATTATTTATTTTGTA TGGAAGAGGGGGGGGTATAGTTTTTGTTAGTTTTGTTTTAGTTAGGTTTT TTTTTATAGATTATGTTTTGGAGAGTTTTGTTTTTGGGTTTGTTTTGTGG TGTATTGTGGGATTTTTTTGTTTTATTGGAGTGGGATGTATTTTTAGGTT ATGGGGATTT AG

>B611
TTTTTTAGTTTGAAATTTGTTTGTTTGGGGTGGAGTTTTTTGTTTATTTGTTTTAT TATGTTTATTGTTGGAATTTGAGGAGTTATATATGTGTATTTTTTTATTG GATTTGAGATTATTTGGTGGGAATTGGGTTTTTTTTTTTTTTTTTTATAA TTAGTGTTGTAATAATAAAATTTGAGTTTTGATTAGAGTAATTGTTTTGG TTATATTTTTTTTTTTTGTTATTTAGTTTTTTTTTTTTTTTAGGTTTTTA AAATGTTTTTTTAGGTTAGAATTTAGGTTGTGGTTTGTTGGTTGGATATA ATAGTTAGGTATTTTAATTGTTTGGTAAAGTAGTTTGTTTGGGGAAGAAA AAAAAAAAAAAAATAAGAATTTTTATTTGAAAGTTTTTTGTTTTATTTTA AGTTTGTGTGTGGTTTAATATTTTATTTTTTGTGAGATTTTTAGATTGGT GAGATTTTTTATTATGTTAATTAGTTTGGTTTTATGTTAGATAAAATTGT TATTTTTTGGGGTAGGTTTAAGTTGTAGAGAGAAGAAAGTTTTTAAAAGG AGGGTTTGAGATGGTTAAGATATTCATGTTTTTGGATTATTTATTTTGTA TGGAAGAGGGGGGGGTATAGTTTTTGTTAGTTTTGTTTTAGTTAGGTTTT TTTTTATAGATTATGTTTTGGAGAGTTTTGTTTTTGGGTTTGTTTTGTGG TGTATTGTGGGATTTTTTTGTTTTATTGGAGTGGGATGTATTTTTAGGTT ATGGGGATTT AG

>B62
TTTTTTAGTTTGAAATTTGTTTGTTTGGGGTGGAGTTTTTTGTTTATTTGTTTTAT CATGTTTATTGTTGGAATTTGAGGAGTTATATATGTGTATTTTTTTATTG GATTTGAGATTATTTGGTGGGAATTGGGTTTTTTTTTTTTTTTTTTATAA TTAGTGTTGTAATAATAAAATTTGAGTTTTGATTAGAGTAATTGTTTTGG TTATATTTTTTTTTTTTGTTATTTAGTTTTTTTTTTTTTTTAGGTTTTTA AAATGTTTTTTTAGGTTAGAATTTAGGTTGTGGTTTGTTGGTTGGATATA ATAGTTAGGTATTTTAATTGTTTGGTAAAGTAGTTTGTTTGGGGAAGAAA AAAAAAAAAAAAATAAGAATTTTTATTTGAAAGTTTTTTGTTTTATTTTA AGTTTGTGTGTGGTTTAATATTTTATTTTTTGTGAGATTTTTAGATTGGT GAGATTTTTTATTATGTTAATTAGTTTGGTTTTATGTTAGATAAAATTGT TATTTTTTGGGGTAGGTTTAAGTTGTAGAGAGAAGAAAGTTTTTAAAAGG AGGGTCTGAGATGGTTAAGATATTTATGTTTTTGGATTATTTATTTTGTA TGGAAGAGGGGGGGGTATAGTTTTTGTTAGTTTTGTTTTAGTTAGGTTTT TTTTTATAGATTATGTTTTGGAGAGTTTTGTTTTTGGGTTTGTTTTGTGG TGTATTGTGGGATTTTTTTGTTTTATTGGAGTGGGATGTATTTTTAGGTT ATGGGGATTT AG

>B64
TTTTTTAGTTTGAAATTTGTTTGTTTGGGGTGGAGTTTTTCGTTTATTTGTTTTAT TATGTTTATTGTTGGAATTTGAGGAGTTATATATGTGTATTTTTTTATTG GATTTGAGATTATTTGGTGGGAATTGGGTTTTTTTCTTTTTTTTTTATAA TTAGTGTTGTAATAATAAAATTTGAGTTTTGATTAGAGTAATTGTTTTGG TTATATTTTTTTTTTTTGCTATTTAGTTTTTTTTTTTTTTTAGGTTTTTA AAATGTTCTTTTAGGTTAGAATTTAGGTTGTGGTTTGTTGGTTGGATATA ATAGTTAGGTATTTTAATTGTTTGGTAAAGTAGTTTGTTTGGGGAAGAAA AAAAAAAAAAAAATAAGAATTTTTATTTGAAAGTTTTTTGTTTTATTTTA AGTTTGTGTGTGGTTTAATATTTTATTTTTTGTGAGATTTTTAGATTGGT GAGATTTTTTATTATGTTAATTAGTTTGGTTTTATGTTAGATAAAATTGT TATTTTTTGGGGTAGGTTTAAGTTGTAGAGAGAAGAAAGTTTTTAAAAGG AGGGTTTGAGATGGTTAAGATATTTATGTTTTTGGATTATTTATTTTGTA TGGAAGAGGGGGGGGTATAGTTTTTGTTAGTTTTGTTTTAGTTAGGTTTT TTTTTATAGATTATGTTTTGGAGAGTTTTGTTTTTGGGTTTGTTTTGTGG TGTATTGTGGGATTTTTTTGTTTTATTGGAGTGGGATGTATTTTTAGGTT ATGGGGATTT AG

>B65
TTTTTTAGTTTGAAATTTGTTTGTTTGGGGTGGAGTTTTTTGTTTATTTGTTTTAT TACGTTTATTGTTGGAATTTGAGGAGTTATATATGTGTATTTTTTTATTG GATTTGAGATTATTTGGTGGGAATTGGGTTTTTTTTTTTTTTTTTTATAA TTAGTGTTGTAATAATAAAATTTGAGTTTTGATTAGAGTAATTGTTTTGG TTATATTTTTTTTTTTTGTTATTTAGTTTTTTTTTTTTTTTAGGTTTTTA AAATGTTTTTTTAGGTTAGAATTCAGGTTGTGGTTTGTTGGTTGGATATA ATAGTTAGGTATTTTAATTGTTTGGTAAAGTAGTTTGTTTGGGGAAGAAA AAAAAAAAAAAAATAAGAACTTTTATTTGAAAGTTTTTTGTTTTATTTTA AGTTTGTGTGTGGTTTAATATTTTATTTTTTGTGAGATTTTTAGATTGGT GAGATTTTTTATTATGTTAATTAGTTTGGTTTTATGTTAGATAAAATTGT TATTTTTTGGGGTAGGTTTAAGTTGTAGAGAGAAGAAAGTTTTTAAAAGG AGGGTTTGAGATGGTTAAGATATTTATGTTTTTGGATTATTTATTTTGTA TGGAAGAGGGGGGGGTATAGTTTTTGTTAGTTTTGTTTTAGTTAGGTTTT TTTTTATAGATTATGTTTTGGAGAGTTTTGTTTTTGGGTTTGTTTTGTGG TGTATTGTGGGATTTTTTTGTTTTATTGGAGTGGGATGTATTTTTAGGTT ATGGGGATTT AG

>B68
TTTTTTAGTTTGAAATTTGTTTGTTTGGGGTGGAGTTTTTTGTTTATTTGTTTTAT TATGTTTATTGTTGGAATTTGAGGAGTTATATATGTGTATTTTTTTATTG GATTTGAGATTATTTGGTGGGAATTGGGTTTTTTTTTTTTTTTTTTATAA TTAGTGTTGTAATAATAAAATTTGAGTTTTGATTAGAGTAATTGTTTTGG TTATATTTTTTTTTTTTGTTATTTAGTTTTTTTTTTTTTTTAGGTTTTTA AAATGTTTTTTTAGGTTAGAATTTAGGTTGTGGTTTGTTGGTTGGATATA ATAGTTAGGTATTTTAATTGTTTGGTAAAGTAGTTTGTTTGGGGAAGAAA AAAAAAAAAAAAATAAGAATTTTTATTTGAAAGTTTTTTGTTTTATTTTA AGTTTGTGTGTGGTTTAATATTTTATTTTTTGTGAGATTTTTAGATTGGT GAGATTTTTTATTATGTTAATTAGTTTGGTTTTATGTTAGATAAAATTGT TATTTTTTGGGGTAGGTTTAAGTTGTAGAGAGAAGAAAGTTTTTAAAAGG AGGGTTTGAGATGGTTAAGATATTTATGTTTTTGGATTATTTATTTTGTA TGGAAGAGGGGGGGGTATAGTTTTTGTTAGTTTTGTTTTAGTTAGGTTTT TTTTTATAGATTATGTTTTGGAGAGTTTTGTTTTTGGGTTTGTTTTGTGG TGTATTGTGGGATTTTTTTGTTTTATTGGAGTGGGATGTATTTTTAGGTT ATGGGGATTT AG

>B69
TTTTTTAGTTTGAAATTTGTTTGTTTGGGGTGGAGTTTTTTGTTTATTTGTTTTAT TACGTTTATTGTTGGAATTTGAGGAGTTATATATGTGTATTTTTTTATTG GATTTGAGATTATTTGGTGGGAATTGGGTTTTTTTTTTTTTTTTTTATAA TTAGTGTTGTAATAATAAAATTTGAGTTTTGATTAGAGTAATTGTTTTGG TTATATTTTTTTTTTTTGTTATTTAGTTTTTTTTTTTTTTTAGGTTTTTA AAATGTTTTTTTAGGTTAGAATTCAGGTTGTGGTTTGTTGGTTGGATATA ATAGTTAGGTATTTTAATTGTTTGGTAAAGTAGTTTGTTTGGGGAAGAAA AAAAAAAAAAAAATAAGAACTTTTATTTGAAAGTTTTTTGTTTTATTTTA AGTTTGTGTGTGGTTTAATATTTTATTTTTTGTGAGATTTTTAGATTGGT GAGATTTTTTATTATGTTAATTAGTTTGGTTTTATGTTAGATAAAATTGT TATTTTTTGGGGTAGGTTTAAGTTGTAGAGAGAAGAAAGTTTTTAAAAGG AGGGTTTGAGATGGTTAAGATATTTATGTTTTTGGATTATTTATTTTGTA TGGAAGAGGGGGGGGTATAGTTTTTGTTAGTTTTGTTTTAGTTAGGTTTT TTTTTATAGATTATGTTTTGGAGAGTTTTGTTTTTGGGTTTGTTTTGTGG TGTATTGTGGGATTTTTTTGTTTTATTGGAGTGGGATGTATTTTTAGGTT ATGGGGATTT AG
