# Supplementary material for: Epigenetic interplay between mouse endogenous retroviruses and host genes
Source: Genome Biol. 2012 Oct 3;13(10):R89. doi: 10.1186/gb-2012-13-10-r89 (PMC3491417; doi:10.1186/gb-2012-13-10-r89)
Supplement: Additional file 4 — All bisulfite sequencing data. Compilation of all bisulfite sequences. [file gb-2012-13-10-r89-S4.zip › ETn2279_TE_ES.txt]

>ID|8515566 CybB6ES-06_P1105107_078.ab1
tctcaaaaggggcacagcccnacccttaagagcctctcccccgggaaagcaccccgccac
cccgggccggaaaagagaaagggaaaaataaccccaaaggagcccgcgcccccagggccc
ccccgcccaatgttaagccgcccccccccttccccgtaacaaacaaaacccccccccccc
ccctttattgcccccccctcccggggggcgtctcattcgcgcactccagggtgccccccc
ctttttggaaagggccaaaccgtgccggcccctctcccctattcccccaccccgccgaaa
ggggggatgtccccccaccgccatttagttgggtaacccccccggttttctcccgccccg
cccttgtaaaacccccgggccgtgaaattgaattcccccccccatagggcgaaatgggcc
ccacctcgcctgctccccgccccccctggccccgggattttttttagtttgaaatttgtt
tgtttggggtggagttttttgtttattcgctttattacctttattgttggaatttgagga
gttatatatgtgtatttttttattggattccagattatttggtgggaattgggttttttt
tttttttttttataattagtgttgtaataataaaatttgagttttgattagagtaattgt
tttggttatatttttttttttgttatttagttttttttttttttaggtttttaaaatgtt
tttttaggttagaatttaggttgtggtttgttggttggatataatagttaggtattttaa
ttgtttggtaaagtagtttgtttggggaagaaaaaaaaaaaaaaaataagaatttttatt
tgaaagttttttgttttattttaagtttgtgtgtggtttaatattttattttttgtgaga
tttttagattggtgagattttttattatgttaattagtttggttttatgttagataaaat
tgttattttttggggtaggtttaagttgtagagagaagaaagtttttaaaaggagggttt
gagatggttaagatatttatgtttttgggttacttattttgtatggaagaggggggggta
tagtttttgttagttttgttttagttaggtttttttttatagattatgttttggagagtt
ttgtttttgggtttgttttgtggtgtattgtgggatttttttgttttattggagtgggag
gtatttttaggttatggggatttagaatcactagtgcggccgcctgcaggtcgaccatat
ggagagctcccaacgctggac

>ID|8515581 CybB6ES-13_P1105107_043.ab1
cctccacaggggaaaacctctctctccgggggggcggcactccgggacactttacctcta
acaattttttggggcgcgggcccccaaaaccccaaatcgccaccctaaggagaggcctcc
tttaaaccctccccggaaaccccccccaaccgggccagaaaggaagggaagaaacccaaa
nggcccggcccctaggccccccccaatgttaccgtcccccctcgccgtaaaaaacanaaa
cgcccccccttaatccccccctccagggcccttccctccggcattcagggtgcccactgt
ttggaaaggcccatccgtgcgggctcttccccttttccgcacccggcccaaagggggatg
tgctcccagcccattaaattgggtaacccccgggttttccccgtccccccgttgtaaaac
cccgggccgtgaatgtaattcgcctccctatagggcgaattgggcccgacgtcgcatgct
cccggccgccatggcccgccggattttttagtttgaaatttgtttgttcggggtggagtt
ttttgtttattccttttattacctttattgttggaatttgaggagttatatacgtgtatt
tttttattggatttgagattatttggcgggaattgggttttttttttttttttttataat
tagtgtcgtaataataaaatttgagttttgattagagtaattgttttggttatatttttt
ttttttgttatttagtttttttttttttttaggtttttaaaatgtttttttaggttagaa
tttaggttgtggtttgttggttggatataatagttaggtattttaattgtttggtaaagt
agtttgtttggggaagaaaaaaaaaaaaaaataagaatttttatttgaaagttttttgtt
ttattttaagtttgtgtgtggtttaatattttattttttgtgagatttttagattggtga
gattttttattatgttaattagtttggttttatgttagataaaattgttattttttgggg
taggtttaagttgtagagaggagaaagtttttaaaaggagggtttgagatggttaagata
tttatgtttttggattatttattttgtatggaagaggggggggtatagtttttgttagtt
ttgttttagttaggtttttttttatagattatgttttggagagttttgtttttgggtttg
ttttgtggtgtattgtgggatttttttgttttattggagtgggatgtatttttaggttat
ggggatttagaatcactagtgcggccgcctgcaggtcgaccatatggagagctcccaccg
cgtgcccc

>ID|8515619 CybB6ES-11_P1105107_027.ab1
ccccctcccacgggcgaaaaaccctctctccgggggggggngcacctcccggtacaccct
accctatacccagttttttgggtcccggggcccgcaaacgccccaatctcggcaccttca
aggggacggccccccatttaaacctcacccggaanncaccccccacccctgcccggaaaa
gaaggggaaaaacccgcaaaggcccgccccctagggccccccccaatttatcccgtcccc
cttccccgtaaaaaacaaaaaccgccgcccctaattccccccttaccggggcccgtcctt
tccccttcccgnttgcccacctgttgggaagggccatccgtgccgggcccttcccctata
tcgccccccgccaaaaggggatgttcctcccagcccatttagttgggtacccccccggtt
ttctccctcccccacgttgtaaaacgacgngccgtgaattgtaatccgcccccctatagg
gcgaattggccccgacgtcgcatgctccccgccccccatggccgcgggatttttttagtt
tgaaatttgtttgttcggggtggagttttttgtttattcgttttattacgtttattgttg
gaatttgaggagttatatacgtgtatttttttattggatttgagattatttggccggaat
tgggttttttttttttttttttataattagtgtcgtaataataaaatttgagttttgatt
agagtaattgttttggttatatttttttttttcgttatttagttttttttttttttaggt
ttttaaagtgtttttttaggttagaatttaggttgtggtttgttggtcggatataatagt
taggtattttaattgtttggtaaagtagtttgtttggggaagaaaaaaaaaaaaataaga
atttttatttgaaagttttttgttttattttaagtttgtgtgtggtttaatattttattt
tttgtgagatttttagattggtgagattttttattatgttaattagtttggttttatgtt
agataaaattgttattttttggggtaggtttaagttgtagagagaagaaagtttttaaaa
ggagggtttgagatggttaagatatttatgtttttggattatttattttgtatggaagag
gggggggtatagtttttgttagttttgttttagttaggtttttttttatagattatgttt
tggagagttttgtttttgggtttgttttgtggtgtattgtgggatttttttgttttattg
gagtgggatgtatttttaggttatggggatttagaatcactagtgcggccgcctgcaggt
cgaccatatggagagcccccaccgctgatcc

>ID|8515636 CybB6ES-16_P1105107_060.ab1
tcttttttggagactgtgggaggtcttccaacccaattctctttttagagaatatggttt
tgcggcgggacccgagttttctttttgccggggtgtcaatatggggaataataccggcgc
ccccaaggccaaaacttttaaaagtggtttctttcattggaaaaactgtttttcgggggg
gaaaactttcaaaggaattttacccgctgttaagatcccatttcagatgaaacccacttg
gtgccccccaattgatttttaagctttttttactttcccccggcgtttttgggggagcaa
aaaccggaagggaaaaatcccgcaaaaaagggaataagggcgacacggaaaatgttgaat
actcatactcttcttttttcaatattatggaagcctttttcagggttattgtctcatgag
cggatacatatttgatggtattagaaaaataaacaaataggggttccgcgcacatttccc
cgaaaagtgccacctgatgcggtgtgaaataccgcacagatgcgtaaggagaaaataccg
catcaggaaattgtaagcgttaatattttgttaaaattcgcgttaaatttttgttaaatc
agctcattttttaaccaataggccgaaatcggcaaaatcccttataaatcaaaagaatag
accgagatagggttgagtgttgttccagtttggaacaagagtccactattaaagaacgtg
gactccaacgtcaaagggcgaaaaaccgtctatcagggcgatggcccactacgtgaacca
tcaccctaatcaagttttttggggtcgaggtgccgtaaagcactaaatcggaaccctaaa
gggagcccccgatttagagcttgacggggaaagccggcgaacgtggcgagaaaggaaggg
aagaaagcgaaaggagcgggcgctagggcgctggcaagtgtagcggtcacgctgcgcgta
accaccacacccgccgcgcttaatgcgccgctacagggcgcgtccattcgccattcaggc
tgcgcaactgttgggaagggcgatcggtgcgggcctcttcgctattacgccagctggcga
aagggggatgtgctgcaaggcgattaagttgggtaacgccagggttttcccagtcacgac
gttgtaaaacgacggccagtgaattgtaatacgactcactatagggcgaattgggcccga
cgtcgcatgctcccggccgccatggccgcgggattcactagtgcggccgcctgcaggtcg
accatatggagagccccaaccctgt

>ID|8515664 CybB6ES-05_P1105107_077.ab1
gggggcgggggggcgcgctcacaacaaccacttattttccgcaccccgaaagggcgggcc
tntcttatttatatgccctggggaaggaccccccccccatcctggggcaggaagggaagg
gaaaccaaanngaagggggcccggcggttaggccccccaaccaaaggtgggccctcctcc
ttgtaaccacaaaaaacaaannggccctcatttaatgcgccccagagcggggccccttcc
tcccccccattcgggccccccatttgtaagggaaggtcattccgggcctccctctttttt
tattccgccagccgaaaaaaggggggactcccgcccggtcaatttaggtgggtcccgcct
tgttcctctcactcccggtcgttgtagaccgcccgcccaatgattttaatccccccctct
gtaggatgagttcggcctgaacttgcttcctcccggcctccctggccgattgattttttt
gttaaaaattttttttttggggggggagttttgtgtatacgtgttataacacgtatagtg
ggggaattaggggagttatatgcgtgtttttttttaggggactcgagatttttgggcggg
aagggggtttttttttttttttttaaaataagggtggtaataaaaaaattggagtcttga
taggggaaatggtttgggtaaaattttttttttgtgatatagagttttttttttttaagg
tttttaaaatgtttttttaggttagaattcaggttggggtttgtgggtgggatataatag
ttgggtattttaattgttgggtaaagtagtttgttgggggaggaaaaaaaaaaaaaaata
agaatttttatttgaaagttttttgttttattttaagtttgtgtgtggtttaatatttta
ttttttgtgagatttttagattggtgagattttttattatgttaattagtttggttttat
gttagataaaattgttattttttggggtaggtttaagttgtagagagaagaaagttttta
aaaggagggtttgagatggttaagatatttatgtttttgggttacttattttgtatggaa
gaggggggggtatagttcttgttagttttgttttggttaggtttttttttatagattatg
ttttggagagttttgtttttgggtttgttttgtggtgtattgtgggatttttttgtttta
ttggagtgggaggtatttttaggttatggggatttagaatcactagtgcggccgcctgca
ggtcgaccatatggagagctcccaccgctgagc

>ID|8515677 CybB6ES-03_P1105107_061.ab1
acctccgcggagcactttaccntcttcacaagttttttggggtccgagggcccccaaacc
cccctaaatccgcaacctcaaggggaggcccngcctttaaacacctgaccgggaaacacc
cccccacccggtccagaaaggagagggaaagaaccccaaaaggcccggcccccagggccc
ctccccaagttaagccgcccccctccccctacanaaaacaaanngcccgccccctattcc
ccccctcccggggccgttccttcgcccatccgggttgccccaccgttgggaaggccatcc
cgtgccgggctctcccctattccgccaccctgccaaaggggggatttgccccacagccca
ttaagttgggtaacccccgggttttccccgtcccgacgtgttaaaacgcccggcactgat
ttgtaatacgacccccctagggcgaattgggcccgacgtcgcatgctcccggcccccatg
gccgcgggattttttttagtttgaaatttgtttgttcggggtggagttttttgtttattc
gctttattacgtttattgttggaatttgaggagttatatacctgtatttttttattggat
ttgagattatttggccggaattgggtttttttttttttttataattggtgttgtaataat
aaaatttgagttttgattagagtaattgttttggttatattttttttttttgttatttag
tttttttttttttttaggtttttaaaatgtttttttaggttagaatttaggttgtggttt
gttggttggatataatagttaggtattttaattgtttggtaaagtagtttgtttggggaa
gaaaaaaaaaaaaaaaataagaatttttatctgaaagttttttgttttattttaagtttg
tgtgtggtttaatattttattttttgtgagatttttagattggtgagattttttgttatg
ttaattagtttggttttatgttagataaaattgttattttttggggtaggtttaagttgt
agagagaagaaagtttttaaaaggagggtttgagatggttaagatatttatgtttttgga
ttatttattttgtatggaagaggggggggtatagtttttgttagttttgttttagttagg
tttttttttatagattatgttttggagagttttgtttttgggtttgttttgtggtgtatt
gtgggatttttttgttttattggagtgggatgtatttttaggttatggggatttagaatc
actagtgcggccgcctgcaggtcgaccatatggagagcccccaccgctggacac

>ID|8515683 CybB6ES-07_P1105107_093.ab1
ccctctcacccgggaaaaacaccccggccccacacctcggcccggagaaagggagaaggg
gaagaaacccccccaaaaggaggccgcgggcccccaagggccccctgccccaagtgtata
gccggtcccccccctcccccggtaanaaaacanaacaccgcgcccccccctaaatgcccc
cccttccccgggcgcccctcctttcgcgccttccagggttgcccaacctgtttggaaggg
gcccatccgtgccggcgcctcttcgcctattaccgcaccccggccaaaagggggatgtgc
cccccaagcccattaaattggggtaacccccacgggtttccccacgtcccgacgttgtaa
accgccgcccccgtgaattgtaataccactccccatagggccaattggggccgacgtcgc
atgctcccggccgccatggccccgggatttttttagtttgaaatttgtttgtttggggtg
gagttttttgtttattcgttttattacctttattgttggaatttgaggagttatatacct
gtatttttttattggatttgagattatttggccggaattgggttttttttttttttttta
taattagtgtcgtaataaaaaaatttgagttttgattagagtaattgttttggttatatt
tttttttttcgttatttagttttttttttttttaggtttttaaagtgtttttttaggtta
gaatttaggttgtggtttgttggtcggatataatagttaggtattttaattgtttggtaa
agtagtttgtttggggaagaaaaaaaaaaaaataagaatttttatttgaaagttttttgt
tttattttaagtttgtgtgtggtttaatattttattctttgtgagatttttagattggtg
aggttttttattatgttaattagtttggttttatgttagataaaattgttattttttggg
gtaggtttaagttgcagagagaagaaagtttttaaagggagggtttgagatggttaagat
atttatgtttttggattatttattttgtatggaagaggggggggtatagtttttgttagt
tttgttttagttaggtttttttttatagattatgttttggagagttttgtttttgggttt
gttttgtggtgtattgtgggatttttttgttttattggagtgggatgtatttttaggtta
tggggatttagaatcactagtgcggccgcctgcaggtcgaccatatggagagcgcccaac
gcgtggccc

>ID|8515685 CybB6ES-08_P1105107_094.ab1
taaaaggggcttcattcattggaaaaacgtttctttgggggcgaaaacctttcaaaggat
ctttaccgcttgttgagatcccagtttcgatgtaacccacttggtgcacccaactgatct
tcagcatctttacttttcaccagcgtttttgggtgagcaaaaacaggaaggcaaaatgcc
gcaaaaaagggattaagggcgacacgaaaatgttgaatactcatactctccttttttcaa
tattattgaagcatttatcagggttattgtctcatgagcggatacatatttgaatgtatt
tagaaaaataaacaaataggggttccgcgcacatttccccgaaaagtgccacctgatgcg
gtgtgaaataccgcacagatgcgtaaggagaaaataccgcatcaggaaattgtaagcgtt
aatattttgttaaaattcgcgttaaatttttgttaaatcagctcattttttaaccaatag
gccgaaatcggcaaaatcccttataaatcaaaagaatagaccgagatagggttgagtgtt
gttccagtttggaacaagagtccactattaaagaacgtggactccaacgtcaaagggcga
aaaaccgtctatcagggcgatggcccactacgtgaaccatcaccctaatcaagttttttg
gggtcgaggtgccgtaaagcactaaatcggaaccctaaagggagcccccgatttagagct
tgacggggaaagccggcgaacgtggcgagaaaggaagggaagaaagcgaaaggagcgggc
gctagggcgctggcaagtgtagcggtcacgctgcgcgtaaccaccacacccgccgcgctt
aatgcgccgctacagggcgcgtccattcgccattcaggctgcgcaactgttgggaagggc
gatcggtgcgggcctcttcgctattacgccagctggcgaaagggggatgtgctgcaaggc
gattaagttgggtaacgccagggttttcccagtcacgacgttgtaaaacgacggccagtg
aattgtaatacgactcactatagggcgaattgggcccgacgtcgcatgctcccggccgcc
atggccgcgggataatcactagtgcggccgcctgcaggtcgaccatatggagagccccaa
cgctggaca

>ID|8515693 CybB6ES-14_P1105107_044.ab1
tttaaaaggatttctacccaagaccctttaaaataaaaaagaagttttaatcaatctaag
ggtattttgggtaaattggtttgcacgttaccaatgttaatccgtgggggcccctttttc
agggatttgtntatttcggtcatccaaaagttgcctgactccccgtcggggtggataatt
ccgatacgggagggctttccatcgggccccagtgctgcaatgataccgggagacccccgg
tcacgggtcccagatttatcagcaataaaccagccagccgaagggccgagcgcagaagtg
ttctgcaacttttatccgcctccatccagtctattaattgttgccgggaagctagagtaa
gtagttcgccagttaatagtttgcgcaacgttgttgccattgctacaggcatcgtggtgt
cacgctcgtcgtttggtatggcttcattcagctccggttcccaacgatcaaggcgagtta
catgatcccccatgttgtgcaaaaaagcggttagctccttcggtcctccgatcgttgtca
gaagtaagttggccgcagtgttatcactcatggttatggcagcactgcataattctctta
ctgtcatgccatccgtaagatgcttttctgtgactggtgagtactcaaccaagtcattct
gagaatagtgtatgcggcgaccgagttgctcttgcccggcgtcaatacgggataataccg
cgccacatagcagaactttaaaagtgctcatcattggaaaacgttcttcggggcgaaaac
tctcaaggatcttaccgctgttgagatccagttcgatgtaacccactcgtgcacccaact
gatcttcagcatcttttactttcaccagcgtttctgggtgagcaaaaacaggaaggcaaa
atgccgcaaaaaagggaataagggcgacacggaaatgttgaatactcatactcttccttt
ttcaatattattgaagcatttatcagggttattgtctcatgagcggatacatatttgaat
gtatttagaaaaataaacaaataggggttccgcgcacatttccccgaaaagtgccacctg
atgcggtgtgaaataccgcacagatgcgtaaggagaaaataccgcatcaggaaattgtaa
gcgttaatattttgttaaaattcgcgttaaatttttgttaaatcagctcattttttaacc
aataggccgaaatcggcaaaatcccttaatcactagtgcggccgcctgcaggtcgaccat
atggagagccccaacgctgat

>ID|8515719 CybB6ES-09_P1105107_011.ab1
ggggccaacacccccttttcccggggagggccccccttcgggaccccccccccccctaac
ccaattttttgggggccggggccccctaacgcccctaattccgcacccctaaaaggggcg
ccccccattttaaaccttgaccggaaaacccccccccaaccctcccggaaaaggaaggga
gaaaacccaaaggggccgcccccccaggccccccccccatgtaaccggcccccctgcccc
gtacacacccccccccccccccccttaatgccccgctccccgggggcgccccttccccat
cccgggtgcgccacctttgggaaaggccaatccgggcccgccctcttcccttttcccccc
ccccggccgaaagggggatttccccccacgcccatttagtttgggtaccccccgggtttt
cccccccacgacgttgtaaaaccccgcccagtgaattgtaatacccccccccatagggcg
aattgggcccgacgtcgcatgctcccggcccccatggccccgggatttttgtttatttgt
tttactacgtttatcgttggaatttgaggagttatatatgggtatttttttattggattt
gagattatttggtgggaattgggttttttttttttttttttataattagtgttgtaataa
taaaatttgagttttgattagagtaattgttttggttatattttttttttttgcccttta
gtttttttttttttttaggtttttaaaatgtttttttaggttagaatttaggttgtggtt
tgttggttggatataatagttaggtattttaattgtttggtaaagtagtttgtttgggga
agaaaaaaaaaaaaaaataagaatttttatttgaaagttttttgttttattttaagtttg
tgtgtggtttaatattttattttttgtgagatttttagattggtgagattttttattatg
ttaattagtttggttttatgttagataaaattgttattttttggggtaggtttaagttgt
agagagaagaaagtttttaaaaggagggtttgagatggttaagatatttatgtttttgga
ttatttattttgtatggaagaggggggggtatagtttttgttagttttgttttagttagg
tttttttttatagattatgttttggagagttttgtttttgggtttgttttgtggtgtatt
gtgggatttttttgttttattggagtgggatgtatttttaggttatgggatttagaatca
ctagtgcggccgcctgcaggtcgaccatatggagagcccccaacgctgaaccc

>ID|8515727 CybB6ES-15_P1105107_059.ab1
cccttttacaccctggcccatatcgcccatctttataacccaaaaaaccaccccagtggg
gttggtttttccatttgcaacagcgttcttctttaaggccgcgcgttcaaccccaagggc
gaaaacctccccccggggagggcatctccggcaaaaccannttatccagtttttgggccg
cagctgctgtaaacctcaatcccgaacttaagagccggccntatttaagactccccggga
acagccgccaaccccccccnaaangaagggangnaaccaaaggaagcggccccangcccc
tgccantgtagcgtncccccgcgcgtaannannaaccnggngggcctaatgccgngctac
agggcgcgtccattcgccatcccgcntgcgcaactgtggaagggcccatcgtgccgggcc
tcttcgctattangccacccggcgaaagggggatgtgctgccaggcgattaagttgggta
accccagggttttcccagtccangacgctgtaaaacgaccgccagtgaattgtaatacca
ntcancatagggccaattgggcccgacgtcgcctgcttcccgccgccatgggccgcggat
ttttttattggatttgagattatttggtgggaattgggttttttttttttttttttataa
ttagtgtcctaataataaaatttgagttttgattagagtaattgttttggttatattttt
ttttttgttatttagttttttttttttttaggtttttaaaatgtttttttaggttagaat
ttaggttgtggtttgttggttggatataatagttaggtattttaattgtttggtaaagta
gtttgtttggggaagaaaaaaaaaaaaaaaataagaatttttatttgaaagttttttgtt
ttattttaagtttgtgtgtggtttaatattttattttttgtgagatttttagattggtga
gattttttattatgttaattagtttggttttatgttagataaaattgttattttttgggg
taggtttaagttgtagagagaagaaagtttttaaaaggagggtttgagatggttaagata
tttatgtttttggattatttattttgtatggaagaggggggggtatagtttttgttagtt
ttgttttagttaggtttttttttatagattatgttttggagagttttgtttttgggtttg
ttttgtggtgtattgtgggatttttttgttttattggagtgggatgtatttttaggttat
ggggatttagaatcactagtgcggccgcctgcaggtcgaccctatggagagcccccaacg
cgtga

>ID|8515782 CybB6ES-01_P1105107_045.ab1
ncctcacggaggtcaaatgttgtagcagcatcagtacagtacgagtagagtgataggcag
cacttactgaggtgatcacagacgtcagagagtagtatgtgtgattatacatagtaatag
acgtacatagtatgataggtccacgtctacgacattagtgataattacagataggtcatc
gcgcgtattggccgcagatcgctatagtgaggacgatgatacgcgtctcacaggtatatc
agatgaagtaaggcacgatgtagctatctctatgacgtcagaagataacataatcagcgt
aagacgggagtgtactatgtgtagcagcacctacagattctgaggctaanaaccatgtca
aagaggccacagagcgtcgacgcacaatctattgacagaagcaaagtgtagctgcacata
tcttagatggatgtncagatatactggcgcatgtcatattctaatcttagagtcatacca
cagtagataagctacgatagcgtgcagaagctgcgacatagatgagttaggtaaggcgat
agcgtgtattcatcaaggtatatggtagaaagtagtaccggtccctcaaggacgagtatt
ttttatattaatgagagaagtagtcacagctaacgcgaacaatagtaaggatgtacgaca
tcgaatctttatctgaagatgagctgcaaggccgcgggagcgtataatagacatcactgc
catagatagaggggaacgagtgatatctgagttacatagacgaggacggtaggtggttct
aattctgtgatggtaagtggtatgactccaacaagtgaccgtgagcggaaggagactcca
tcgatggaccaggacaagctatatagtttcacaccggggtgagcgagtgaataaatcgtg
gggaatacggcttaagagaggcgaaataacgggtattacgagttcattttatgcggttgt
gcgcgatactatggacacatagccaacagctaggaaatgtagggagtaagtacgagtaga
ctgaaataatgtattttaagaagggtaaaacagagacgacgatgtatcatatgacatgga
accttatctggtatagaaggagattcttggtaaaaattcagggcaccacagagcgacttg
tcatgagtaaataagcaatagtcaagagcgcgtaacaagaatataaacgctcgagatggc
atcaagataggtacattttaggagctatccagagattggaggacatcctccagagaagcg
atggatctcgttacgatatcaaccagaccgatgcggactgcccaccctacaagtcctcga
tctgggcgggtacaccacccatgaggaaaatgtcatcactacgaagtattacaaaaaata
ggggtaccggggtgcttaaggataagatacaccagttctgcacaagttgatatggaaggt
atgtacacacacatcacacttatatactagccgctctcactggtgacactcggttgggag
atctcaagagaaaacgtgatgttgtctttatttcacgagaaggtacagggggaagaacag
gctggatacacatcctctcatcaccgccacgaaaacgagtgtagcgccataagagacggg
tgtccactgcgcactacggaacccgatgcgaccggctcgattgcaagctacaacacatat
gagaggaacaacgctaaacaaaaaggagcgggacatgcaacacgtgagcaccgactacgt
ggagcatctacgaagaacatatgttgggccactctaatagtagacgagtcgcgagagtac
gataacacggattgggacgcacacctccatgagtgaaagaagactacactcgatcctcaa
gcctctacacaatgggtgggggagaccgagtgggatacgcatactgcgagaggccgactt
gtacagtgcagatgaggattacgtgacaaaacgatttataataccttacgccggtagaat
ataaacagcgaggcatgccaggaatatacaagtaccggataggccgaccacgccgatatc
ggagcgctataggtgagacccccccgccacctaaggtccaccta

>ID|8515794 CybB6ES-02_P1105107_046.ab1
ctcgtttcacaacgnanagtgaacatcagtgcactagtgcacggacgtcagagcacagaa
cgagcagcgttgtcgcncacacgcagcatgcacgtaagnatatagcatcagcgtgcagcg
cgtagagtatcgtacatcaacagctacgatgaagagagnatgacagnanatgctgaagag
aagcgtacaacgtactcacgtaggtatgcgagagagtagagaagagcagtagaagcgcag
ngacaagcgatgacatacagacacntagagagcagaatatagcaagagtgctnctatagt
tatgtgatagcactacatagagtcnaacgagcgattgacacagcgcacatgatatacgac
aacgcgcacaagnatacagatcacgtatcagtacacgtggtagcggagatagagggcgag
acacacnatacntcacagctcgtgaagagcatataataggctaatataagagcatgaagt
gcagagacaggtctcacgattaatacagtagacgagtgcgatgccacggtatatacgaca
gacagcaggtattagagtactcattacacgcacgcncacagtctgcatgacatgagatga
tagagagacagagacgcgtagtagtgatagaagatcgcacagcgcaatacacacagaatc
aacntcagagaagtgtagatatctatcgatcacagtcattcgtgccacagacattacatg
ggagccaggaacgcagacgcgcatatattcgcnactagagacgcacataatgtagcgcta
catcagtatcgcccacgagcgtttatatgtgcgacgaattagcagacagattaagtgagt
aataatcgcacgagaggcagttagtacgaaacatgacgattacgatacagagcggcgcac
agagagagcgtcttatgtatcttagaagcatagcaacgaagagtggatgtaacagcacag
agtagggatagcgcaagtacacccgaagacgagaatcagatccgataatatacaatcaca
gtaagagcagagacacgacatatatatgctaacatacggtgagaacacatccgtatttga
taagaaccgactacgagacacagcggggggcagcagatcggagaataatataggacataa
ttaatcgggtacgagcacccaaacacctgagaacaaatccaaatacgcactaagaattag
agggggttagnagttcatcaacaacctgctaatacataaatctaggcaaacagagtacag
ccgacacacacacacaaagattagccacacgacaaatatcagtagcgcgcagagaacagg
cataaaaagtataaagaccctaatgagagggcctcagtataagatataacggcatatcca
tagcgcgagcgttgaccaaaataaacacgccgatcaatggcacatgaataagttatgatt
gctaagcttatccaaaagtttcgaggacccgacagaagaacggagtaagaccggtacgaa
tgatgtagaaaaagtaaggactagcccactaaacgagatctacagaatggtagaatatac
aacacacggtaaagatgcgacacgctacaaacgcattagcacaaaaaggtgacaaccgga
gttaaattgctaaaataactcaagctctactacaaattgtacataagaagtatcgtgatg
tcgctataccatcgagacgtgatatcacgcgacacggcagacaaagggaaagggcacggt
caaaaagaaaagatagagtacagtcacatgtacactgatacgtagagaaagaatacgacg
ggaaagaatacactatctacgcagagacaaccccatgaataacgagcggtagcgtcctaa
caatgaggatagggcatcaaggaggcagcgagaacacatctgtgatcgcagatcgagagc
caagaaacgacaacttacgagaagatcagagcctcaaacagatagagagggggctataag
acaacgtaatacacctaatgacgaggaagcatcagcaggaaacatatgatgcgccagcta
ttacangtacgacaggtgctcagtaatctgaacacaggaagataggggcgacacaaccac
aaaggtgataccgagaatactctctgactcatttgcctacacctcattgagaaggcgcga
cgcgcgcgtagtgatacacactacagcgagagaacgtgacagatacacatggcaaacgag
attcatgtggtcacaagaatctaaactagccatacactgcgaagaacatacaaaagaagg
ggagtgccaaagaatacacaagtaaacgggaagaccccaagcgcgaatacagacccgtgc
agacgaaacctcccctccgtgtaaagaccaacccggacggtggggcagaaagagaa

>ID|8515834 CybB6ES-10_P1105107_012.ab1
accactcccgaaaagagtttttcttgggaggtggggggtactctcacccaattctttttt
ggaaattttgttatgcggcaaccgaattgttttctgcccgggggttcaaaaggggataat
taccggccccaccaagccagaaccttaaaaggtggttcatccttggaaaaacttttttcg
gggggaaaaactttcagggatctttaccgctgttgggattccaggttgaaggtaacccac
tcggtgcacgcaaatggatttttaggcattttttactttcacccagcgtttctgggtgag
caaaaacaggaaggcaaaatggcgcaaaaaaggggataaggggggacacggaaatgttga
atactcatactcttcctttttcaatattaatgaagcatttatcaggggttattgtctcat
gagcggatacatatttgaatgtatttagaaaaataaacaaataggggttccgcgcacatt
tccccgaaaagtgccacctgatgcggtgtgaaataccgcacagatgcgtaaggagaaaaa
taccgcatcaggaaattgtaagcgttaatattttgttaaaattcgcgttaaatttttgtt
aaatcagctcattttttaaccaataggccgaaatcggcaaaatcccttataaatcaaaag
aatagaccgagatagggttgagtgttgttccagtttggaacaagagtccactattaaaga
acgtggactccaacgtcaaagggcgaaaaaccgtctatcagggcgatggcccactacgtg
aaccatcaccctaatcaagttttttggggtcgaggtgccgtaaagcactaaatcggaacc
ctaaagggagcccccgatttagagcttgacggggaaagccggcgaacgtggcgagaaagg
aagggaagaaagcgaaaggagcgggcgctagggcgctggcaagtgtagcggtcacgctgc
gcgtaaccaccacacccgccgcgcttaatgcgccgctacagggcgcgtccattcgccatt
caggctgcgcaactgttgggaagggcgatcggtgcgggcctcttcgctattacgccagct
ggcgaaagggggatgtgctgcaaggcgattaagttgggtaacgccagggttttcccagtc
acgacgttgtaaaacgacggccagtgaattgtaatacgactcactatagggcgaattggg
cccgacgtcgcatgctcccggccgccatggccgcgggaatcactagtgcggccgcctgca
ggtcgaccatatggagagccccaacgcgtgacctc

>ID|8515840 CybB6ES-04_P1105107_062.ab1
ctccaaaagaattttttgggggggggggggttttcaccccagtccttttgaaaaatagtt
tttgggcgcacccatttttttttttccccggggtaaataggggaaaatacccgcgcacta
agcagaatcttaaaaatgcttcctcattggaaaacgtttctcgggggggaaaactctcca
agattctaccgctggtgaagatccagttcgatgtaacccactcgtggcacccaactgatc
ttcagcatcttttactttcaccagcgtttctgggtgagcaaaaacaggaaggcaaaatgc
cgcaaaaaagggaataagggcgacacggaaatgttgaatactcatactcttcctttttca
atattattgaagcatttatcagggttattgtctcatgagcggatacatatttgaatgtat
ttagaaaaataaacaaataggggttccgcgcacatttccccgaaaagtgccacctgatgc
ggtgtgaaataccgcacagatgcgtaaggagaaaataccgcatcaggaaattgtaagcgt
taatattttgttaaaattcgcgttaaatttttgttaaatcagctcattttttaaccaata
ggccgaaatcggcaaaatcccttataaatcaaaagaatagaccgagatagggttgagtgt
tgttccagtttggaacaagagtccactattaaagaacgtggactccaacgtcaaagggcg
aaaaaccgtctatcagggcgatggcccactacgtgaaccatcaccctaatcaagtttttt
ggggtcgaggtgccgtaaagcactaaatcggaaccctaaagggagcccccgatttagagc
ttgacggggaaagccggcgaacgtggcgagaaaggaagggaagaaagcgaaaggagcggg
cgctagggcgctggcaagtgtagcggtcacgctgcgcgtaaccaccacacccgccgcgct
taatgcgccgctacagggcgcgtccattcgccattcaggctgcgcaactgttgggaaggg
cgatcggtgcgggcctcttcgctattacgccagctggcgaaagggggatgtgctgcaagg
cgattaagttgggtaacgccagggttttcccagtcacgacgttgtaaaacgacggccagt
gaattgtaatacgactcactatagggcgaattgggcccgacgtcgcatgctcccggccgc
catggccgcgggattcactagtgcggccgcctgcaggtcgaccatatggagagccccaac
gcttgac

>ID|8515864 CybB6ES-12_P1105107_028.ab1
ccctcccaagggcgaaaaccctttttacggggaaggcccccttcggaacccctcccctat
acaagtttttggggtggagggccgctaaacccctaatttgaaccctaaaggggccccccc
ttataacctttacgggagaaaacccgccaactgggcgcaaaaggaagggaagaaagccaa
agggccgggccttgggcgcccgccaatgtaggggtccccctggggtaaacccccccaccc
cccgcccttaatgcgccggttacagggggcgtccacttccccttccaggttcgacaactg
tgggaaagggcatcgggtgcgggcctcttcgcttttacgccacctggcgaaagggggatt
gtctgcaaggcgattaagttggtaaacgccaggtttttcccagtcacggcgttgttaaag
accggccagtgaattgtaatacgactccccataggcgaaattgggcccgacgtcgcatgc
tcccggccgccatggccgcgggatttttttagtttgaaatttgtttgtttggggtggagt
tttttgtttatttgttttaatacgtttattgttggaatttgaggagttatatatgtgtat
ttttttattggatttgagattatttggtgggaattgggttttttttttttttttttataa
ttagtgttgtaataataaaatttgagttttgattagagtaattgttttggttatattttt
tttttttgttatttagtttttttttttttttaggtttttaaaatgtttttttaggttaga
atttaggttgtggtttgttggttggatataatagttaggtattttaattgtttggtaaag
tagtttgtttggggaagaaaaaaaaaaaataagaatttttatttgaaagttttttgtttt
attttaagtttgtgtgtggtttaatattttattttttgtgagatttttagattggtgaga
ttttttattatgttaattagtttggttttatgttagataaaattgttattttttggggta
ggtttaagttgtagagagaagaaagttttcaaaaggagggtttgagatggttaagatatt
tatgtttttggattatttattttgtatggaagaggggggggtatagtttttgttagcttt
gttttagttaggtttttttttatagattatgttttggagagttttgtttttgggtttgtt
ttgtggtgtattgtgggatttttttgttttattggagtgggatgtatttttaggttatgg
ggatttagaatcactagtgcggccgcctgcaggtcgaccatatggagagctcccaccgct
ggac

>ID|8353133 Cyb3-3_SP6_P1104590_031.ab1
gggcggcccccctaattccccccccctcccggggccccgttccccttccgcacttcccgg
gtgcccccccccttttggaaaggggcccatcccgtcccgggcctcctccccctattaccc
ccccccgccccaaaggggggatttgcccccccccccattaagtttggaacccggcacggt
ttctccacccacccccttgtaaacccacccgcaccgaattgtaatccccccccccatagg
cccaattggggccgacgtcccctgcctcccgcccgcctggccgccggattttttttagtt
tgaaatttctttctttggggcggagcttcttccttattcgttttattacgcttattcctg
gaattcgaggcgtcacatatgcgtattttttaccggatttgagattatttggtgggaatt
gggtttttttttttttttataattagcgttgtaataataaaatttgagttttgattagag
taattgttttggttatattttttttttcgttatttagttttttttcccccggtttttaaa
atgtttttttaggttagaatttaggttgtggtttgttggttggatataacagttaggtat
tttaattgtttggtaaagtagtttgtttggggaagaaaaaaaaaaaaaaaataagaattt
ttatttgaaagttttttgttttattttaagtttgtgtgtggtttaatattttattttttg
tgagatttttagattggtgagattttttattatgttaattagtttggttttatgttagat
aaaattgttattttttggggtaggtttaagttgtagagagaagaaagtttttaaaaggag
ggtttgagatggttaagatatttatgtttttggattatttattttgtatggaagaggggg
gggtatagtttttgttagttttgttttagttaggtttttttttatagattatgttttgga
gagttttgtttttgggtttgttttgtggtgtattgtgggatttttttgttttattggagt
gggatgtatccccccgttatggggatttagaatcactagtgcggccgcctgcaggtcgac
catatggagagcccccaccgct

>ID|8353154 Cyb3-12_SP6_P1104590_096.ab1
ccccccctatattacgccgcccaccgccctgggccaaaaaaggggggcggatttcccccc
cccccccgcccctcttcaaactgcgggctcacccccccccgggttttctctcactccccc
cgccccttttaaaaaaccccccccgcacccgaaatttgtcacttcccccccccccctacg
gggccaatttgggcccccgacgttccccttcccccccgccccccctggccccccggattt
ttttcagctttcaaatcttctttgcttcgcggtggaccttctccgcttcttccttttacc
cacccctcttgctggaacttccggagccctacatgcgtctttttctaccggccctgagac
tctttgctgggaattgggcttccttctttttttcatacctagtctcctaataacaaaatt
tgagttttgactagagtaattcttttggttatactttctttcttccttacttagttttcc
cttttttttaggctttttaaaatgtttttttaggttagaatttaggttgcggtttgttgg
tcggatataatagttaggtattttaaccgtttggtaaactagtttgtttggggaagaaaa
aaaaaaaaaaataagaatttttatttgaaagttttttgttttattttaagtttgcgtgtg
gtttaatattttattttctgtgagatctttagattggtgagattttttattatgttaatt
agtttggttttatgttagataaaattgttattttttggggtaggtttaagttgtagagag
aagaaagtttttaaaaggagggtttgagatggttaagatatttatgtttcctggattatt
tatctcgtatggaagaggggggggtatagtttctgttagttttgtcttagttaggtttct
ttttatagattatgttttggagagtcttgtttttgggtttgttttgtgctctattgtggg
atttttttcttctgtcggagtgggatgtatcccccacttggggggatttagaatcactag
tgcggccgcctgcaggtcgaccatatggagagcccccaacgc

>ID|8353157 Cyb3-4_SP6_P1104590_032.ab1
gtctctcctcatctcctcgtcctcgtctttcatccgtctctcgttcctatctattntccn
ttgtctctcgctctgttcttctcgcctcctcttctatccgttcctctctcttctttgtcg
gcctctcctctctctcatgcgtcctgtacctctctctctctcttctctcttactctctca
ttctctctcctatactccatcttattttctccgtatttgcacctctcttctttctctctc
tcgttttctccctctctcttcgtttctctctcttcctttcctcctccatttccttcacct
ctcatgcttcatgctcctttcttttctctcgttcttttcccctctcgctctctttctgtc
tctattttctttctcttctctttctctctttttgtaccttctctatctctcttctctctc
ctgcatctctctctcccttctttcttcccacttttttcattctccctctcttcttcgttc
tctcactccttcctctcgtcttcctctctttcttccttctcttttttctccctttccgat
cgccctctcttcttctatcttcctttgttctctctttctctctttcttcctctctctccc
ttcccccccctcttctctttcatccacctctcttttctntcccccttccttttcctgcct
tgtactgccgattcctttctctctttcctgttcttccttcgccctttttcgcttccttct
ctcttttctctcctcttctctctttcccctcttatctttttttctcctctcgtcatcccc
ttcttcgcttcttctcctctgttcctattccttctctctttatttcatttgtcccttccc
tcccctttctcttctcttcctctgcttctgtccctcgccattcctctcgtctttcttctt
tcatcacgtctcctctcttccgtctctctctgtcctcttcctcctcttccttttttctct
ccttctttttcttctctcctcttctcctctctcctccttcctccttctttcgtcctctct
tcgcttcttgtcttcctattgtctacttcttctgtattcctctcctcatttccctctttt
cgctcctcttacgcctttctgtgtttcctctcctctatcgtctcnctatctcttccctct
gctccccagcttttcgcctctctcttctccttctttcgtctttctgtaccactctttgcc
gtctctctcgtctcttctttcttctctcttcttcttcgtgctctcctttctgatcctctg
ctttctttcttcctccttatcactcttctctctctctcgcttctctccttcttctattct
ccttttcccttcctctctttctctctgccctccttctctttctcctcttttgtcccgctt
ttcttgccacctttttctttcttttctttcttttcatcttttctcttctatcttcgtcct
cctttctncctttccctcttatcttttcgtttttctttcctctctctactctgtctttgt
tcccctccgttttcttcttgttctctctgccttctacctttctctctctcttgtgtctct
tcttctatctcttttcttctttatagccttctctttctctctttctatctcttcgctact
tctctctttctcctttctccttctctggttccctttcgttatctccttctcctcttcttt
cttttttcttttcgattccttacatctccgctctctcttcttcgtctcttctcctttcct
actctctctctctgcgtgcgtggtcttcagtcttttttttctctttttcgttcgttcttg
tcctctgccttttccttccttccttcctcctcctcttctctctttgttcttccttttcac
ctttctcccctttctcgtcttttcttctcttccctctctcacatgccctcctgttccttt
ccttcttcctctctttnctcttccttntcctctngtcccctctctttatggggggggctc
ctttatttttattcttcccctttcgtccccccctctcccctgcctggtcttccctttttt
gttctacccccccccctcctcttcccctctcctctttttctctttcttcctctctccctc
ctttcctctcctcttctctcttcccttttctttcc

>ID|8353240 Cyb3-6_SP6_P1104590_048.ab1
cccccctcgcccgccgtaaaaccccccccccacccccgcccagcgttttaaattggcccc
ccccccccccggaggcgcccttcccccttccccccccgtcccgggttttcccccaccctc
tttgggaaaggggcccatcccgttgcccggccctccttccccctttttaccccccccccg
cccccaaaaggggggatttcccccccccgcccccattaacgttggggtaaccccccgggg
tttcccccctcccccgcccttgtaaaacccccccccccgtgaaattgtaatacccccccc
tatagggcgaattggcccccgacgtcccatgctccccggcccccctggcccccggattgg
tggagctcttcgttctacctgctccaccatgcttacgcctcgaatttgaggacttacctc
cgggtacttttttattggatttgagattatttcctgggaattgggcttttttttttcttt
tttttataattagcgtcgtaacaataaaatttgacttttgattagagtaattctcttgcc
tatatttttttcttcgctatttagttttttttttttttaggtttttaaaatgttttttta
ggttagaatttaggttctggtttgttggtcggatataatagttacgtatcttaattgctt
ggtaaagtagtttgtttggggaagaagaaaaaaaaaataagaatttttatttgaaagttt
tttgttttattttaagttcgtgtgtggtttaatattttatcttttgtgagatttttagat
tggtgagattttttattatgttaattagtttggttttatgttagataaaattcttatttt
ttggggtaggtttaagttgtagcgagaagaaagtttttaaaaggagggtttgagatggtt
aagatctttatctttctggattatttattttgtatggaagaggggggggtatagtttttg
ttagttttgttttagttaggtttttttttatagattatgttttggagagttttctttttg
ggtttgttttgtggcgtattgtgggatttttttgttttattggagtgcgaggtatccccc
caaagtggggatttagaatcactagtgcggccgcctgcaggtcgacc

>ID|8353265 Cyb3-8_SP6_P1104590_064.ab1
tcttctctgcctctctctcctcttctctcctcttgcctgtcaggtggtctctctcgctct
tgctctttccttctccngtgtcctctacttctcgtctctctgctctctttgtctcgctct
gtctgtttcttctcttctcttccttcctttctctcttctctctttctttcctctccctct
ctctcctcgccctctttctctctcttctttcacttttttcttcttctccctccttctttc
cctctctttccntccgtgtttcgtcgcctttctttctcctcttctttcggtccttcccct
ctctcttcttcgtcttcctttctcctctcttgtcgctttgtctgcttcgtctctcctcct
tgctctcctcttcttcctctccccttctgtcttcttccctctccctcttcctctcgtctc
tctcttgtcccgttccttctccttctctctctccttcttgttccctctcttctccttctt
ctctgttctttcttttccccgtctctcttctcctctcttgtcctctctgttcttttcctc
ttctcttctcttctgcgtcctccctctcttcgttccctttcttcttctcctttctccctt
ttctccctcccccttgtctcttcctccctctctctctctctctctcttttcatttctctc
tctgctctccctccttctcttctgcttctccctcttctttcctgctcttgctgtgtttct
tttcttcccctcctcttttccctccgcctcttctctcccctcttttttcttccttctctc
cttctcctccctctcttttcttttcttccttttcctttcttcctttttcttcttttccct
ctttctcctttccccttgctctccctcctccttctctcttttcccctttccctcccctgt
tgtttttcctccccttctttctttgttttttttcttctgttctcctttcgctctttcctc
tttcttctccctttcttctccctctttttttttcttcctcttccttcttcctcttccttc
tcttctctctttgctcttcgcttcttttcctccctcttcttctccccttccttccctttc
tctctttctcccctctctcacgctctcttcctttttggttctcctccttgtctcctcctt
ctcttctcttcctccttctttctttgtttctctctctctcccttttccgttttcggttct
ttctcctcttcccgctccccccttccctttctccccctcctcctctttttctcttcgtcc
ctcgcctgtttccttctcctctttcttctcctccctctcttctctctgtcttttttcgtc
tctcctccctctctccctgtttctctgtcgttttctctttcttctcctcttcttcctctc
tttgtttttgtcctctctcctctctctctttcctcccctgttttctcttctcctctttgt
tcccctctctctttctctttcgttttcctttttctctcccgtccctctctgtttctctag
cgctttcctctctttttttcctcttctcctcctctttctcccgttctgtctctcctcccg
cctcgccctttttcctcttcttcttgctttctgcgggtcctctctcctttctcctcttcc
ctctgtctttctcttcctcttttctcctttttcccttcgttctcttccttcttcttctcc
ttctctttctcctctctttctcgtgcgcattctttctctcttttttctccctctgccctc
tctcctctcccctttctctttattgctccctgttctcccgcggtgttcttcttctctccc
cctctctatgatggtgctttgtctctctctcttcactccctctnctcttcctctctttcc
cctttnctcccccccctctttataatgtgtgggccgctcttttctcccttctctcttcta
ttgttctctctcccctccttttccttctttttttttcccctttttgtgcttcgctctccc
ccccttctcctgttctattttttttgcttttcttcccgctgtcttcttcttctttcttct
tgtcgccctcattccctttgttctcctcttccctcttctctcatccctt

>ID|8353303 Cyb3-10_SP6_P1104590_080.ab1
cgccctccccgggctgcccccccccgttggggaaagggcccatcccgtgcccgcgccccc
tcccctatttccccccccccgcccaaagggggattttccccccccggcccattaagtttg
ggaacccccccgggttttttcagccccccccgctgtaaaacgcccccgcaccgaattgta
atacccccccaccctagggccaattgggcccgccgtcgcctgctccccgcccgccctggc
ccccggatttttttagtttgaaatttgtttgtttggggtggagttttttgtttattcgtt
ttattccccttattgttggaatttgaggagtctatatacgtgtatttttttattggattt
gagattatttggtgggaattgggttttttttttttttttataattagtgtcctaataata
aaatttgagttttgattagagtaattgttttggttatatttttttttttccttatttagt
ttttttttttttttaggtttttaaaatgtttttttaggttagaatttaggttgtggtttg
ttggtccgatataatagttaggtattttaattgtttggtaaagtagtttgtttggggaag
aaaaaaaaaaaaaaataagaatttttatttgaaagttttttgttttattttaagtttgtg
tgtggtttaatattttattttttgtgagatttttagattggtgagattttttattatgtt
aattagtttggttttatgttagataaaattgttattttttggggtaggtttaagttgtag
agagaagaaagtttttaaaaggagggtttgagatggttaagatatttatgtttttggatt
atttattttgtatggaagaggggggggtatagtttttgttagttttgttttagttaggtt
tttttttatagattatgttttggagagttttgtttttgggtttgttttgtggcgtattgt
gggatttttttgttttgttggagtgggatgtatccctccattatggggatttagaatcac
tagtgcggccgcctgcagtccgaccatatggagagcccccacccgt

>ID|8353312 Cyb3-7_SP6_P1104590_063.ab1
tgagcggatacatatttgaatgtatttagaaaattaaacaatagggggttccgcgcacat
ttccccgaaaagtgccacttgatgcggtgtgaaataccgcacagatgcgtaaggagaaaa
taccgcatcaggaaattgtaagcgttaatattttgttaaaattcgcgttaaatttttgtt
aaatcagctcattttttaaccaataggccgaaatcggcaaaatcccttataaatcaaaag
aatagaccgagatagggttgagtgttgttccagtttggaacaagagtccactattaaaga
acgtggactccaacgtcaaagggcgaaaaaccgtctatcagggcgatggcccactacgtg
aaccatcaccctaatcaagttttttggggtcgaggtgccgtaaagcactaaatcggaacc
ctaaagggagcccccgatttagagcttgacggggaaagccggcgaacgtggcgagaaagg
aagggaagaaagcgaaaggagcgggcgctagggcgctggcaagtgtagcggtcacgctgc
gcgtaaccaccacacccgccgcgcttaatgcgccgctacagggcgcgtccattcgccatt
caggctgcgcaactgttgggaagggcgatcggtgcgggcctcttcgctattacgccagct
ggcgaaagggggatgtgctgcaaggcgattaagttgggtaacgccagggttttcccagtc
acgacgttgtaaaacgacggccagtgaattgtaatacgactcactatagggcgaattggg
cccgacgtcgcatgctcccggccgccatggccgcgggattatgttcttggattatttatt
ttgtatggaagaggggggggtatagtttttgttagttttgttttagttaggttttttttt
atagattatgttttggagagttttgtttttgggtttgtttcgtggtgtattgtgggattt
ttttgttttattggagtgggatgtatttttagattatggggatttagaatcactagtgcg
gccgcctgcaggtcgaccatatggagagtcccaacgc

>ID|8353352 Cyb3-11_SP6_P1104590_095.ab1
ctctcctccttccctcatccttctctctccttcccttcttctctttctccctctccccgt
cttcttcctccttctcgccgctctatccgtcccttctcctcatactgctctcattctcgc
tctcgtctcttctctctctcttctctccattcctccctcttctctgtcatctctccctcc
tcttcatctctccctctctcctcactctctctcttcattccttctcccgcntttctntcc
ttcgttctcttctctcctctctcctttctttctcctctgttcgtctcctcctcttctctt
tctttctctcctcctctctccgtcttcntctctctattcttctctttttcctctctctcc
tctctcttctctctcgctacctcttctctccttctcttcttcttctcatcctcttcttct
tcgaccttctctcttcttctccccagttctttccctctcttctctctcgcttcctctcct
ttctttctcttctcttcttctgccctttccttctcttctcctcgcactctttctctttcc
tctctcttctctccctcgctcctcttctcctctcgtccctctctctttctttttctctcc
tcctcttctcttccttccctcttctctctcgtcactcctctccctctccctctctccctc
ttctcttcttccctccctcttccccttctctctctcttcttcctactctttcatttttct
ctccctcctccttttcctctctctcccatctccctttttcttcctctccccctcccttcg
ttctatctatcttcccttttctctctcctctcctctttctccccttcccttctctctttc
tcctctctcttctctctttcttccccttcgtctttcttctccctatctccttcctctctt
tttcctctccttctctccatttcctttccccttcctactccctctctccttctttttctt
tcctctctcccctctcctctttttctccctcccccctctctttttcttcttttttctctc
ttctctcctctctccctttttctccttctctcttccttttcttctcgtcctttttcctcc
tctcttttccctctcctttctgtttttctcttttccttcttccctctcccttccttcctc
ctttcccctcctcttcttcttcttttttccttctcctctctcttttctctctcttcttct
cttttttctcccttctctcttcccttcctttcttccctttctttcccctctttttctctt
cctctttttcctcttttctctctctcttttccttcttccttttctccttttttctctcct
cttcctctcctcctcctctttcctctcttctcctcttttcccctcttcctctttctcctt
cctctctttccttcttcccctttccttctctctttttccctcttctttcgacttttactc
cttttttcctttccatctcctccttctttcttcttctttcccccttcttcctcctctttc
tcttctctttcctcttcctcttttttctcttcttcctccctctcttccttttctttctct
gttttcttctcttcttccccgtgttctctttcttctcttctcctcgtctcccttcttttt
tccctcctcgctccccctttcccttccttctttctctctctttccttctccttcctttct
tccttctctctcttctccttcctttttctctctctcctttcttccttcctccttttttgc
gctctctctcttcctttctctctctctctccttctttnctnctntcccccccttttattg
cgcagcttttttttttcttcttttttgtttctctctcctccttttccttttcttcctctc
ttttcttttctctcccccccctccccttttctctcttttcttcttcctcttctcttcctc
ccttttctcctctttttcttttnttcctcctctctcttctcttctccctctt

>ID|8353458 Cyb3-9_SP6_P1104590_079.ab1
ctccccgggcgcccttcccttccgcccttccgggctgccgccaccttttgggaaaggccc
atcccgtcccgcgctccttccctatttcccccagcccgcccaaaggggggattccccgcc
ccgccctttaagttgggtaccccccacggttttntccagcccccccccttgtaaaacccc
ccgccactgaatgttatnacccctcaccataggcccaattggggccgacgtcgcctgcct
ccggccccccgagccgccggattttttagtttgaaatttctttgtttggggtggagcttt
ttgcttatttgttttactacccctatcgttggaatttgaggagttatatccctgtatttt
tttattggatttgagattatttggccggaatccggttttttttttttttttttataatta
gtgttgtaataataaaatttgagttttgattagagtaattgttttggttatatttttttt
tttgccccttagttttttttttttttaggtttttaaaatgtttttttaggttagaattta
ggttgtggtttgttggttggatataatagttaggtattttaattgtttggtaaagtagtt
tgtttggggaagaaaaaaaaaaaaataagaatttttatttgaaagttttttgttttattt
taagtttgtgtgtggtttaatattttattttttgtgagatttttagattggtgagatttt
ttattatgttaattagtttggttttatgttagataaaattgttattttttggggtaggtt
taagttgtagagagaagaaagttttcaaaaggagggtttgagatggttaagatatttatg
tttttggattatttattttgtatggaagaggggggggtatagtttttgttagttttgttt
tagttaggtttttttttatagattatgttttggagagttttgtttttgggtttgttttgt
ggtgtattgtgggatttttttgttttattggagtgggatgtattccccggttagtgggga
ttaganatcactagtgcggccgcctgcaggtcgaccctatggagagcccccacccc

>ID|8353460 Cyb3-2_SP6_P1104590_016.ab1
aatatccccggcgngcctcccaccccgagggccgcgcctctcatcatttccggcaacttt
cccgaggtttggcccacccaacctctttggggagaagagggccccaatccccgtttcccg
gcngcctcccttcccccctattnaccggcanaccccggcccacaaaaaggggggattgtc
ccctctcaccgccccctttaaaggttggggtacccccgcaccgggtgtttctccagcccc
cccccccctttgtaaaaaaccccccccggcagccgaaattgtaaatccccccctcccccc
ctacgggccgaaattgggggccngagcctcccccctgccccctcngcccgccctgggccc
ccgggattttttttttagtttcgcccctccctcccttctggggcgcacgtttccccgcct
actccgctctcatcacccctcccgctcgaacctcggaggagtcactacacgcgcattttt
cccccccacctcgagattatttcgtgggaaccgggctttcccttttccttccataattcc
tgccgccataataaaatctgagttttgattagagtaactgtttcggctccaccttttctt
cctttgttacttagtttttcttttttcttacgtttttaaaatgtttttttaggtcagaac
ccaggctctggtttcttggttggatataatagttaggtattttaattgtttggtcaagta
gtttgtttggggaagaaaacaaaaacaaaatcagaatttttatttgcaagttttttgttt
tattttaagtttgtgtgtggtttaatattttattttttgtcagatttttagattggtgag
attttttattatgttaattagtttggttttatgttagataaaattgttattttttggggt
cggtttaagttgtagagagaagaaagtttttaaaaggagggtttgagatggttaagatat
ttatgttcttcgattatttattttgtatggaagaggggggggtatagtttttgttagttt
tgttttcgttaggtttttttttatagatcatgttttggagagttttgtttttgggtttgt
tttgtggtgtattgtgggatttccttgttttattggagtgggatgtatccccccattagt
ggggattaganatcactagtgcggccgcctgcaggtcgaccatatggagagccccaacgc
tt

>ID|8353470 Cyb3-1_SP6_P1104590_015.ab1
cgtgtgtatggtgctgctgtcatgtcgctgtgagcngctgccgcttctctgttgtgttcg
agcctcatctgtcttgtgaccttggtggccgcgcccgttctctggtagtggtgcgcgtcc
gtcggcggcctctcccgctgtctgcgcgtcgnttgtggtgtctttntgtgctcctatcct
gtgccggttgcgcaatctctttgtgcgtatgtgttgtgcgccacgagttgcctcgtagtc
tgacctgtggcggttgtgcctctgtcgtgctcctggcgcgttgtggttgtattgggcgtg
tttcgtcgtttgctggtggctctgtgagttcgtgtgttttgctgagtctccctggcgccg
tcctccgctcgtcgcgcccctggctttatggccctggggtgctcggtttctgttgggtcc
gtcgtgttccctgtcgccttgccggcctcctgtctttttgtggtgttgtctgcttccgtg
gggtctcggcgggctcttgtgttggtcgaggtgttctgtctccttgttgtggcttgtcct
cggagatcccggttgtttgtcgacgggcgtcgggttctgcattttcggcgttcttctctt
tctggtcgttcttccgctcgtgtccctttgtgcgctgcttcgccggtgggtgcgtgtccg
cggccgccgccggttctttcttcttgtccgtgcctggcgcgcctcgtgttccggggcggc
catggcgttgtgctttcgtcttgtgattgtcctgtccaggacgctcgcgccgtgctcctg
cgttcttgcatgtctgtcggtttcattgttgtctcggcttggcgttcttcgtgcgcgtgc
tcgcgtcgtcgtggtgttcgggccctactcgtcgtttctctttctgtgctttcgtcgggg
tcgttgcgtgtaggcctgtccactgctgggttgttgttggtcttcgcgtgggttctcggg
tcgtttatgtgcgttgctgccacttgctcttggtctgtctttgttcggcgggcggcgtct
ttgctctgctgctgtgtacgtgcttgtgttgggcgtcgtgagcttttgctgcgggttctt
gcagggtccttcttttggcctttcttgtccgtgtttttgtgagacgctcgtctctctctc
tgttgcgcggcgtcggcgtctgttagttttttcgagggggcggtggttgtgttctcttgc
gagcggtttcgttctgttctggggtgtctctgtttgttgtgggtgctgctaatgcgttct
ggcgcggtttgtgtgcctgctcctttccttctgtnggttgcgtatcaccggtggttcggt
gtacgcccgtaggtgttgtcctgttagatggcggtgcgctcctgtgttcatcgtgctgtt
cggctgttgtttgctcgtgttttatgagtgtggcgggagggtgtgcttgtctcctacctg
gcgtgccggggggggggcgtgttgttttgtgtcgtctttctcgtgacggacgtccgctgt
gtgggtggtgtagtctctcggctctgggtgtgtcatggttgctggggcgttatagggggt
tgtggctatcatcctctcttacttttaccctccantnttncctcttcccctcctaaaaat
ggggggcgggccttgcttctaatcctccttgggtgcgggcccgcccctcccgcggtggtt
gccctttgtggagggtgtccccgcccccccctgcgcccctccgatatgtattccgtctgg
tggtcggccgtcgtgtctttcgtcctgttcntcccgctcggttctcgttg

>ID|8353472 Cyb3-5_SP6_P1104590_047.ab1
ttcaggggtattgtttcatgagcggatacatatttgaatgtatttagaaaaataaacaat
taggggttccgcgcacatttccccgaaaagtgccacttgatgcggtgtgaaataccgcac
agatgcgtaaggagaaaataccgcatcaggaaattgtaagcgttaatattttgttaaaat
tcgcgttaaatttttgttaaatcagctcattttttaaccaataggccgaaatcggcaaaa
tcccttataaatcaaaagaatagaccgagatagggttgagtgttgttccagtttggaaca
agagtccactattaaagaacgtggactccaacgtcaaagggcgaaaaaccgtctatcagg
gcgatggcccactacgtgaaccatcaccctaatcaagttttttggggtcgaggtgccgta
aagcactaaatcggaaccctaaagggagcccccgatttagagcttgacggggaaagccgg
cgaacgtggcgagaaaggaagggaagaaagcgaaaggagcgggcgctagggcgctggcaa
gtgtagcggtcacgctgcgcgtaaccaccacacccgccgcgcttaatgcgccgctacagg
gcgcgtccattcgccattcaggctgcgcaactgttgggaagggcgatcggtgcgggcctc
ttcgctattacgccagctggcgaaagggggatgtgctgcaaggcgattaagttgggtaac
gccagggttttcccagtcacgacgttgtaaaacgacggccagtgaattgtaatacgactc
actatagggcgaattgggcccgacgtcgcatgctcccggccgccatggccgcgggattat
ttattttgtatggaagaggggggggtatagtttttgttagttttgttttagttaggtttt
tttttatagattatgttttggagagttttgtttttgggtttgttttgtggtgtattgtgg
gatttttttgttttattggagtgggatgtatttttagattatggggatttagaatcacta
gtgcggccgcctgcaggtcgaccatatggagagtcccaacgc
