# Supplementary material for: Epigenetic interplay between mouse endogenous retroviruses and host genes
Source: Genome Biol. 2012 Oct 3;13(10):R89. doi: 10.1186/gb-2012-13-10-r89 (PMC3491417; doi:10.1186/gb-2012-13-10-r89)
Supplement: Additional file 4 — All bisulfite sequencing data. Compilation of all bisulfite sequences. [file gb-2012-13-10-r89-S4.zip › ETn2279_TE_oppositeLTR_embryo.txt]

>ID|7092405 Cyb-10_SP6_JM288_080.ab1
aggggcggtttgagggagctctccccatatggtcgacctgcaggcggccgcactagtgat
taaacattcattcatacaaactaaacacaaacatacataaattaaacacaaaaacaaatt
aatacaccaaacattaaacaaaacacaaaaaaaacaaaatactcctactataaagcccaa
aaaaatatttctctctactttttaaaacattttcctcccttataatacatcttttattaa
ctaaaacaatccgcctattccttttaataaaccctttcttttctcacacctcatataact
tcaaaaaactacaacctaccacctattacccaactcctcactactaaacctaaataaacc
aacactcaaatttaacactatctcaacttaacccataccttctccaatataaatttccct
tatcctttattttataaaactccaaaccaacaacatctcttccaaaaatcctttaccatt
tctcaatcccacattaattcaccaattattatatccaaccaacaaaccacaacctaaatt
ctaacctaaaaaaacattttaaaaacctaaaaaaaaaaaaaaactaaatgacaaaaaaaa
aaaatataaccaaaacaattactctaatcaaaactcaaattttattattacaacactaat
tataaaaaaaaaaaaaaaaaaacccgattcccgccgaataatctcgaatccaataaaaaa
atacgcgtatataactcctcaaattccaacaataaacgtaataaaacgaataaacaaaaa
actccaccccgaacaaacaaatttcaaactaaaaaaaaaaaactacacctaacaacatcc
tcttcaaaaaaaataacaaaacaacttcatttcccaatccttaatcccgcggccttgggg
gccggggaccatggcaacgtcgggccccaatcccccctaaagggagtcgtaataaaaatt
cactgggccgtcgtttttacacgtccgggactggggaaaaccctgggggttaccccaact
ttaattcccctttggaacaaatccccccttttcccccgccgg


>ID|7092409 Cyb-14_SP6_JM288_014.ab1
tttggcatcccaggccggtttgggagctctcccatatgggtcgacctgcaggcggccgca
ctagtgattaaacattcattcatacaaactaaacacgaacatacataaattaaacacgaa
aacaaattaatacaccgaacattaaacaaaacacaaaaaaaaacaaaatactcctactat
aaaacccaaaaagatatttctctctactttttaaaacattttcctcccttataatacatc
ttttattaactaaaacaatccgcctattccttttaataaaccctttcttttctcacacct
catataacttcgaaaaactacgacctaccgcctattacccaactcctcactactaaacct
aaataaaccaacgctcgaatttaacgctatctcaacttaacccataccttctccgatata
aatttcccttatcctttattttataaagctccgaaccaacaacgtctcttccaaaaatcc
tttaccgtttctcaatcccgcattaattcgccaattattatatccgaccaacaaaccaca
acctaaattctaacctaaaaaaacattttaaaaacctaaaaaaaaaaaaaaaactaaata
acgaaaaaaaaaaatataaccaaaacaattactctaatcaaaactcaaattttattatta
cgacactaattataaaaaaaaaaaaaaaaaacccgattcccgccgaataatctcgaatcc
aataaaaaaatacacatatataactcctcaaattccaacaataaacgtaataaaacaaat
aaacaaaaaactccaccccgaacaaacaaatttcaaactaaaaaaaaaaaaaactacacc
taacaacatctcttttcaaaaaaaaaaacaaaacaacttcattttctaatccttaatccc
gcggccatgggggccgggaagcatgggacgtcggggccaattcgcccaatagtgggtcgt
attaaaatttcctgggcccgtcgttttaccaacgtgtggacggggaaaaacctgggggtt
acccaactttaaacccctttggaaaaaatccccccttttccccggcttgggggaa

>ID|7092410 Cyb-15_SP6_JM288_029.ab1
aacgggcgggtggggggagctctcccatatgggtcgacctgcaggcggccgcactagtga
ttaaacattcattcatacaaactaaacacaaacatacataaattaaacacaaaaacaaat
taatacaccaaacattaaacaaaacacaaaaaaaaacaaaatactcctactataaaaccc
aaaaaaatatttctctctactttttaaaacattttcctcccttataatacatcttttatt
aactaaaacaatccacctattccttttaataaaccctttcttttctcacacctcatataa
cttcaaaaaactacgacctaccacctattacccaactcctcactactaaacctaaataaa
ccaacactcaaatttaacactatctcaacttaacccataccttctccaatataaatttcc
cttatcctttattttataaaactccaaaccaacaacatctcttccaaaaatcctttacca
tttctcaatcccacattaattcaccaattactatatccaaccaacaaaccacaacctaaa
ttctaacctaaaaaaacattttaaaaacctaaaaaaaaaaaaaactaaataacaaaaaaa
aaaaatataaccaaaacaattactctaatcaaaactcaaattttattattacgacactaa
ttataaaaaaaaaaaaaaaaacccgattcccgccgaataatctcgaatccaataaaaaaa
tacacatgtataactcctcaaattccaacaataaacgtaataaaacgaaaaaacaaaaaa
ctccaccccgaacaaacaaatttcaaaactaaaaaaaaaaaactacacctaaaaacgttt
ttttcaaaaaaaaataacaaaaaaacttcattttcccaaatccttaatcccgcggccatg
gcgggcggggagcatgcgaagccgggccccaattcccccttatagggaagtcgaattacc
aatttactgggccgtcgtttttaaaacggtcggggactggaaaaaaacccgggggttttc
cccaaattaaatcccccttgggaacaaattccccccttttccccagcttggggtaaaaaa
acaaaaaaagcccccccccccgaatcgcccctttccccaaaaaaggttggccaaacccg

>ID|7092411 Cyb-20_SP6_JM288_062.ab1
gacaatggcatccaacgcggttggggagctctcccatatggtcgacctgcaggcggccgc
actagtgattaaacattcattcatacaaactaaacacgaacatacataaattaaacacga
aaacaaattaatacaccgaacattaaacaaaacacaaaaaaaaacaaaatactcctacta
taaaacccaaaaaaatatttctctctactttttaaaacattttcctcccttataatacat
cttttattaactaaaacaatccgcctattccttttaataaaccctttcttttctcacacc
tcatatagcttcaaaaaactacgacctaccacctattacccaactcctcactactaaacc
taaataaaccaacgctcgaatttaacgctatctcaacttaacccataccttctccgatat
aaatttcccttatcctttattttataaaactccgaaccaacaacgtctcttccaaaaatc
ctttaccgtttctcaatcccgcgttaattcgccaattattatatccgaccaacaaaccac
aacctaaattctaacctaaaaaaacattttaaaaacctaaaaaaaaaaaaaaactaaata
acgaaaaaaaaaatataaccaaaacaattactctaatcaaaactcaaattttattattac
gacactaattataaaaaaaaaaaaaaaaacccgattcccgccgaataatctcgagtccaa
taaaaaatacacgtatataactcctcaaattccaacaataaacgtaataaaacgaataaa
caaaaaactccaccccgaacaaacaaatttcaaactaaaaaaaaaaaaactacacctaac
aacatctctttcaaaaaaaataaaaaaacaacttcttttcctaaatccttaatcccgccg
gccatgggggccgggaagcatgccaacttcggggcccaatttccccctaaagtggggccg
aataaaatttcccggggccggcctttttacaacggccgggacggggaaaaacccgggggg
ttaccccaattaaacccccctgcaagcaaaatcccccttttcccccgctgggggaaaaaa
ccaaaaaaggcc

>ID|7092412 Cyb-3_SP6_JM288_031.ab1
ggcgggtttgggggagcttctcccatattggtcgacctgcaggcggccgcactagtgatt
aaacattcattcatacaaactaaacacgaacatacataaattaaacacaaaaacaaatta
atacaccaaacattaaacaaaacacaaaaaaaaacaaaatactcctactataaaacccaa
aaaaatatttctctctactttttaaaacattttcctcccttataatacatcttttattaa
ctaaaacaatccgcctattccttttaataaaccctttcttttctcacacctcatataact
tcaaaaaactacaacctaccacctattacccaactcctcactactaaacctaaataaacc
aacactcaaatttaacactatctcaacttaacccataccttctccaatataaatttccct
tatcctttattttataaaactccaaaccaacaacatctcttccaaaaatcctttaccatt
tctcaatcccacattaattcaccaattattatatccgaccaacaaaccacaacctaaatt
ctaacctaaaaaaacattttaaaaacctaaaaaaaaaaaaactaaataacaaaaaaaaaa
aatataaccaaaacaattactctaatcaaaactcaaattttattattacgacactaatta
taaaaaaaaaaaaaaaaacccaattcccaccaaataatctcaaatccaataaaaaaatac
acatatataactcctcaaattccaacaataaacgtaaataaaacaaataaacaaaaaact
ccaccccaaacaaacaaatttcaaactaaaaaaaaaaaactacacctaaaaacatctctt
tcaaaaaaaaaacaaaacaacttcattttctaatccttaaacccgcggccatggcgggcc
gggagcatggcaactccgggcccaattccccccaaagtggattcgaattacatttcatgg
gccgcgttttacaaactccgggactgggaaaaacccgggcgttaacccaatttaatcccc
cttgcaaccaaatcccccttttccccacttggggaaaaaaacgaaaag


>ID|7092422 Cyb-16_SP6_JM288_030.ab1
ggttttggggggagctctcccatatgggtcgacctgcaggcggccgcactagtgattaaa
cattcattcatacaaactaaacacgaacatacataaattaaacacgaaagcaaattaata
caccgaacattaaacaaaacacaaaaaaaaacaaaatactcctactataaatcccaaaaa
aatatttctctctactttttaaaacattttcctcccttataatacatcttttattaacta
aaacaatccgcctattccttttaataaaccctttcttttctcacacctcatataacttcg
aaaaactacgacctaccgcctattacccaactcctcactactaaacctaaataaaccaac
gctcgagtttaacgctatctcaacttaacccataccttctccgatataaatttcccttat
cctttattttataaaactccgaaccaacaacgtctcttccaaaaatcctttaccgtttct
caatcccgcgttaattcgccaattattatatccgaccaacaaaccacaacctaaattcta
acctaaaaaaacattttaaaaacctaaaaaaaaaagagaactaaataacgaaaaaaaaaa
atataaccaaaacaattactctaatcaaaactcaaattttattattacgacactaattat
aaaaaaaaaaaaaaaacccgattcccgccgaataatctcgaatccaataaaaaaatacac
gtatataactcctcaaattccaacaataaacgtaataaaacgaataaacaaaaaactcca
ccccgaacaaacaaatttcaaactaaaaaaaaaaaaaactacacctaacaacgtctcttt
caaaaagaataacaaaaacaactttcatttcctaatccttaatcccgcggccctggcggc
cgggagcatgcgacgtcggggcccaattcgcccaaaagtgagtcgtattacaattcattg
gccgtctttttacaacgtcgggacggggaaaaaccccgggggtaccccaatttaatcgcc
tttgaacaaatccccccttttccccagctgggggaaaaagcaaaaaaaggcccggccccg
aatgcccctttc

>ID|7092423 Cyb-17_SP6_JM288_045.ab1
gggccggtttgggggagctctccccatatggtcgacctgcaggcggccgcactagtgatt
aaacattcattcatacaaactaaacacaaacatacataaattaaacacaaaaacaaatta
atacaccaaacattaaacaaaacacaaaaaaaaacaaaatactcctactataaaacccaa
aaaaatatttctctctactttttaaaacattttcctcccttataatacatcttttattaa
ctaaaacaatccacctattccttttaataaaccctttcttttctcacacctcatataact
tcaaaaaactacgacctaccacctattacccaactcctcactactaaacctaaataaacc
aacactcaaatttaacactatctcaacttaacccataccttctccaatataaatttccct
tatcctttattttataaaactccaaaccaacaacatctcttccaaaaatcctttaccatt
tctcaatcccacattaattcaccaattattatatccaaccaacaaaccacaacctaaatt
ctaacctaaaaaaacattttaaaaacctaaaaaaaaaaaaactaaataacaaaaaaaaaa
aatataaccaaaacaattactctaatcaaaactcaaattttattattacaacactaatta
taaaaaaaaaaaaaaaaaacccaattcccaccaaataatctcaaatccaataaaaaaata
cacatatataactcctcaaattccaacaataaacgtaataaaacaaataaacaaaaaact
ccaccccaaacaaacaaatttcaaactaaaaaaaaaaaaaactacacctaaaaacatctc
tttcaaaaaaaataacaaaacaacttcatttcctaaatccttaatccggcggccatgggg
gccggggagaatgggacctcggggcccatttccccctaaagggagtcgtattaacaattc
acggggccggcctttttacaacgcccgggacggggaaaaaccctgggctttacccaaatt
taatccccctttgcaccacaatccccctttttccccagctgggggtaaataaacaaaaaa
aggccccgcacccaatggcccctttcccaaacagttggc

>ID|7092424 Cyb-4_SP6_JM288_032.ab1
gggcatcccacggcggttggggagctctcccatatgggtcgacctgcaggcggccgcact
agtgattaaacattcattcatacaaactaaacacgaacatacataaattaaacacgaaaa
caaattaatacaccaaacattaaacaaaacacaaaaaaaacaaaatactcctactataaa
acccaaaaaaatatttctctctactttttaaaacattttcctcccttataatacatcttt
tattaactaaaacaatccgcctattccttttaataaaccctttcttttctcacacctcat
ataactccgaaaagctacggcctaccgcctattacccagctcctcactactaaacctaaa
taagccaacgctcgaatttaacgctatctcaacttaacccataccttctccaatataaat
ttcccttatcctttattttataaaactccgaaccaacaacgtctcttccaaaaatccttt
accgtttctcaatcccgcgttaattcgccaattattatatccgaccaacaaaccacaacc
taaattctaacctaaaaaaacattttaaaaacctaaaaaaaaaaaaaactaaataacgaa
aaaaaaaaatataaccaaaacaattactctaatcaaaactcaaattttattattacgaca
ctaattataaaaaaaaaaaaaaaaaacccgattcccgccgaataatctcgaatccaataa
aaaaatacacatgtataactcctcaaattccaacaataaacgtaataaaacgaataaaca
aaaaactccaccccgaacaaacaaatttcaaactaaaaaaaaaaaactacacctaacaac
gtctctttcaaaaaaaataacaaaacaacttcatttcctaatccttaatcccgcggccat
ggcggccgggagcatgggacgtcgggcccatttcgccctatagtgaagtctaatacaatt
tactggccgtcgttttaaaacgtcgggacggggaaaaacccgggcgttaccccaattaat
tcgccttggaagcaaatccccccttttccccagcggggggaaaaagccaaaaaagccccc
caccc

>ID|7092425 Cyb-5_SP6_JM288_047.ab1
aacgggcggttgtgggggagctctcccatatgggtcgacctgcaggcggccgcactagtg
attaaacattcattcatacaaactaaacacgaacatacataaattaaacacgaaaacaaa
ttaatacaccgaacattaaacaaaacacaaaaaaaaaaaatactcctactataaaaccca
aaaaaatatttctctctactttttaaaacattttcctcccttataatacatcttttatta
actaaaacaatccgcctattccttttaataaaccctttcttttctcacacctcatataac
ttcgaaaaactacggcctaccgcctattacccaactcctcactactaaacctaagtaaac
caacgctcgaatttaacgctatctcaacttaacccataccttctccgatataaatttccc
ttatcctttattttataaaactccgaaccaacaacgtctcttccaaaaatcctttaccgt
ttctcaatcccgcgttagttcgccaattattatatccgaccaacaaaccacaacctaaat
tctaacctaaaaaaacattttaaaaacctaaaaaaaaaaaaaaaactaaataacgaaaaa
aaaaaatataaccaaaacaattactctaatcaaaactcaaattttattattacaacacta
attataaaaaaaaaaaaaaaaaacccaattcccaccaaataatctcaaatccaataaaaa
aatacacatatataactcctcaaattccaacaatgaacgtaataaaacaaataaacaaaa
tactccccccccaaacaaacaaattttcaaactaaaaaaaaaaaaaactacacctaaaaa
catctcttttcaaaaaaaaaaaacaaaacaacttcatttccaaacccttaatcccggggc
cctggcgggcgggagaaggcgacgtcgggcccaatttgccctatagggggccaaataaca
attcacggggcgtcgtttaaaaccgtcgggacggggaaaacccctggggtttcccaactt
taataccccttgggaccaaatcccccctttcccccaggggggg


>ID|7092435 Cyb-18_SP6_JM288_046.ab1
ggtcattcaacggcggttggggagctctcctcatatggtcgacctgcaggcggccgcact
agtgattaaacattcattcatacaaactaaacacaaacatacataaattaaacacaaaaa
caaattaatacaccaaacattaaacaaaacacaaaaaaaaacaatatactcctactataa
aacccaaaaaaatatttctctctactttttaaaacattttcctcccttataatacatctt
ttattaactaaaacaatccgcctattccttttaataaaccctttcttttctcacacctca
tatagcttcagaaaactacgacctaccacctattacccaactcctcactactaaacctaa
ataaaccaacactcaaatttaacgctatctcaacttaacccataccttctccgatataaa
tttcccttatcctttattttataaaactccaaaccaacaacacctcttccaaaaatcctt
taccgtttctcaatcccacattaattcaccaattattatatccaaccaacaaaccacaac
ccaaattctaacctaaaaaaacattttaaaaacctaaaaaaaaaaaactaaataacaaaa
aaaaaaaatataaccaaaacaattactctaatcaaaactcaaattttattattacgacac
taattataaaaaaaaaaaaaaaaacccgattcccgccgaataatctcgaatccaataaaa
aaatacacatgtataactcctcaaattccaacaataaacgtaataaaacgaataaacaaa
aaactccaccccgaacaaacaaatttcaaactaaaaaaaaaaaactacacctaacaacgt
ctctttcaaaaaaaataaacaaacaacttcatttcccaaatccttaatcccgcggccatg
gcggccgggagcatgcgacgtcgggcccaattcgccctatagtgagtcggattacaattc
actgggccgtccttttacaacgtcgtgacggggaaaaaccctggcggttacccaacttaa
tcgccttggaaccaaatcccccttttccccagctgggggtaaaaacgaaaaagggcccca
accgattgcccctttccaa

>ID|7092436 Cyb-19_SP6_JM288_061.ab1
aaagggcggtttgtgggagctctcccatatgggtcgacctgcaggcggccgcactagtga
ttaaacattcattcatacaaactaaacacgaacatacataaattaaacacgaaaacaaat
taatacaccgaacattaaacaaaacacaaaaaaaaacaaaatactcctactataaaaccc
aaaaaaatatttctctctactttttaaaacattttcctcccttataatacatcttttatt
aactaaaacaatccgcctattccttttaataaaccctttcttttctcacacctcatataa
cttcgaaaaactacgacctaccgcctattacccaactcctcactactaaacctaaataaa
ccaacgctcgaatttaacgctatctcaacttaacccataccttctccgatataaatttcc
cttatcctttattttataaaactccgaaccaacaacgtctcttccaaaaatcctttaccg
tttctcaatcccgcgttaattcgccaattattatatccgaccaacaaaccacaacctaaa
ttctaacctaaaaaaacattttaaaaacctaaaaaaaaaaagaactaaataacgaaaaaa
aatataaccaaaacaattactctaatcaaaactcaaattttattattacgacactaatta
taaaaaaaaaaaaaaaaaaacccgattcccgccgaataatctcgaatccaataaaaaaat
acacgtatataactcctcaaattccaacaataaacgtaataaaacgaataaacaaaaaac
tccaccccgaacaaacaaatttcaaactaaaaaaaaaaaactacacctaacaacgtctct
ttcaaaaagaaaaacaaaaacacttcatttcctaatccttaatcccgcggccatggcggc
cgggagcatgcaacgtcgggcccaattcgccctatagtgaggcgtattacaattcactgg
gcgtcgttttacaacgtcgggaccgggaaaaaccctggcggttacccaacttaaaccccc
ttgcagcacaatcccccttttccccagctgggggaaaataacgaaaaggcccccacccga
tt

>ID|7092437 Cyb-6_SP6_JM288_048.ab1
caacggccgttttggggagctcntcccatatggtcgacctgcaggcggccgcactagtga
ttaaacattcattcatacaaactaaacacaaacatacataaattaaacacaaaaacaaat
taatacaccaaacattaaacaaaacacaaaaaaaaacaaaatactcctactataaaaccc
aaaaaaatatttctctctactttttaaaacattttcctcccttataatacatcttttatt
aactaaaacaatccgcctattccttttaataaaccctttcttttctcacacctcatatag
cttcagaaaactacgacctaccacctattacccaactcctcactactaaacctaaataaa
ccaacactcaaatttaacactatctcaacttaacccataccttctccgatataaatttcc
cttatcctttattttataaaactccaaaccaacaacatctcttccaaaaatcctttaccg
tttctcaatcccacattaattcaccaattattatatccaaccaacaaaccacaacccaaa
ttctaacctaaaaaaacattttaaaaacctaaaaaaaaaaaaaaactaaataacaaaaaa
aaaaatataaccaaaacaattactctaatcaaaactcaaattttattattacgacactaa
ttataaaaaaaaaaaaaaaaaaacccgattcccgccgaataatctcgaatccaataaaaa
aatacacatgtataactcctcaaattccaacaataaacgtaataaaacgaataaacaaga
aactccaccccgaacaaacaaatttcaaactaaaaaaaaaaactacacctaacaacgtct
ctttcaaaaaaaataacaaaacaacttcatttcctaatccttaatcccgcggccctgggg
gccggaaacatgcaacgtcgggcccaattcgccctatagggagtccaaatacaatttcac
gggccggcgttttacaacgtcgtggctgggaaaaacccgggcgtttcccaacttaaatcg
ccttggaacaaaatcccccttttcgcccgcg

>ID|7092438 Cyb-7_SP6_JM288_063.ab1
ccacgggccggttggggagctctcccatatgggtcgacctgcaggcggccgcactagtga
ttaaacattcattcatacaaactaaacacgaacatacataaattaaacacgaaaacaaat
taatacaccgaacattaaacaaaacacaaaaaaaaacaaaatactcctactataaaaccc
aaaaaaatatttctctctactttttaaaacattttcctcccttataatacatcttctatt
aactaaaacaatccgcctattccttttaataaaccctttcttttctcacacctcatataa
cttcgaaaagctacggcctaccgcctattacccagctcctcactactaaacctaaataaa
ccaacgctcgaatttaacgctatctcaacttaacccataccttctccaatataaatttcc
cttatcctttattttataaaactccgaaccaacaacgtctcttccaaaaatcctttaccg
tttctcaatcccgcgttaattcgccaattattatatccgaccaacaaaccacaacttaaa
ttctaacctaaaaaaacattttaaaaacctaaaaaaaaaaaaaactaaataacgaaaaaa
aaaaatataaccaaaacaattactctaatcaaaactcaaattttattattacgacactaa
ttataaaaagaaaaaaaaaaacccgattcccgccgaataatctcgaatccaataaaaaaa
tacacgtatataactcctcaaattccaacaatgaacgtaataaaacgaataaacaaaaaa
ctccaccccgaacaaacaaatttcaaactaaaaaaaaaaaaactacacctaacaacgtct
ctttcaaaaagaaaaacaaaacaactttcttttcctaatccttaatcccgcggccatggc
gggccgggaacaggcgacgttcgggccaaattcgccctaaagtgggtcgtattacaattc
actgggccgtccttttacaacctccgggacggggaaaaaacctgggcgttacccaacttt
aatccccttggcagaacatcccccctttcccccacctgggga


>ID|7092448 Cyb-1_SP6_JM288_015.ab1
ccaacggccgtttggggagctctcccatatgggtcgacctgcaggcggccgcactagtga
ttaaacattcattcatacaaactaaacacaaacatacataaattaaacacaaaaacaaat
taatacaccaaacattaaacaaaacacaaaaaaaacaaaatactcctactataaaaccca
aaaaaatatttctctctactttttaaaacattttcctcccttataatacatcttttatta
actaaaacaatccacctattccttttaataaaccctttcttttctcacacctcatataac
ttcaaaaaactacaacctaccacctattacccaactcctcactactaaacctaaataaac
caacactcaaatttaacactatctcaacttaacccataccttctccaatataaatttccc
ttatcctttattttataaaactccaaaccaacaacatctcttccaaaaatcctttgccat
ttctcaatcccacattaattcaccaattattatatccagccaacaaaccacaacctaaat
tctaacctaaaaaaacattttaaaaacctaaaaaaaaaaaaaaactaaataacaaaaaaa
aaaatataaccaaaacaattactctaatcaaaactcaaattttattattacaacactaat
tataaaaaaaaaaaaaaaaaacccaattcccaccaaataatctcaaatccaatagaaaaa
tacacatgtataactcctcaaattccgacaataaacgtaataaaacaaataaacaaaaac
tccaccccaaacaaacaaatttcaaactaaaaaaaaaaaaactacacctaacaacatctc
tttcaaaaaaataacaaaacaacttcatttcctaatccttaatcccgcggccatggcggc
cgggagcatgcgacggcgggcccaattcgccctatagggagtcgtattaaaaattcacgg
gccgccgtttaacaacgtcgtgaaggggaaaaaccctggccgttacccaacttaaatcgc
ccttgcagcaaatcccccctttcccccagctgggcgaaataacgaaaaaag


>ID|7092450 Cyb-8_SP6_JM288_064.ab1
caaggggcgttttggggagctctccccatatggtcgacctgcaggcggccgcactagtga
ttaaacattcattcatacaaactaaacacaaacatacataaattaaacacaaaaacaaat
taatacaccaaacattaaacaaaacacaaaaaaaaaacaaaatactcctactataaaacc
caaaaaaatatttctctctactttttaaaacattttcctcccttataatacatcttttat
taactaaaacaatccacctattccttttaataaaccctttcttttctcacacctcatata
acttcaaaaaactacgacctaccacctattacccaactcctcactactaaacctaaataa
accaacactcaaatttaacactatctcaacttaacccataccttctccaatataaatttc
ccttatcctttattttataaaactccaaaccaacaacatctcttccaaaaatcctttacc
atttctcaatcccacattaattcaccaattattatatccaaccaacaaaccacaacctaa
attctaacctaaaaaaacattttaaaaacctaaaaaaaaaaaaaaactaaataacaaaaa
aaaaaaatataaccaaaacaattactctaatcaaaactcaaattttattattacgacact
aattataaaaaaaaaaaaaaaaaacccaattcccaccaaataatctcaaatccaataaaa
aaatacacatatataactcctcaaattccaacaataaacgtaataaaacaaataaacaaa
aaactccaccccaaacaaacaaatttcaaactaaaaaaaaaaaaaactacacctaacaac
atctctttcaaaaaaaaaaacaaaaaaacttcatttccaaatccttaatcccggcggcct
gggggccgggagcaggcgacgtcgggcccaattccccctaaaagggagtcgtattacaat
tcctgggcccgtcgtttaaaaacgccctggacggggaaaaacccgggcggttccccaact
taaatcccctttgaaaaaaaatcccccct

>ID|7092451 Cyb-9_SP6_JM288_079.ab1
cggcgggtttgagggagcgtctccccatatggtcgacctgcaggcggccgcactagtgat
taaacattcattcatacaaactaaacacgaacatacataaattaaacacgaaaacaaatt
aatacaccgaacattaaacaaaacacaaaaaaaagcaaaatactcctactataaaaccca
aaaaaatatttctctctactttttaaaacattttcctcccttataatacatcttttatta
actaaaacaatccgtctattccttttaataaaccctttcttttctcacacctcatataac
ttcgaaaaactacgacctaccgcctattacccaactcctcactactaaacctaaataaac
caacgctcgaatttaacgctatctcaacttaacccataccttctccgatataaatttccc
ttatcctttattttataaagctccgaaccaacaacgtctcttccaaaaatcctttaccgt
ttctcaatcccgcattaattcgccaattattgtatccgaccaacaaaccacaacctaaat
tctaacctaaaaaaacattttaaaaacctaaaaaaaaaaaaaaactaaataacgaaaaaa
aaaaaatataaccataacaattactctaatcaaaactcaaattttattattacaacacta
attataaaaaaaaaaaaaaaaaaacccaattcccaccaaataatctcaaatccaataaaa
aaatacacatatataactcctcaaattccaaccataaacacaataaaccaaataaacaaa
aaaactcccccccaaacagaacaaatttcaaactaaaaaaaaaactacacctaaacaaca
tccctttcaaaaaaaataacaaaacaacttcatttccaaatcaatccccgcggccatggg
cggccgggaagatgcgaacgtccggggcccatttcccccctataggggaggccaaataca
atatcacgggcccgtcgttttaacaacgtccgggaccggggaaaacccggggggttcccc
aatttaatccccttggcaacacaacccccctttccccccggtgtggggaaaaagccaaaa
aggcccgccacg


>ID|7092473 Cyb-13_SP6_JM288_013.ab1
atggcattccaccgcggttggggagctctccccatatggtcgacctgcaggcggccgcac
tagtgattaaacattcattcatacaaactaaacacaaacatacataaattaaacacaaaa
acaaattaatacaccgaacattaaacaaaacacaaaaaaaaacaaaatactcctgctata
aaacccataaaaatatttctctctactttttaaaacattttcctcccttataatacatct
tttattaactaaaacaatccgcctattccttttaataaaccctttcttttctcacacctc
atataacttcaaaaaactacgacctaccgcctattacccaactcctcactactaaaccta
aataaaccaacactcaaatttaacactatctcaacttaacccataccttctccaatataa
atttcccttatcctttattttataaaactccgaaccaacaacgtctcttccaaaaatcct
ttaccgtttctcaatcccgcgttaattcgccaattattatatccgaccaacaaaccacaa
cctaaattctaacctaaaaaaacattttaaaaacctaaaaaaaaaaaaaaactaaataac
gaaaaaaaaaaatataaccaaaacaattactctaatcaaaactcaaattttattattacg
acactaattataaaaaaaaaaaaaaaaaacccgattcccgccaaataatctcgaatccaa
taaaaaaatacacgtatataactcctcaaattccaacaataaacgtaataaaacgaataa
acaaaaaactccaccccgaacaaacaaatttcaaactaaaaaaaaaaaaaactacaccta
acaacatctctttcaaaaaaaataacaaaaaaacttcattttccaatccttaatcccgcg
gccatggcggccgggagcatgcaacctcgggcccaatttcccccaatttgagtcttatta
caatttccctggccgtccttttaccacgtcctgacttgggaaaaccccgggctttaccca
acttaaaatccctttcaagcaaattcccccttttc


>ID|7092487 Cyb-11_SP6_JM288_095.ab1
caagggcggtttgggggagctctcccatantggtcgacctgcagggcggccgcactagtg
attaaacattcattcatacaaactaaacacaaacatacataaattaaacacaaaaacaaa
ttaatacaccaaacattaaacaaaacacaaaaaaaaacaaaatactcctactataaaacc
caaaaaaatatttctctctgctttttaaaacattttcctcccttataatacatcttttat
taactaaaacaatccacctattccttttaataaaccctttcttttctcacacctcatata
acttcgaaaaactacaacctaccacctattacccaactcctcactactaaacctaaataa
accaacactcaaatttaacactatctcaacttaacccataccttctccaatataaatttc
ccttatcctttattttataaaactccaaaccaacaacatctcttccaaaaatcctttacc
atttctcaatcccacattaattcgccaattattatatccgaccaacaaaccacaacctaa
attctaacctaaaaaaacattttaaaaacctaaaaaaaaaaaaaaactaaataacaaaaa
aaaaaatataaccaaaacaattactctaatcaaaactcaaattttattattacaacacta
attataaaaaaaaaaaaaaaaaacccgattcccgccaaataatctcgaatccaataaaaa
aatacacgtatataactcctcaaattccaacaataaacgtaataaaacaaataaacaaaa
aactccaccccgaacaaacaaaatttcaaactaaaaaaaaaaaaaaactacacctaaaaa
acatctctttcaaaaaaaaaaacaaaaacaacttccttttccaaatcccttaatcccccg
gccattggcggcccgggaaacatgcaaattcgggccccatttccccctataagggaatcg
aaattacaattccccgggcccgtcctttttacaacctcctggaactggaaaaaacccctg
ggcgtttacccaaactt

>ID|7092488 Cyb-12_SP6_JM288_096.ab1
gggccgggtttgggggagctctcccatatgggtcgacctgcagggcggccgcactagtga
ttaaacattcattcatacaaactaaacacgaacatacataaattaaacacgaaaacaaat
taatacaccgaacattaaacaaaacacaaaaaaaaacaaaatactcctactataaaaccc
aaaaaaatatttctctctactttttaaaacattttcctcccttataatacatcttttatt
aactaaaacaatccgcctattccttttaataaaccctttcttttctcacacctcatatag
cttcgaaaaactacgacctaccacctattacccaactcctcactactaaacctaaataaa
ccaacgctcgaatttaacgctatctcaacttaacccataccttctccgatataaatttcc
cttatcctttattttataaaactccgaaccaacaacgtctcttccaaaaatcctttaccg
tttctcaatcccgcgttaattcgccaattattatatccgaccaacaaaccacaacctaaa
ttctaacctaaaaaaacattttaaaaacctaaaaaaaaaaaaaaactaaataacgaaaaa
aaaaaatataaccaaaacaattactctaatcaaaactcaaattttattattacgacacta
attataaaaaaaaaaaaaaaaacccgattcccgccgaataatctcgaatccaataaaaaa
atacacgtatataactcctcaaattccaacaataaacgtaataaaacgaataaacaaaaa
actccaccccgaacaaacaaatttcaaactaaaaaaaaaaactacacctaacaacatctc
tttcaaaaaaaaaaacaaaacactttcttttcctaatccttaatcccgcggccatggcgg
gcgggagcatgcaacgtcgggcccaattccccctatagtgagtcgtattaaaattcatgg
ccggccttttacacggtctgacggggaaaa
