# Supplementary material for: Epigenetic interplay between mouse endogenous retroviruses and host genes
Source: Genome Biol. 2012 Oct 3;13(10):R89. doi: 10.1186/gb-2012-13-10-r89 (PMC3491417; doi:10.1186/gb-2012-13-10-r89)
Supplement: Additional file 4 — All bisulfite sequencing data. Compilation of all bisulfite sequences. [file gb-2012-13-10-r89-S4.zip › ETn2279_TE_oppositeLTR_ES.txt]

>ID|8353127 Cyb5-4_SP6_P1104590_030.ab1
nttccgggttgccccaaccttttgggaaaggggcaatccgttgcgggcccttctccgcta
ttacggccaccccggcccaaaagggggattttgccgccaacgccgattaagttgggtaaa
ccccccgggttttcccagttcacgaccgttgtaaaaacgacgggccagtgaattgtaata
ccactcccccttagggcgaatttgggcccgacgtcgcatgctcccggcccggcatggccg
cgggattaaggattaggaaagaagttgttttgttattttttttgaaagagacgttgttag
gtgtagttttttttttttttagtttgaaatttgtttgttcggggtggagttttttgttta
ttcgttttattacgtttattgttggaatttgaggagttatatatgtgtatttttttattg
gattcgagattattcggcgggaattgggtttttttttttttttttttataattagtgttg
taataataaaatttgagttttgattagagtaattgttttggttatatttttttttctttg
ttatttagtttttttttttaggtttttaaaatgtttttttaggttagaatttaggttgtg
gtttgttggttggatataataattggtgaattaatgtgggattgagaaatagtaaaggat
ttttggaagagatgttgttggtttggagttttataaaataaaggataagggaaatttata
ttggagaaggtatgggttaagttgagatagcgttaaattcgagcgttggtttatttaggt
ttagtagtgaggagttgggtaataggcggtaggtcgtagtttttcgaagttatatgaggt
gtgagaaaagaaagggtttattaaaaggaataggtggattgttttagttaataaaagatg
tattataagggaggaaaatgttttaaaaagtagagagaaatatttttttgggttttatag
taggagtattttgtttttttttgtgttttgtttaatgttcggtgtattaatttgttttcg
tgtttaatttatgtatgttcgtgtttagtttgtatgaatgaatgtttaatcactagtgcg
gccgcctgcaggtcgaccatatggagagcccccaccgctg

>ID|8353134 Cyb5-10_SP6_P1104590_078.ab1
tcccctctttttcccgccacccccgggccaaaaagggggaattttcctctccaacgcccc
attaaagttgggtaacacggccccgggttttttccacctcccccacctttttaaaacccc
cccgcacctgaatttgtaatccccccccccccctaggggccaattggggcccgacgtccg
catgcctccgggccccccctggccgcgggattaaggatttggaaatgaagttgttctgtt
attttttttgaaagagatgctgttaggtgtagtttttttctttttagtttgaaatttgtt
tgtttggggtggagttttttgtttatttgttttactaccctttattgttggaatttgagg
agttatatatgtgtatttttttattggatttgagattatttggtgggaattgggtttttt
tttttttttttataattagtgttgtaataataaaatttgagttttgattagagtaattgt
tttggttatatttttttttttgttatttagtttttttttttttttaggtttttaaaatgt
ttttttaggttagaatttaggttgtggtttgttggtcggatataataattggtgaattaa
tgtgggattgagaaatggtaaaggatttttggaagagatgttgttggtttggagttttat
aaaataaaggataagggaaatttatattggagaaggtatgggttaagttgagatagtgtt
aaatctgagtgttggtttatttaggtttagtagtgaggagttgggtaataggtggtaggt
tgtagttttttgaagttatatgaggtgtgagaaaagaaagggtttattaaaaggaatagg
tggattgttttagttaataaaagatgtattataagggaggaaaatgttttaaaaagtagg
gagaaatatttttttgggttttatagtaggagtattttgtttttttttgtgttttgttta
atgtttggtgtcttaatttgtttttgtgtttaatttatgtatgtttgtgtttccccccta
tgaatgaatgtttaatcactagtgcggccgcctgcaggtcgaccctatggagagccccca
cgc

>ID|8353179 Cyb5-8_SP6_P1104590_062.ab1
gggaaaggcccatcggtgccgggcctcttcgcctattacgccagctcgcccaaaggggga
tttcccgccagggcgattaagttgggtaacgccacggttttcccagtccccaccgttgaa
aacgaccggcccctgaattgtaataccactccccataggccgaattgggcccgacgtcgc
atgcttccggnccgccatgggcgcgggattaaggattaggaaatgaagttgttttgttat
tttttttgaaagagatgttgttaggtgtagttttttttttttttagtttgaaatttgttt
gtttggggtggagttttttgtttattcgttttattacgtttattgttggaatttgaggag
ttatatatgtgtatttttttattggattcgagattatttggccggaatcgggtttttttt
ttttttttataattagtgtcgtaataataaaatttgagttttgattagagtaattgtttt
ggttatatttttttttttcgttatttagtttttttttttttttaggtttttaaaatgttt
ttttaggttagaatttaggttgtggtttgttggtcggatataataattggcgaattaacg
tgggattgagaaatggtaaaggatttttggaagagatgttgttggtttggagttttataa
aataaaggataagggaaatttatattggagaaggtatgggttaagttgagatagtgttaa
atttgagtgttggtttatttaggtttagtagtgaggagttgggtaataggcggtaggccg
tagtttttcgaagttatatgaggtgtgagaaaagaaagggtttattaaaaggaataggtg
gattgttttagttaataaaagatgtattataagggaggaaaatgttttaaaaagtagaga
gaaatatttttttgggttttatagtaggagtattttgtttttttttgtgttttgtttaat
gttcggtgtattaatttgtttttgtgtttaatttatgtatgtttgtgtttagttcgtatg
aatgaatgtttaatcactagtgcggccgcctgcaggtcgaccatatggagagcccccacg
cc

>ID|8353225 Cyb5-6_SP6_P1104590_046.ab1
gcccccccttgggaagggcccatccggtgcccgggctccctccctcattatggccaaccc
cgcccaaaggggggatttgccccgcacgcccattaaattcgggtacccgccccggttttt
tccacctcccccccctgtaaaacccccccggcagctgaattgtaatccccantcaatcct
agggccaatttggggccgacgtccccctgcttccgggccgccctgggcgccggattaagg
attaggcaatcaagttgttctgctattttttctgaaacagatgttgttaggcgtagtttt
ttttttttagtttgaaatttgtttgcttggggtggagcttttcgctcatttgctttatta
tgtttactcccggaacccgaggagttacatatgcgtatttttttattggattccagatta
ttccgccggaatccggtttttttttttttttttataactagtgctgtaataataaaattt
gagttttgactagagtaattgttttggttatactttttttttttgttatttagttttttt
ttttttttaggtttttaaaatgtttttttaggttagaatttaggttgtggtttgttggtt
ggatataataattggtgaattaatgtgggattgagaaatggtaaaggatttttggaagag
atgttgttggtttggagttttataaaataaaggataagggaaatttatattggagaaggt
atgggttaagttgagatagtgttaaatttgagtgttggtttatttaggtttagtagtgag
gagttgggtaataggtggtaggtcgtagttttttgaagttatctgaggtgtgagaaaaga
aagggtttattaaaaggaataggtggattgtttcagttaataaaagatgtattataaggg
aggaaaatgttttaaaaagtagagagaaatatttttttgggttttatagtaggagtattt
tgtttttctttgtgttttgtttaatgtttggcgcattaatttgtttttgtgtttaattta
tgtatgtttgtgtttcccccctatgaatgaatgtttaatcactagtgcggccgcctgcag
gtcgaccctatggggagccctcacgc

>ID|8353260 Cyb5-5_SP6_P1104590_045.ab1
cccctttccggttgcgccaactttttgggaagggccatccgggtgcgggccctttcgctt
atttcgcccagctgccgaaaagggggatgtgctgccacgccgattaagtggggtaacgcc
agggttttccccagtcacgccgttgtaaaccgacggccagtgaattgtaatacgactcac
catagggcgaatgggccccgacgtcgcatgctcccgcccgccatggccgcgggattaagg
attaggaaatgaagttgttttgttattttttttganagagatgttgttaggtgtagtttt
ttttttttagtttgaaatttgtttgttcggggtggagttttttgtttattcgttttattg
cgtttattgctggaatttgaggagttatatacgtgtatttttttattggatttgagatta
ttcggcgggaatcgggtttttttttttttttttataattagtgtcgtaataataaaattt
gagttttgattagagtaattgttttggttatattttttttttgttatttagttttttttt
tttttaggtttttaaaatgtttttttaggttagaatttaggttgtggtttgttggtcgga
tataataattggtgaattaacgcgggattgagaaacggtaaaggatttttggaagagacg
ttgttggtttggagttttataaaataaaggataagggaaatttatatcggagaaggtatg
ggttaagttgagatagcgttaaattcgagcgttggtttatttaggtttagtagtgaggag
ttgggtaataggcggtaggtcgtagtttttcgaagttacctgaggtgtgagaaaagaaag
ggtttattaaaaggaataggtggattgttttagttaataaaagatgtattataagggagg
aaaatgttttaaaaagtagagagaaatatttttttgggttttatagtaggagtattttgt
ttttttttgtgttttgtttaatgttcggtgtattaatttgttttcgtgtttaatttatgt
atgtttgtgtttagtttgtatgaatgaatgtttaatcactagtgcggccgcctgcaggtc
gaccatatggagagccccaacg

>ID|8353385 Cyb5-11_SP6_P1104590_093.ab1
cacgggggggaatttccccgccaccgcccatttaagtttggttacaggccaaggtttttt
tccagcccanccccctgtaaaaccaccgcccagtcgaattgtatnatccattcaatctag
ggccaattggggccgaccgtcgcctgcttccgcggccgnatggccccgggattaaggatt
aggaaatgaagttgttttgttattttttttgaaagagatgctgttaggtgtagttttttt
tttcttagtttgaaattcgtttgttcccggcggagttttttgtttatttgttttccccag
cctattgttggaatttgaggagttatatccccgtatttttttattggattccagattatt
cccccggaatccggttttttttttttttttataattagcgtcctaataataaaatctgag
ttttgattagagtaattgtttcggttatattcttcttttttgttatctagtttttttttt
tttaggtttttaaaatgtttttttaggttagaatttaggttgtggtttgttggtcggata
taataattggtgaattaatgtgggattgagaaatggtaaaggatttttggaagagatgtt
gttggttcggagttttataaaataaaggataagggaaatttatattggagaaggtatggg
ttaagttgggatagtgttaaatccgagtgttggcttatttaggtttagtagtgaggagtt
gggtaataggcggtaggttgtagtttcttgaagttatatgaggtctgagaaaacaaaggg
tttattaaaaggaataggtggattgttctagttaataacagatctattataagggaggaa
aatgttttaaaaagtagcgagaaatatttttctgggtttcatagtaggagtattttgttc
ttttttgtgttccgtttaatgtttggtgtactaatttgtttttgtgtttaatttatgtat
gtctgtgttccccccctatgaatgaatgtttaatcactagtgcgcccgcctgccggtcga
ccatatggagcctcccaacgc

>ID|8353397 Cyb5-2_SP6_P1104590_014.ab1
cccccccttcgggaaaagggcccatccccgggcccggccccccttccctctattacccgc
ccccccgcccaaaagggggaatgtgcccgcccgcccccttaaagtttgggataccccccc
gggttttctccactcccccccccttgtaaaccccccggcccctgaattgtaaatccgccc
ccccatagggccaaattgggccgacgtcgcctgctcccgcccgccatggccccgggatta
aggattaggaaatgaagttgttttgttattttttttgaaagagatgttgttaggcgtagt
ttttttttttagtttgaaatttgtttgtttggggtggagttttttgtttattcgttttat
tacctttattgttggaatttgaggagttatatacctgcctttttttattggatttgagat
tattcggccggaatccggttttttttttttttttataattagtgtcgtaataataaaatt
tgagttttgattagagtaattgttttggttatatttttttttttcgttatttagtttttt
tttttttttaggtttttaaaatgtttttttaggttagaattcaggttgtggtttgttggt
tggatataataattggtgaattaatgtgggattgagaaatggtaaaggatttttggaaga
gatgttgttggtttggagttttataaaatcaaggataagggaaatttatattggagaagg
tatgggttaagttgagatagtgttaaatttgagtgttggtttatttaggtttagtagtga
ggagttgggtaataggtggtaggtcgtagttttttgaagttatatgaggtgtgagaaaag
aaagggtttattaaaaggaataggtggattgttttagttaataaaagatgtattataagg
gaggaaaatgttttaaaaagtagagagaaatatttttttgggttttatagtaggagtatt
ttgtttttttgtgttttgtttaatgtttggtgtattaatttgtttttgtgtttaatttat
gtatgtttgtgtttagtctgtatgaatgaatgtttaatcactagtgcggccgcctgcagg
tcgaccctatggagagcccccaccgctgg

>ID|8353442 Cyb5-7_SP6_P1104590_061.ab1
ggctctctccctccccctatattgagggggggcggagaaatttttggggggccccccgcg
gaatgttttccccacttgttgttcccccccgggccgcccccccctgggtgcccccggggg
gggtttttagggggggttttgggggaaaacggagagagtggggtttttggtgaatttttt
tttttggaaaaagggggtttttttttttggggggagaatttttttttttttttttaggtt
tggaaaatttgttttttttccgggggggggggtttttcggtttttccggttttattaccg
gtttattggtggaatttggggggggttaaatagggggatttttttattggggttgaggat
tttttgggggggaatgggtttttttttttttttttttataattagtgttgtaataataaa
atttgagttttgattagagtaattgttttggttatattttttttttcgttatttagtttt
tttttttttttaggtttttaaaatgtttttttaggttagaatttaggttgtggtttgttg
gtcggatataataattggcgaattaacgcgggattgagaaacggtaaaggatttttggaa
gagacgttgttggttcggagttttataaaataaaggataagggaaatttatatcggagaa
ggtatgggttaagttgagatagcgttaaattcgagcgttggtttatttaggtttagtagt
gaggagttgggtaataggcggtaggtcgtagtttttcgaagttatatgaggtgtgagaaa
agaaagggtttattaaaaggaataggtggattgttttagttaataaaagatgtattataa
gggaggaaaatgttttaaaaagtagagagaaatatttttttgggttttatagtaggagta
ttttgtttttttttgtgttttatttaatgttcggtgcattaatttgttttcgtgtttaat
ttatgtatgttcgtgtttagtttgtatgaatgaatgtttaatcactagtgcggccgcctg
caggtcgaccatatggagagccccaacgct

>ID|8353463 Cyb5-3_SP6_P1104590_029.ab1
cccccgcccggccccacccctttttgggaaagggggcccatccccggtccggcccccccc
tccccccattttcccccccccccggcccaaaagggccgcattttccccccccccgcccct
ttaagttcggggcaaccccccccggttttctccaagccccccacccttttaaaacccccc
ccgcacctgaaattgttatccccacccccccctagggcccaattggggcccgacctccgc
ctgctcccgccccgcactgccccccggataaggatttccgaaacccactcgttttgttac
cttttttgacagagatgctgttaggcgctccctcttttttcctactctgaaactcgtttg
tttggggcggacgctttcccgcttattcgctccaccacgtttcccgccccaatccgacga
gtcacctacgcgcattttttattggctctgagattatttggtgggaattcggttttttct
ttttctctataattagtgttgtaataataaaatctgagttttgattagagtaattgtttt
ggctacatcttttttttttgttatctagttttttttttttttaggtttctaaaatgtttt
tttaggttagaatttaggttgtggttcgttggttggatataataattggtgaattaatgt
gggattgagaaatggtaaaggatttttggaagagatgttgttggtttggagttttataaa
ataaaggataagggaaatttatatcggagaaggtatgggttaagttgagatagtgttaaa
tttgagtgttggtttatttaggtttagtagcgaggagttgggtaataggtggtaggttgt
agttttttgaagttatataaggtgtgagaaaagaaagggtttattaaaaggaataggtgg
attgttttagttaataaaagatgtattataagggaggaaaatgttttaaaaagtagagag
aaatatttttttgggttttatagtaggagtattttgtttttctttgtgttttgtttaatg
tttggtgtattaatttgtttttgtgtttaatttatgtatgtttgtgtttcccccctatga
atgaatgtttaatcactagtgcggccgcctgcaggtcgaccatatggagagcccccaccg
ct

>ID|8353477 Cyb5-9_SP6_P1104590_077.ab1
caccggtgcgggcctcctccccttttagccaagccggccaaagggggatgtcccctccgc
gcgctaaagtgggtaaaccccacggtttttccagtcccccccttgtaaaaccccggcccc
gaattgtaatcccaccaatctagggcgaatatggnccgacctcgcctgcccccggccgcc
atggccgcgggattaaggattaggaaatgaagctgttctgttcccccttttgaaagagca
ccccgttaggtctagttttctttttctagtctgaaatttgtttgctccgggtggagtttt
ttgtttattccctttattacctttattgttggaatttgaggagttatccacctgtatcct
tttattggattccagattattccgccggaatccggtttttttttttttttataattagcg
tcctaataataaaatttgagttttgattagagtaattgttttggttcccctttttttttt
gtcctttagttttttttttttttaggtttttaaaatgttttttcaggttagaatttaggt
tgtggtttgttggttggatataataattggtgaattaatgtgggattgagaaatggtaaa
ggatttttggaagagatgttgttggtttggagttttataaaataaaggataagggaaatt
tatattggagaaggtatgggttaagttgagatagtgttaaatttgagtgttggtttattt
aggtttagtagtgaggagttgggtcataggtggtaggttgtagttttttgaagttatatg
aggtgtgagaaaagaaagggtttattaaaatgaataggtggcttgttttagttaataaaa
gatgtattataagggaggaaaatgttttaaaaagtagagagaaatatttttctgggtttt
atagtaggagtatcttgttttttctgtgttttgtttaatgtctggcgtattaatttgttt
ttgtgtttaatttatgtatgttcgtgtttcccccctatgaatgaatgtttaatccctagt
gcggccgcctgccggtcgacccntntggagccccccaacccc

>ID|8353500 Cyb5-12_SP6_P1104590_094.ab1
gggggtaacccgccaccgggttttcttcacgtcccccgcccctttgtaaaaccccccccg
cccctgaaattgttaataccccatcaacctagggccccaattggggcccgaccttccccc
tgccctccgggcccccctggccccccggattaaggattaggaaatgaagttgtttcgtta
ttttttttgaaagagaccctgttaggtgtagtttttttttttttagtttgaaatttgttt
gttccgggtggagttttttgtttattccttttattacccttattgttggaatttgaggag
ttatatacccgtatttttttattggattccagattattcggccggaatccggtttttttt
ttttttttttataattagtgtcgtagtaataaaatttgagttttgattagagtaattgtt
ttggttatatttttcttttttgttatttagttttttttttttttttaggtttttaaaatg
tttttttaggttagaatttaggttgtggtttgttggttggatataataattggtgaatta
atgtgggattgagaaatggtaaaggatttttggaagagatgttgttggtttggagtttta
taaaataaaggataagggaaatttatattggagaaggtatgggttaagttgagatagtgt
taaatttgagtgttggtttatttaggtttagtagtgaggagttgggtaataggtggtagg
ttgtagttttttgaagttatatgaggtgtgagaaaagaaagggtttattaaaaggaatag
gtggattgttttagttaataaaagatgtattataagggaggaaaatgttttaaaaagtag
agagaaatatttttttgggttttatagtaggagtattttgtttttttttgtgttttgttt
aatgttcggtgtattaatttgtttttgtgtttaatttatgtatgtttgtgtttagcccgt
atgaatgaatgtttaatcactagtgcggccgcctgcaggtcgaccctatggggagccccc
aacc

>ID|8353503 Cyb5-1_SP6_P1104590_013.ab1
tggaaaggggcaattcggtgccggccctttttcgcttttttccgccgctcggcgaaaagg
gggattttgccgcaggccgattaaagttgggtaacccccgggttttctcacgtcacgacg
ttgtaaaacgacgcccccgtgaattgtaatacgactccctatagggcgaattgggcccga
cgtcgcatgctcccggcccccatggccgcgggattaaggattaggaaatgaagttgtttt
gttattttttttgaaagagatgttgttaggtgtagtttttttttttttagtttgaaattt
gtttgtttggggtggggttttttgtttatttgttttattatgtttattgttggaatttga
ggagttatatatgtgtatttttttattggatttgagattatttggtgggaattgggtttt
ttttttttttttttataattagtgtcgtaataataaaatttgagttttgattagagtaat
tgttttggttatatttttttttttcgttatttagttttttttttttttaggtttttaaaa
tgtttttttaggttagaatttaggttgtggtttgttggtcggatacaataattggcgaat
taacgcgggattgagaaacggtaaaggatttttggaagagacgttgttggttcggagttt
tataaaataaaggataagggaaatttatatcggagaaggtatgggttaagttgagatagc
gttaaattcgagcgttggtttatttaggtttagtagtgaggagttgggtaataggcggta
ggtcgtagtttttcgaagttatatgaggtgtgagaaaagaaagggtttattaaaaggaat
aggcggattgttttagttaataaaagatgtattataagggaggaaaatgttttaaaaagt
agagagaaatatttttttgggttttatagtaggagtattttgtttttttttgtgttttgt
ttaatgttcggtgtattaatttgttttcgtgtttaatttatgtatgttcgtgtttagttt
gtatgaatgaatgtttaatcactagtgcggccgcctgcaggtcgaccatatggagagccc
caacgctgg
