# Supplementary material for: Epigenetic interplay between mouse endogenous retroviruses and host genes
Source: Genome Biol. 2012 Oct 3;13(10):R89. doi: 10.1186/gb-2012-13-10-r89 (PMC3491417; doi:10.1186/gb-2012-13-10-r89)
Supplement: Additional file 4 — All bisulfite sequencing data. Compilation of all bisulfite sequences. [file gb-2012-13-10-r89-S4.zip › ETn2925_TE_liver.fas]

>ID|8450411 2925-09_SB2513_069.ab1 from 175 to 639
GGTGAATTTTTAGGGTGTAGATTTGGTTTGGTATTTTATTGGTTGATTTTTGGATAATTA
TAAATTAAGGGTTAAGAGTTGAAATATGATATGGGAGGGTGTTGTTTTTGGTTAG-TAGA
TTATATGTTTGTTA----GTTTGGAAAGGTATTTTGG--AAATTTGGAAGAGAAGAGGGG
TTAGGTAGTGTGAGAGAAAGATG-TAGTTAAGATAGTTATTTTGATTAAAGTTTAATTTT
ATCATTTTGATATTTAGTTATGAAGGAGGGGGAGGGGTTTGATTTATGTTAAATAATTTT
GGGGTTTAGTAGTAGGGTGACTATGTGTATGGTTTTGGAAT-AGTAAAGTGGTAGGTTTT
AGTAGTGGGTGTGGTAGAATGATTGAGTGGTAAGTTT-TATTTTTGAGTAAATAGGTTTT
AGGTTGAGGGGTTGGGGGAGGTTATATTTTTTTTTT-GTT--------------------
-------------
>ID|8450454 2925-08_SB2513_054.ab1 from 229 to 528
------------------------------------------------------------
----------------------------------------------------TTAG-TAG
ATTATATGTTTGTTA----GTTTGGAAAGGTATTTTGG--AAATTTGGAAGAGAAGAGGG
GTTAGGTAGTGTGAGAGAAAGATG-TAGTTAAGATAGTTATTTTGATTAAAGTTTAATTT
TATTATTTTGATATTTAGTTATGAAGGAGGGGGAGGGGTTTGATTTATGTTAAATAATTT
TGGGGTTTAGTAGTAGGGTGATTATGTGTATGGTTTTGGAAT-AGTAAAGTGGTAGGTTT
TAGTAGTGGGTGTGGTAGAATGATCGAGTGGTAAGTTT-TATTTTTGAGTAAATAGGTTT
TA----------------------------------------------------------
--------------
>ID|8450494 2925-10_SB2513_070.ab1 from 176 to 613
---TGAATTTTTAGGGTGTAGATTTGGTTTGGTATTTTATTGGTTGATTTTTGGATAATT
ATAAATTAAGGGTTAAGAGTTGAAATATGATATGGGAGGGTGTTGTTTTTGGTTAG-TAG
ATTATATGTTTGTTA----GTTTGGAAAGGTATTTTGG--AAATTTGGAAGAGAAGAGGG
GTTAGGTAGTGTGAGAGAAAGATG-TAGTTAAGATAGTTATTTTGATTAAAGTTTAATTT
TATTATTCTGACATTCAGCTATGAAGGAGGGGGAGGGGTCCGATTCACGCCAAATAATCC
TGGGGTTCAGTAGCAGGGTGACCACGTGTATGGCTCCGGAAC-AGCAAAGCGGTAGGTTC
CAGCAGTGGGCGTGGCAGAATGATTGAGCGGCAAGTTC-TACCTCTGAGTAAACAGGTTT
CAGGTTGAGGGGTTGGGGGAGGTTATATCTT-----------------------------
--------------
>ID|8450438 2925-11_SB2513_085.ab1 from 222 to 633
TGGTGAATTTTTAGGGTGTAGATT-GGTTTGGTATTTTATTGGTTGATTTTTGGATAATT
ATAAATCAAGGGTTAAGAGTTGAAATATGATATGGGAGGGTGTTGTTTTTGGTTAG-TAG
ATTATATGTTTGTTA----GTTTGGAAAGGTATTTTGG--AAATTTGGAAGAGAAGAGGG
GTTAGGTAGCGTGAGAGAAAGATG-TAGTTAAGATAGTTATTTTGATTAAAGTTTAATTT
TATTATTTTGATATTTAGCCATGAAGGAGGGGGAGGGGTTTGATTTATGTTAAATAATTT
TGGGGTTTAGTAGTAGGGTGATCATGTGTATGGTTTTGGAAT-AGTAAAGTGGTAGGTTT
TAGTAGTGGGTGTGGTAGAATGATTGAGTGGTAAGTTT-TATTTTTGAGTAAATAGGTTT
T-----------------------------------------------------------
--------------
>ID|8404692 2925-04_P1104762_058.ab1 from 18 to 707
TGGTGAATTTTTAGGGTGTAGATTTGGTTTGGTATTTTATTGGTTGATTTTTGGATAATT
ATAAATTAAGGGTTAAGAGTTGAAATATGATATGGGAGGGTGTTGTTTTTGGTCAG-TAG
ATTATATGTTTGTTA----GTTTGGAAAGGTATTTTGG--AAATTTGGAAGAGAAGAGGG
GTTAGGTAGTGTGAGGGAAAGATG-TAGTTAAGATAGTTATTTTGATTAAAGTTTAATTT
TATTATTTTGGCATTTAGTTATGAAGGGGGGGGAGGGGTTCGATTTATGTTAAATAATTT
TGGGGTTTAGTAGTAGGGTGATTACGTGTATGGTTTCGGAAT-AGTAAAGTGGTAGGTTT
TAGTAGTGGGCGTGGTAGAATGATTGAGCGGTAAGTTT-TATTTTTGAGTAAATAGGTTT
TAGGTTGAGGGGTTGGGGGAGGTTATATTTTTTTTTT-GTTGTTAATAAAAATAAGAAAA
GGTTGGTTTGAGGT
>ID|8404678 2925-08_P1104762_090.ab1 from 144 to 664
TGGTGAATTTTTAGGGTGTAGATTTGGTTTGGTATTTTATTGGTTGATTTTTGGATAATT
ATAAATTAAGGGTTAAGAGTTGAAATATGATATGGGAGGGTGTTGTTTTTGGTTAG-TAG
ATTATATGTTTGTTA----GTTTGGAAAGGTATTTTGG--AAATTTGGAAGAGAGGAGGG
GTTAGGCAGTGTGAGAGAAAGATG-TAGTTAAGATAGTTATTTTGATTAAAGTTTAATTT
TATTATTCTGATATTTAGTTATGAAGGAGGGGGAGGGGTTTGATTTATGTTAAATAATTT
TGGGGTTTAGTAGTAGGGTGATTATGTGTATGGTTTTGGAAT-AGTAAAGTGGTAGGTTT
TAGTAGTGGGTGTGGTAGAATGATTGAGTGGTAAGTTT-TATTTTTGAGTAAATAGGTTT
TAGGTTGAGGGGTTGGGGGAGGTTATATTTTTTTTTTTGTTGTTAATAAAAATAAGA---
--------------
>ID|8404708 2925-05_P1104762_073.ab1 from 37 to 730
TGGTGAATTTTTAGGGTGTAGATTTGGTTTGGTATTTTATTGGTTGACTTTTGGATAATT
ATAAATTAAGGGTTAAGAGTTGAAATATGATATGGGAGGGTGTTGTTTTTGGTTAG-TAG
ATTATATGTTTGTTA----GTTTGGAAAGGTATTT-GG--AAATTTGGAAGAGAAGAGGG
GTTAGGTAGTGTGAGAGAAAGATG-TAGTTAAGATAGTTATTTTGATTAAAGTTTAATTT
TATTATTTTGATATTTAGTTATGAAGGAGGGGGAGGGGTTCGATTTATGTTAAATAATTT
TGGGGTTTAGTAGTAGGGTGATCACGTGTATGGTTTCGGAAT-AGTAAAGTGGTAGGTTT
TAGTAGTGGGTGTGGTAGAATGATTGAGCGGTAAGTTT-CATTTTTGAGCAAATAGGTTT
TAGGTTGAGGGGTTGGGGGAGGTTATATTTTTTTTTT-GTTGTTAATAAAAATAAGAAAA
GGTTGGTTTGAGGT
>ID|8394762 2925-05_GB179_077.ab1 from 135 to 677
TGGTGAATTTTTAGGGTGTAGATTTGGTTTGGTATTTTATTGGTTGACTTTTGGATAATT
ATAAATTAAGGGTTAAGAGTTGAAATATGATATGGGAGGGTGTTGTTTTTGGTTAG-TAG
ATTATATGTTTGTTA----GTTTGGAAAGGTATTT-GG--AAATTTGGAAGAGAAGAGGG
GTTAGGTAGTGTGAGAGAAAGATG-TAGTTAAGATAGTTATTTTGATTAAAGTTTAATTT
TATTATTTTGATATTTAGTTATGAAGGAGGGGGAGGGGTTCGATTTATGTTAAATAATTT
TGGGGTTTAGTAGTAGGGTGATCACGTGTATGGTTTCGGAAT-AGTAAAGTGGTAGGTTT
TAGTAGTGGGTGTGGTAGAATGATTGAGCGGTAAGTTT-CATTTTTGAGCAAATAGGTTT
TAGGTTGAGGGGTTGGGGGAGGTTATATTTTTTTTTT-GTTGTTAATAAAAATAAGAA--
--------------
>ID|8394758 2925-08_GB179_094.ab1 from 143 to 738
TGGTGAATTTTTAGGGTGTAGATTTGGTTTGGTATTTTATTGGTTGATTTTTGGATAATT
ATAAATTAAGGGTTAAGAGTTGAAATATGATATGGGAGGGTGTTGTTTTTGGTTAG-TAG
ATTATATGTTTGTTA----GTTTGGAAAGGTATTTTGG--AAATTTGGAAGAGAGGAGGG
GTTAGGCAGTGTGAGAGAAAGATG-TAGTTAAGATAGTTATTTTGATTAAAGTTTAATTT
TATTATTCTGATATTTAGTTATGAAGGAGGGGGAGGGGTTTGATTTATGTTAAATAATTT
TGGGGTTTAGTAGTAGGGTGATTATGTGTATGGTTTTGGAAT-AGTAAAGTGGTAGGTTT
TAGTAGTGGGTGTGGTAGAATGATTGAGTGGTAAGTTT-TATTTTTGAGTAAATAGGTTT
TAGGTTGAGGGGTTGGGGGAGGTTATATTTTTTTTTTTGTTGTTAATAAAAATAAGAA--
--------------
>ID|8394712 2925-07_GB179_093.ab1 from 138 to 764
TGGTGAATTTTTAGGGTGTAGATTTGGTTTGGTATTTTATTGGTTGATTTTTGGATAATT
ATAAATTAAGGGTTAAGAGTTGAAATATGATATGGGAGGGTGTTGTTTTTGGTTAG-TAG
ATTATATGTTTGTTA----GTTTGGAAAGGTATTTTGG--AAATTTGGAAGAGAAGAGGG
GTTAGGTAGCGTGAGAGAAAGATG-TAGTTAAGATAGTTATTTTGATTAAAGTTTAATTT
TATTATTTTGATATTTAGTTATGAAGGAGGGGGAGGGGTTTGATTTATGTCGAATAATTT
TGGGGTTTAGTAGTAGGGTGATTATGTGTATGGTTTTGGAAC-AGTAAAGTGGTAGGTTT
TAGTAGTGGGTGTGGTAGAATGATTGAGTGGTAAGTTT-TATTTTTGAGTAAATAGGTTT
TAGGTTGAGGGGTTGGGGGAGGTTATATTTTTTCTTT-GTTGTTAATAAAAATAAG----
--------------
