# Supplementary material for: Epigenetic interplay between mouse endogenous retroviruses and host genes
Source: Genome Biol. 2012 Oct 3;13(10):R89. doi: 10.1186/gb-2012-13-10-r89 (PMC3491417; doi:10.1186/gb-2012-13-10-r89)
Supplement: Additional file 4 — All bisulfite sequencing data. Compilation of all bisulfite sequences. [file gb-2012-13-10-r89-S4.zip › ETn2925_TE_spleen.fas]

>ID|8434045 2925Sp-04_SB2497_024.ab1 from 38 to 790
------------------------------------------------------------
------------------------------------------------------------
--------------------GGGCGCGTCCATTCGCCATT-CAGGCTGCGCAACTGTTGG
G-AAGGGCGATCGGTGCGGGCCTCTTCGCTATTACGCCAGCTGGCGAAAGGGGGATGTGC
TGCAAGGCGATTAAGTTGGGTAACGCCAGGGTTTTCCCAGTCACGACGTTGTAAAACGAC
GGCCAGTGAATTGTAATACGACTCACTATAGGGCGAATTGGGCCCGACGTCGCATGCTCC
CGGCCGCCATGGCCGCGGGATTTGGTGAATTTTTAGGGTGTAGATTTGGTTTGGTATTTT
ATTGGTTGATTTTTGGATAATTATAAATTAAGGGTTAAGAGTTGAAATATGATATGGGAG
GGTGTTGTTTTCGGTTAG-TAGATTATATGTTTGTTA----GTTTGGAAAGGTATTTTGG
--AAATTTGGAAGAGAAGAGGGGTTAGGTAGCGTGAGAGAAAGATG-TAGTTAAGATAGT
TATTTTGATTAAAGTTTAATTTTATTATTTTGATATTTAGTTATGAAGGAGGGGGAGGGG
TTCGATTTACGTTAAATAATTTTGGGGTTTAGTAGTAGGGTGATTACGTGTATGGTTTCG
GAAT-AGTAAAGCGGTAGGTTTTAGTAGTGGGCGTGGTAGAATGATTGAGCGGTAAGTTT
-TATTTTTGAGTAAATAGGTTTTAGGTTGAGGGGTTGGGGGAGGTTATATTTTTTTTTTG
TTGTTAATAAAAATAAGAAAAGGTTGGTTTGAGGTAATCACTAGTGCGGCCGCCTGCAGG
TCGAC-------------
>ID|8434061 2925Sp-01_SB2497_007.ab1 from 27 to 821
------------------------------------------------------------
--------------------------------------------------CACACCCGCC
GCGCTTAATGCGCCGCTACAGGGCGCGTCCATTCGCCATT-CAGGCTGCGCAACTGTTGG
G-AAGGGCGATCGGTGCGGGCCTCTTCGCTATTACGCCAGCTGGCGAAAGGGGGATGTGC
TGCAAGGCGATTAAGTTGGGTAACGCCAGGGTTTTCCCAGTCACGACGTTGTAAAACGAC
GGCCAGTGAATTGTAATACGACTCACTATAGGGCGAATTGGGCCCGACGTCGCATGCTCC
CGGCCGCCATGGCCGCGGGATTTGGTGAATTTTTAGGGTGTAGATTTGGTTTGGTGTTTT
ATTGGTTGATTTTTGGATAATTATAAATTAAGGGTTAAGAGTTGAAATATGATATGGGAG
GGTGTTGTTTTCGGTTAG-TAGATTATATGTTTGTTA----GTTTGGAAAGGTATTTTGG
--AAATTTGGAAGAGAAGAGGGGTTAGGTAGCGTAAGAGAAAGATG-TAGTTAAGATAGT
TATTTTGATTAAAGTTTAATTTTATTATTTTGATATTTAGTTATGAAGGAGGGGGAGGGG
TTCGATTTACGTTAAATAATTTTGGGGTTTAGTAGTAGGGTGATTACGTGTATGGTTTCG
GAAT-AGTAAAGCGGTAGGTTTTAGTAGTGGGCGTGGTAGAATGATTGAGCGGTAAGTTT
-TATTTTTGAGTAAATAGGTTTTAGGTTGAGGGGTTGGGGGAGGTTATATTTTTTTTTTG
TTGTTAATAAAAATAAGAAAAGGTTGGTTTGAGGTAATCACTAGTGCGGCCGCCTGCAGG
TCGACCATATGGGAGAG-
>ID|8434090 2925Sp-16_SB2497_022.ab1 from 36 to 761
------------------------------------------------------------
------------------------------------------------------------
--------------------------------------------------CAACTGTTGG
G-AAGGGCGATCGGTGCGGGCCTCTTCGCTATTACGCCAGCTGGCGAAAGGGGGATGTGC
TGCAAGGCGATTAAGTTGGGTAACGCCAGGGTTTTCCCAGTCACGACGTTGTAAAACGAC
GGCCAGTGAATTGTAATACGACTCACTATAGGGCGAATTGGGCCCGACGTCGCATGCTCC
CGGCCGCCATGGCCGCGGGATTTGGTGAATTTTTAGGGTGTAGATTTGGTTTGGTATTTT
ATTGGTTGATTTTTGGATAATTATAAATTAAGGGTTAAGAGTTGAAATATGATATGGGAG
GGTGTTGTTTTTGGTTAG-TAGATTATATGTTTGTTA----GTTTGGAAAGGTATTTTGG
--AAATTTGGAAGAGAAGAGGGGTTAGGTAGCGTGAGAGAAAGATG-TAGTTAAGATAGT
TATTTTGATTAAAGTTTAATTTTATTATTTTGATATTTAGTTATGAAGGAGGGGGAGGGG
TTCGATTTACGTTAAATAATTTTGGGGTTTAGTAGTAGGGTGATTATGTGTATGGTTTCG
GAAT-AGTAAGGCGGTAGGTTTTAGTAGTGGGCGTGGTAGAATGATTGAGCGGTAAGTTT
-TATTTTTGAGTAAATAGGTTTTAGGTTGAGGGGTTGGGGGAGGTTATATTTTTTTTTTG
TTGTTAATAAAAATAAGAAAAGGTTGGTTTGAGGTAATCACTAGTGCGGCCGCCTGCAGG
TCGACCA-----------
>ID|8434099 2925Sp-14_SB2497_006.ab1 from 32 to 851
------------------------------------------------------------
----------------TGGCAAGTGTAGCGGTCACGCTGCGCGTAACCACCACACCCGCC
GCGCTTAATGCGCCGCTACAGGGCGCGTCCATTCGCCATT-CAGGCTGCGCAACTGTTGG
G-AAGGGCGATCGGTGCGGGCCTCTTCGCTATTACGCCAGCTGGCGAAAGGGGGATGTGC
TGCAAGGCGATTAAGTTGGGTAACGCCAGGGTTTTCCCAGTCACGACGTTGTAAAACGAC
GGCCAGTGAATTGTAATACGACTCACTATAGGGCGAATTGGGCCCGACGTCGCATGCTCC
CGGCCGCCATGGCCGCGGGATTTGGTGAATTTTTAGGGTGTAGATTTGGTTTGGTATTTT
ATTGGTTGATTTTTGGATAATTATAAATTAAGGGTTAAGAGTTGAAATATGATATGGGAG
GGTGTTATTTTTGGTTAG-TAGATTATATGTTTGTTA----GTTTGGAAAGGTATTTTGG
--AAATTTGGAAGAGAAGAGGGGTTAGGTAGCGTGAGAGAAAGATG-TAGTTAAGATAGT
TATTTTGATTAAAGTTTAATTTTACTATTCTGATATTTAGTTATGAAGGAGGGGGAGGGG
TTCGATTTACGTTAAATAATTTTGGGGTTTAGTAGTAGGGTGATTACGTGTATGGTTTCG
GAAT-AGCAAAGCGGTAGGTTTTAGTAGTGGGCGTGGTAGAATGATTGAGCGGTAAGTTT
-TATTTTTGAGTAAATAGGTTTTAGGTTGAGGGGTTGGGGGAGGTTATATTTTTTTT-TG
TTGTTAATAAAAATAAGAAAAGGTTGGTTTGAGGTAATCACTAGTGCGGCCGCCTGCAGG
TCGACCATA---------
>ID|8434028 2925Sp-07_SB2497_055.ab1 from 41 to 774
------------------------------------------------------------
------------------------------------------------------------
-----------------------------------CCATT-CAGGCTGCGCAACTGTTGG
GGAAGGGCGATCGGTGCGGGCCTCTTCGCTATTACGCCAGCTGGCGAAAGGGGGATGTGC
TGCAAGGCGATTAAGTTGGGTAACGCCAGGGTTTTCCCAGTCACGACGTTGTAAAACGAC
GGCCAGTGAATTGTAATACGACTCACTATAGGGCGAATTGGGCCCGACGTCGCATGCTCC
CGGCCGCCATGGCCGCGGGATTTGGTGAATTTTTAGGGTGTAGATTTGGTTTGGTATTTT
ATTGGTTGATTTTTGGATAATTATAAATTAAGGGTTAAGAGTTGAAATATGATATGGGAG
GGTGTTGTTTTCGGTTAG-TAGATTATATGTTTGTTA----GTTTGGAAAGGTATTTTGG
--AAATTTGGAAGAGAAGAGGGGTTAGGTAGCGTGAGAGAAAGATG-TAGTTAAGATAGT
TATTTTGATTAAAGTTTAATTTTATTATTTTGATATTTAGTTATGAAGGAGGGGGAGGGG
TTCGATTTACGTTAAATAATTTTGGGGTTTAGTAGTAGGGTGATTACGTGTATGGTTTCG
GAAT-AGTAAAGCGGTAGGTTTTAGTAGTGGGCGTGGTAGAATGATTGAGCGGTAAGTTT
-TATTTTTGAGTAAATAGGTTTTAGGTTGAGGGGTTGGGGGAGGTTATATTTTTTTT-TG
TTGTTAATAAAAATAAGAAAAGGTTGGTTTGAG-TAATCACTAGTGCGGCCGCCTGCAGG
TC----------------
>ID|8434049 2925Sp-15_SB2497_021.ab1 from 40 to 860
------------------------------------------------------------
---------AGGGCGCTGGCAAGTGTAGCGGTCACGCTGCGCGTAACCACCACACCCGCC
GCGCTTAATGCGCCGCTACAGGGCGCGTCCATTCGCCATT-CAGGCTGCGCAACTGTTGG
G-AAGGGCGATCGGTGCGGGCCTCTTCGCTATTACGCCAGCTGGCGAAAGGGGGATGTGC
TGCAAGGCGATTAAGTTGGGTAACGCCAGGGTTTTCCCAGTCACGACGTTGTAAAACGAC
GGCCAGTGAATTGTAATACGACTCACTATAGGGCGAATTGGGCCCGACGTCGCATGCTCC
CGGCCGCCATGGCCGCGGGATTTGGTGAATTTTTAGGGTGTAGATTTGGTTTGGTATTTT
ATTGGTTGATTTTTGGATAATTATAAATTAAGGGTTAAGAGTTGAAATATGATATGGGAG
GGTGTTGTTTTCGGTTAG-TAGATTATATGTTTGTTA----GTTTGGAAAGGTATTTTGG
--AAATTTGGAAGAGAAGAGGGGTTAGGTAGCGTGAGAGAAAGATG-TAGTTAAGATAGT
TATTTTGATTAAAGTTTAATTTTATTATTTTGATATTTAGTTATGAAGGAGGGGGAGGGG
TTCGATTTACGTTAAATAATTTTGGGGTTTAGTAGTAGGGTGATTACGTGTATGGTTTCG
GAAT-AGTAAAGCGGTAGGTTTTAGTAGTGGGCGTGGTAGAATGATTGAGCGGTAAGTTT
-TATTTTTGAGTAAATAGGTTTTAGGTTGAGGGGTTGGGGGAGGTTATATTTTTTTT-TG
TTGTTAATAAAAATAAGAAAAGGTTGGTTTGAGGTAATCACTAGTGCGGCCGCCTGCAGG
TCG---------------
>ID|8434088 2925Sp-11_SB2497_087.ab1 from 39 to 828
------------------------------------------------------------
----------------------------------------GCGTAACCACCACACCCGCC
GCGCTTAATGCGCCGCTACAGGGCGCGTCCATTCGCCATT-CAGGCTGCGCAACTGTTGG
G-AAGGGCGATCGGTGCGGGCCTCTTCGCTATTACGCCAGCTGGCGAAAGGGGGATGTGC
TGCAAGGCGATTAAGTTGGGTAACGCCAGGGTTTTCCCAGTCACGACGTTGTAAAACGAC
GGCCAGTGAATTGTAATACGACTCACTATAGGGCGAATTGGGCCCGACGTCGCATGCTCC
CGGCCGCCATGGCCGCGGGATTTGGTGAATTTTTAGGGTGTAGATTTGGTTTGGTATTTT
ATTGGTTGATTTTTGGATAATTATAAATTAAGGGTTAAGAGTTGAAATATGATATGGGAG
GGTGTTGTTTTCGGTTAG-TAGATTATATGTTTGTTA----GTTTGGAAAGGTATTTTGG
--AAATTTGGAAGAGAAGAGGGGTTAGGTAGCGTGAGAGAAAGATG-TAGTTAAGATAGT
TATTTTGATTAAAGTTTAATTTTATTATTTTGATATTTAGTTATGAAGGAGGGGGAGGGG
TTCGATTTACGTTAAATAATTTTGGGGTTTAGTAGTAGGGTGATTACGTGTATGGTTTCG
GAAT-AGTAAAGCGGTAGGTTTTAGTAGTGGGCGTGGTAGAATGATTGAGCGGTAAGTTT
-TATTTTTGAGTAAATAGGTTTTAGGTTGAGGGGTTGGGGGAGGTTATATTTTTTTT-TG
TTGTTAATAAAAATAAGAAAAGGTTGGTTTGAGGTAATCACTAGTGCGGCCGCCTGCAGG
TCG---------------
>ID|8434098 2925Sp-02_SB2497_008.ab1 from 41 to 919
------------GGAAAGCCGGCGAACGTGGCGAGAAAGGAAGGGAAGAAAGCGAAAGGA
GCGGGCGCTAGGGCGCTGGCAAGTGTAGCGGTCACGCTGCGCGTAACCACCACACCCGCC
GCGCTTAATGCGCCGCTACAGGGCGCGTCCATTCGCCATT-CAGGCTGCGCAACTGTTGG
G-AAGGGCGATCGGTGCGGGCCTCTTCGCTATTACGCCAGCTGGCGAAAGGGGGATGTGC
TGCAAGGCGATTAAGTTGGGTAACGCCAGGGTTTTCCCAGTCACGACGTTGTAAAACGAC
GGCCAGTGAATTGTAATACGACTCACTATAGGGCGAATTGGGCCCGACGTCGCATGCTCC
CGGCCGCCATGGCCGCGGGATTTGGTGAATTTTTAGGGTGTAGATTTGGTTTGGTATTTT
ATTGGTTGATTTTTGGATAATTATAAATTAAGGGTTAAGAGTTGAAATATGATATGGGAG
GGTGTTGTTTTCGGTTAG-TAGATTATATGTTTGTTA----GTTTGGAAAGGTATTTTGG
--AAATTTGGAAGAGAAGAGGGGTTAGGTAGCGTGAGAGAAAGATG-TAGTTAAGATAGT
TATTTTGATTAAAGTTTAATTTTATTATTTTGATATTTAGTTATGAAGGAGGGGGAGGGG
TTCGATTTACGTTAAATAATTTTGGGGTTTAGTAGTAGGGTGATTACGTGTATGGTTTCG
GAAT-AGTAAAGCGGTAGGTTTCAGTAGTGGGCGTGGTAGAATGATTGAGCGGTAAGTTT
-TATTTTTGAGTAAATAGGTTTTAGGTTGAGGGGTTGGGGGAGGTTATATTTTTTTTTTG
TTGTTAATAAAAATAAGAAAAGGTTGGTTTGAGGTAATCACTAGTGCGGCCGCCTGCAGG
TCG---------------
>ID|8434018 2925Sp-06_SB2497_040.ab1 from 41 to 676
------------------------------------------------------------
------------------------------------------------------------
------------------------------------------------------------
------------------------------------------------------------
-----------------GGGTAACGCCAGGGTTTTCCCAGTCACGACGTTGTAAAACGAC
GGCCAGTGAATTGTAATACGACTCACTATAGGGCGAATTGGGCCCGACGTCGCATGCTCC
CGGCCGCCATGGCCGCGGGATTTGGTGAATTTTTAGGGTGTAGATTTGGTTTGGCATTTT
ATTGGTTGATTTTTGGATAATTATAAATTAAGGGTTAAGAGTTGAAATATGATATGGGAG
GGTGTTGTTTTCGGTTAG-TAGATTATATGTTTGTTA----GTTTGGAAAGGTATTTTGG
--AGATTTGGAAGAGAAGAGGGGTTAGGTAGCGTGAGAGAAAGATG-TAGTTAAGATAGT
TATTCTGATTAAAGTTTAATTTTATTATTTTGATATTTAGTTATGAAGGAGGGGGAGGGG
TTCGATTTACGTTAAATAATTTTGGGGTTTAGTAGTAGGGTGATTACGTGTATGGTTTCG
GAAT-AGTAAAGCGGTAGGTTTTAGTAGTGGGCGTGGTAGAATGATTGAGCGGTAAGTTT
-TATTTTTGAGTAAATAGGTTTTAGGTTGAGGGGTTGGGGGAGGTTATATTTTTTTTTTG
TTGTTAATAAAAATAAGAAAAGGTTGGTTTGAGGTAATCACTAGTGCGGCCGCCTGCAGG
TCG---------------
>ID|8434027 2925Sp-10_SB2497_072.ab1 from 40 to 803
------------------------------------------------------------
------------------------------------------------------------
-----TAATGCGCCGCTACAGGGCGCGTCCATTCGCCATT-CAGGCTGCGCAACTGTTGG
G-AAGGGCGATCGGTGCGGGCCTCTTCGCTATTACGCCAGCTGGCGAAAGGGGGATGTGC
TGCAAGGCGATTAAGTTGGGTAACGCCAGGGTTTTCCCAGTCACGACGTTGTAAAACGAC
GGCCAGTGAATTGTAATACGACTCACTATAGGGCGAATTGGGCCCGACGTCGCATGCTCC
CGGCCGCCATGGCCGCGGGATTTGGTGAATTTTTAGGGTGTAGATTTGGTTTGGTATTTT
ATTGGTTGATTTTTGGATAATTATAAATTAAGGGTTAAGAGTTGAAATATGATATGGGAG
GGTGTTGTTTTCGGTTAG-TAGATTATATGTTTGTTA----GTTTGGAAAGGTATTTTGG
--AAATTTGGAAGAGAAGAGGGGTTAGGTAGCGTGAGAGAAAGATG-TAGTTAAGATAGT
TATTTTGATTAAAGTTTAATTTTATTATTTTGATATTTAGTTATGAAGGAGGGGGAGGGG
CTCGATTTACGTCAAATAATTTTGGGGTTTAGTAGTAGGGTGACTACGTGTATGGTTTCG
GAAT-AGTAAAGCGGTAGGTTTCAGTAGTGGGCGTGGTAGAATGATTGAGCGGTAAGTTT
-TATTTTTGAGCAAATAGGTTTTAGGTTGAGGGGTTGGGGGAGGTTATATTTTTTTT-TG
TTGTTAATAAAAATAAGAAAAGGTTGGTTTGAGGTAATCACTAGTGCGGCCGCCTGCAGG
TC----------------
>ID|8434048 2925Sp-12_SB2497_088.ab1 from 25 to 928
AGAGCTTGACGGGGAAAGCCGGCGAACGTGGCGAGAAAGGAAGGGAAGAAAGCGAAAGGA
GCGGGCGCTAGGGCGCTGGCAAGTGTAGCGGTCACGCTGCGCGTAACCACCACACCCGCC
GCGCTTAATGCGCCGCTACAGGGCGCGTCCATTCGCCATT-CAGGCTGCGCAACTGTTGG
G-AAGGGCGATCGGTGCGGGCCTCTTCGCTATTACGCCAGCTGGCGAAAGGGGGATGTGC
TGCAAGGCGATTAAGTTGGGTAACGCCAGGGTTTTCCCAGTCACGACGTTGTAAAACGAC
GGCCAGTGAATTGTAATACGACTCACTATAGGGCGAATTGGGCCCGACGTCGCATGCTCC
CGGCCGCCATGGCCGCGGGAT-TGGTGAATTTTTAGGGTGTAGATTTGGTTTGGTATTTT
ATTGGTTGATTTTTGGATAATTATAAATTAAGGGTTAAGAGTTGAAATATGATATGGGAG
GGTGTTGTTTTCGGTTAG-TAGATTATATGTTTGTTA----GTTTGGAAAGGTATTTTGG
--AAATTTGGAAGAGAAGAGGGGTTAGGTAGCGTGAGAGAAAGATG-TAGTTAAGATAGT
TATTTTGATTAAAGTTTAATTTTATTATTTTGATATTTAGTTATGAAGGAGGGGGAGGGG
TTCGATTTACGTTAAATAATTTTGGGGTTTAGTAGTAGGGTGATTATGTGTATGGTTTCG
GAAT-AGTAAAGCGGTAGGTTTTAGTAGTGGGCGTGGTAGAATGATTGAGCGGTAAGTTT
-TATTTTTGAGTAAATAGGTTTTAGGTTGAGGGGTTGGGGGAGGTTATATTTTTTTT-TG
TTGTTAATAAAAATAAGAAAAGGTTGGTTTGAGGTAATCACTAGTGCGGCCGCCTGCAGG
TCGACCATATGGAGAGCT
>ID|8434068 2925Sp-03_SB2497_023.ab1 from 38 to 759
------------------------------------------------------------
------------------------------------------------------------
-------------------------------------------------------GTTGG
G-AAGGGCGATCGGTGCGGGCCTCTTCGCTATTACGCCAGCTGGCGAAAGGGGGATGTGC
TGCAAGGCGATTAAGTTGGGTAACGCCAGGGTTTTCCCAGTCACGACGTTGTAAAACGAC
GGCCAGTGAATTGTAATACGACTCACTATAGGGCGAATTGGGCCCGACGTCGCATGCTCC
CGGCCGCCATGGCCGCGGGATTTGGTGAATTTTTAGGGTGTAGATTTGGTTTGGTATTTT
ATTGGTTGATTTTTGGATAATTATAAATTAAGGGTTAAGAGTTGAAATATGATATGGGAG
GGTGTTGTTTTCGGTCAG-TAGATTATATGTTTGTTA----GTTTGGAAAGGTATTTTGG
--AAATTTGGAAGAGAAGAGGGGTTAGGTAGCGTGAGAGAAAGATG-TAGTTAAGATAGC
TATTTTGATTAAAGTTTAATTTTATTATTTTGATATTTAGTTATGAAGGAGGGGGAGGGG
TTCGATTTACGTTAAATAATTTTGGGGTTTAGTAGTAGGGTGATTACGTGTATGGTTTCG
GAAT-AGTAAAGCGGTAGGTTTTAGTAGTGGGCGTGGTAGAATGATTGAGCGGTAAGTTT
-TATTTTTGAGTAAATAGGTTTTAGGTTGAGGGGTTGGGGGAGGTTATATTTTTTTTTTG
TTGTTAATAAAAATAAGAAAAGGTTGGTTTGAGGTAATCACTAGTGCGGCCGCCTGCAGG
TCGACCAT----------
>ID|8434091 2925Sp-08_SB2497_056.ab1 from 33 to 807
------------------------------------------------------------
------------------------------------------------------------
-CGCTTAATGCGCCGCTACAGGGCGCGTCCATTCGCCATT-CAGGCTGCGCAACTGTTGG
G-AAGGGCGATCGGTGCGGGCCTCTTCGCTATTACGCCAGCTGGCGAAAGGGGGATGTGC
TGCAAGGCGATTAAGTTGGGTAACGCCAGGGTTTTCCCAGTCACGACGTTGTAAAACGAC
GGCCAGTGAATTGTAATACGACTCACTATAGGGCGAATTGGGCCCGACGTCGCATGCTCC
CGGCCGCCATGGCCGCGGGATTTGGTGAATTTTTAGGGTGTAGATTTGGTTTGGTATTTT
ATTGGTTGATTTTTGGATAATTATAAATTAAGGGTTAAGAGTTGAAATATGATATGGGAG
GGTGTTGTTTTTGGTTAG-TAGATTATATGTTTGTTA----GTTTGGAAAGGTATTTTGG
--AAATTTGGAAGAGAAGAGGGGTTAGGTAGCGTGAGAGAAAGATG-TAGTTAAGATAGT
TATTTTGATTAAAGTTTAATTTTATTATTTTGATATTTAGTTATGAAGGAGGGGGAGGGG
TTTGATTTACGTTAAATAATTTTGGGGTTTAGTAGTAGGGTGATTACGTGTATGGTTTCG
GAAT-AGTAAAGCGGTAGGTTTTAGTAGTGGGCGTGGTAGAATGATTGAGCGGTAAGTTT
-TATTTTTGAGTAAATAGGTTTTAGGTTGAGGGGTTGGGGGAGGTTACATTTTTTTTCTG
TTGTTAATAAAAATAAGAAAAGGTTGGTTTGAGGTAATCACTAGTGCGGCCGCCTGCAGG
TCGACCAT----------
>ID|8434015 2925Sp-13_SB2497_005.ab1 from 41 to 819
------------------------------------------------------------
---------------------------------------------------ACACCCGCC
GCGCTTAATGCGCCGCTACAGGGCGCGTCCATTCGCCATT-CAGGCTGCGCAACTGTTGG
G-AAGGGCGATCGGTGCGGGCCTCTTCGCTATTACGCCAGCTGGCGAAAGGGGGATGTGC
TGCAAGGCGATTAAGTTGGGTAACGCCAGGGTTTTCCCAGTCACGACGTTGTAAAACGAC
GGCCAGTGAATTGTAATACGACTCACTATAGGGCGAATTGGGCCCGACGTCGCATGCTCC
CGGCCGCCATGGCCGCGGGATTTGGTGAATTTTTAGGGTGTAGATTTGGTTTGGTATTTT
ATTGGTTGATTTTTGGATAATTATAAATTAAGGGTTAAGAGTTGAAATATGATATGGGAG
GGTGTTGTTTTCGGTTAG-TAGATTATATGTTTGTTA----GTTTGGAAAGGTATTTTGG
--AAATTTGGAAGAGAAGAGGGGTTAGGTATTGTGAGAGAAAGATG-TAGTTAAGATAGT
TATTTTGATTAAAGTTTAATTTTATTATTTTGATATTTAGTTATGAAGGAGGGGGAGGGG
TTCGATTTACGTTAAATAATTTTGGGGTTCAGTAGCAGGGTGACTACGTGTATGGTTTCG
GAAT-AGTAAAGCGGTAGGTTTTAGTAGTGGGCGTGGTAGAATGATTGAGCGGTAAGTTT
-TATTTTTGAGTAAATAGGTTTTAGGTTGAGGGGTTGGGGGAGGTTATATTTTTTTTTTG
TTGTTAATAAAAATAAGAAAAGGTTGGTTTGAGGTAATCACTAGTGCGGCCGCCTGCAGG
TC----------------
>ID|8434026 2925Sp-09_SB2497_071.ab1 from 35 to 747
------------------------------------------------------------
------------------------------------------------------------
------------------------------------------------------------
---GGGGCGATCGGTGCGGGCCTCTTCGCTATTACGCCAGCTGGCGAAAGGGGGATGTGC
TGCAAGGCGATTAAGTTGGGTAACGCCAGGGTTTTCCCAGTCACGACGTTGTAAAACGAC
GGCCAGTGAATTGTAATACGACTCACTATAGGGCGAATTGGGCCCGACGTCGCATGCTCC
CGGCCGCCATGGCCGCGGGATTTGGTGAATTTTTAGGGTGTAGATTTGGTTTGGTATTTT
ATTGGTTGATTTTTGGATAATTATAAATTAAGGGTTAAGAGTTGAAATATGATATGGGAG
GGTGTTGTTTTCGGTTAG-TAGATTATATGTTTGTTA----GTTTGGAAAGGTATCTTGG
--AAATTTGGAAGAGAAGAGGGGTTAGGTAGCGTGAGAGAAAGATG-TAGTTAAGATAGT
TATTTTGATTAAAGTTTAATTTTATTATTTTGATATTTAGTTATGAAGGAGGGGGAGGGG
TTCGATTTACGTTAAATAATTTTGGGGTTTAGTAGTAGGGTGATTATGTGTATGGTTTCG
GAAT-AGTAAAGCGGTAGGTTTTAGTAGTGGGCGTGGTAGAATGATTGAGCGGTAAGTTT
-TATTTTTGAGTAAATAGGTTTTAGGTTGAGGGGTTGGGGGAGGTTATATTTTTTTTTTG
TTGTTAATAAAAATAAGAAAAGGTTGGTTTGAGGTAATCACTAGTGCGGCCGCCTGCAGG
TCGACC------------
