# Supplementary material for: Epigenetic interplay between mouse endogenous retroviruses and host genes
Source: Genome Biol. 2012 Oct 3;13(10):R89. doi: 10.1186/gb-2012-13-10-r89 (PMC3491417; doi:10.1186/gb-2012-13-10-r89)
Supplement: Additional file 4 — All bisulfite sequencing data. Compilation of all bisulfite sequences. [file gb-2012-13-10-r89-S4.zip › ETn3171_TE_kidney.txt]

>ID|7569183 3171-18_SP6_JM445_046.ab1
aagacttggatcaacgcgtttgggagctctcccatatggtcgacctgcaggcggccgcac
tagtgattttcttaaatactaccttttctatcttaaaaatctaattcatataatttcgtt
ttcctcccttcataaaaaaaaaatattactaaaaaaaactacctctcccttacacaacta
tttcctcccctttcttttctccaataaataataacattataatccttaacaaatatagta
ttatctcttactcacgtctatttctctaaaactcactaaaacaaacaactataaaataat
atcttattatacaatacacattataattttatttaacctcctacccacccctccccccac
gcacacacacaattactataatctcccctcccctaacctaaaacctacttactcaaaaat
aaaacttcctactcattcaatctaccacacccactactaaaacctacaaaaccacacaca
tacacctttctactaaaccaaaaattattcaacgaaaatcgagtctcctcccccttcctt
cataactaatatcgcaacaataaaatttaaaccttaatcaaaataactatcttaactaca
ctcttttctctcgccacctaacccctcttctcttccaaatttccaaaatacctttccaaa
ctaaaacccaaattatgatctactaaccgaacacaacaattgaccccaactaaattaaat
tcatattttaaatccatcccttacttatcatttttccaatttaaactaacttaatcccgc
ggccatggcggccgggagcatgcgacgtcgggcccaattcgccctatagtgagtcggaat
acaattcactggccggcgttttacaacgtcgtgactgggaaaacccgggcgttacccaac
taatcgccttggaaaacatccccctttccccagctggcgtaaaaacgaagagggccggac
cgaccgcccttcccaacagtggccgagccggaatggggaaaggaacccgcccggtagcgg
gcgcattaagcgcggggggtggggggggtaaccggaagggggaccgataaaacttggccg
gggcccaaaaggcccgctccttttcgttttttttcccttcctttttcccccacgttcgcg
cgggttttcccccgaaaagtttaaaaaaggggggggcccctttttagggttcccaaattt
tagggctttaacggggccccccccccccccacaaaaaacttaaaataaaggggggagagg
gtcacacagaagaggggggccccccccccccccggaaaaaaaaggggggttttttctccc
ccccttttggagagagtggtggggaaccccacccccctttttcttttataaaaaggaggg
ggaaaaataatttgtgggtttttccct

>ID|7569186 3171-7_SP6_JM445_063.ab1
taggcattccacggcggttggggagctctcccatatgggtcgacctgcaggcggccgcac
tagtgatttcttaaatactaccttttctatcttaaaaatctaattcatataatttcgttt
tcctcccttcataaaaaaaaaatattactaaaaaaaactacctctcccttacacaactat
ttcctcccctttcttttctccaataaataataacattataatccttaacaaatataatat
tatctcttactcacatctatttctctaaaactcactaaaacaaacgactataaaataata
tcttattatacaatacacattataattttatttaacctcctacccacccctccccccacg
cacacacacaattactataatctcccctcccctaacctaaaacctacttactcaaaaata
aaacttcctactcattcaatctaccacacccactactaaaacctacgaaaccacacacat
acacctttctactaaaccaaaaattattcgacgaaaatcgaatctcctcccccttccttc
ataactaatatcgcaacaataaaatttaaaccttaatcaaaataactatcttaactacat
tcttttctctcgccacctaacccctcttctcttccaaatttccaaaatacctttccaaac
taaaacccaaattataatctactaaccgaacacaacaattaaccccaactaaattaaatt
catattttaaatccatccttacttatcatttttccaatttaaactaacttctaatcccgc
ggccatggcggccgggagcatgcgacgtcgggcccaattcgccctatagtgagtcgtatt
acaattcactgggcgtcgttttacaccgtcgtgactgggaaaaccctggcgttacccaac
ttaatcgccttgcagcacatcccccttttcgccagctggggaatagcgaagaggccccgc
accgatggcccctcccaacagttgcgcaacccggatggcgaaggaacgcgccctgtagcg
gcgcaataaccgcgggggggggggggggttacgcgaagggtggacgctaaacttggccag
cgccctaacgcccggttctttttgttttcttccctcccttttttgccaggtttgccgggg
tttcccccgtaaaactcttaattcggggggctcccctttagggggtccaaaatttggggt
tttacggccccccccccccccaaaaaaactttgaaaaaggggggaaggggttccgggaag
gggggccccccccccccccggaaaaaaagggggtttttttcccccccctttggaagcgtg
gggaaaaacccccaccgttttctttttataaaaaaaggggggggaaaatcctttgt

>ID|7569198 3171-8_SP6_JM445_064.ab1
caagggccggtttggggagctctcccatatgggtcgacctgcaggcggccgcactagtga
tttcttaaatactaccttttctatcttaaaaatctaattcatataatttcgctttcctcc
cttcataaaaaaaaaatattactaagaaaaactacctctcccttacacaactatttcctc
ccctttcttttctccgataaataataacattataatccttaacaaatataatattatctc
ttactcacatctatttctctaaaactcactgaaacaaacgactataaaatgatatcttat
tatacaatacacattataattttatttaacctcctacccacccctccccccacacacaca
cacaattactataatctcccctcccctaacctaaaacctacttactcaaaaataaaactt
cctactcattcaatctaccacacccactactaaaacctacgaaaccacacacgtacacct
ttctactaaaccaaaaattattcgacgaaaatcgaatctcctcccccttccttcataact
aatatcgcaacaataaaatttaaaccttaatcaaaataactatcttaactacattctttt
ctctcgccacctaacccctcttctcttccaaatttccaaaatacctttccaaactaaaac
ccaaattataatctactaaccgaacacaacaattaaccccaactaaattaaattcatatt
ttaaatccatccttacttatcatttttccaatttaaactaacttctaatcccgcggccat
ggcggccgggagcatgcgacgtcgggcccaattcgccctatagtgagtcgtattacaatt
cactggccggcgttttacaacgtcgtgactgggaaaaccctggcgttacccaacttaatc
gccttgcagcacatccccctttcgcccgctggggtaatagcgaagaggcccgcaccggat
gcccttccccacagttgggcaagccggaagggcgaagggacgcgccctggtaggggcgca
ataagcgcgggcggggggggggggtacgcggaaggggaccgctaaccttgggccgcgccc
ctagggcccgctccttttcgtttctttccccttcttttttggcccgtttggccggggttt
ccccggcaaaggttttaattgggggggccccctttagggggtccgaatttgggggtttta
ggggcccccctcgcccccaaaaaaatggggataaggggggggggggggttcaggagaggg
ggggcccccccccccccgtgatagaagagggggttttttccccccccttggggggggggg
ggggggagccccccccctttttttttttaaaagggggggggggaaccttctgtgggggtt
gccccccaaaagagaggg

>ID|7569159 3171-20_SP6_JM445_062.ab1
gggccttccaacgccgtttgaggagctctcccatatggtcgacctgcaggcggccgcact
agtgattctaccttttctatcttaaaaatctaattcatataatttcgttttcctcccttc
ataaaaaaaaatattactaaaaaaaactacctctcccttacacaactatttcctcccctt
tcttttctccaataaataataacattataatccttaacaaatataatattatctcttact
cacatctatttctctaaaactcactaaaacaaacgactataaaataatatcttattatac
aatacacattataattttatttaacctcctacccacccctccccccacacacacacacaa
ttactataatctcccctcccctaacctaaaacctacttactcaaaaataaaacttcctac
tcattcgatctaccacacccactgctaaaacctacggaaccacacacgtacacctttcta
ctaaaccaaaaattattcgacgaaaatcgaatctcctcccccttccttcataactaatat
cgcaacaataaaatttaaaccttaatcaaaataactatcttaactacattcttttctctc
gccgcctaacccctcttctcttccaaatttccaaaatacctttccaaactaaaacccaaa
ttataatctactaaccgaacacaacaattaaccccaactaaattaaattcatattttaaa
tccatccttacttatcatttttccaatttaaactaacttctaatcccgcggccatggcgg
ccgggagcatgcgacgtcgggcccaattcgccctatagtgagtcgtaatacaattcactg
gccgtcgttttacaacgtcgtgactgggaaaacctggcgttcccaactttatcgccttgc
agcacatccccctttcgcccgctggcgtataacgaaaaaggccgcaccgatcgcccttcc
ccaacagtgcgcagccgggaaggggaaaggacgcgccctggaacggccaataagcggggg
gggggggggggtttaccccaacggggaccgctaccttggcagggccccaacggccggttc
tttcgttttcttccccttcctttctcggcacgttgcccggtttttcccggtaaagtttta
aatcggggggcccccttttagggtttccaattttagggtttttcggggccccccccaccc
caaaaaaaatttggaataagggggaagggggtcccggagaggggggccccaccccccccg
agaaaaaagggggttttttccccccttttgtgacagttggggagaccccccccgcttttt
attaaaaagaggggaaacctttttggtgttcccaaaaaaggggggaaaaaaaaaaaccac
ccaaaccccccacctatatctcggcgggggcgttttttttt

>ID|7569228 3171-11_SP6_JM445_095.ab1
caattgaatccaccgcggttggggagctctcccatatggtcgacctgcaggcggccgcac
tagtgatttcttaaatactaccttttctatcttaaaaatctaattcatataatttcattt
tcctcccttcataaaaaaaaaaatattactaaaaaaaactacctctcccttacacaacta
tttcctcccctttcttttctccaataaataataacattataatccttaacaaatatagta
ttatctcttactcacgtctatttctctaaaactcactaaaacaaacaactataaaataat
atcttattatacaatacacattataattttatttaacctcctacccacccctccccccac
gcacacacacaattactataatctcccctcccctaacctaaaacctacttactcaaaaat
aaaacttcctactcattcaatctaccacacccactactaaaacctacaaaaccacacaca
tacacctttctactaaaccaaaaattattcgacaaaaatcgaatctcctcccccttcctt
cataactaatatcgcaacaataaaatttaaaccttaatcaaaataactatcttaactaca
ttcttttctctcgccacctaacccctcttctcttccaaacttccaaaatacctttccaaa
ctaaaacccaaattataatctactaaccgaacacaacaattaaccccaactaaattaaat
tcatattttaaatccatccttacttatcatttttccaatttaaactaacttctaatcccg
cggccatggcggccgggagcatgcgacgtcgggcccaattcgccctatagtgagtcgtat
tacaattcactggccgtcgttttacaacgtcgtgactgggaaaacccctggcgttaccca
acttaatcgccttgcagcacatccccctttcgccagctggcgtaatagcgaagaagcccg
caaccgatcgccctttcccaccagttgcccacccggaaagggcaaagggaacccgccctg
tagcggcgcaataagccgcgggggggggggggggttacccgccaacggggaccgctacac
tttggccgcgccccaacggccggctccctttcgctttctttccctttcctttcccgcccc
ctttgccccggttttccccctcaaacttttaaattcggggggcccccctttagggggtcc
ccaaatttagggcttttacggggcccccccaccccccaaaaaaattttgaataaaggggg
gaaagggttttccaggaaagggggggcccccccccccccctaaaaaa

>ID|7569171 3171-17_SP6_JM445_045.ab1
tggccatccaacggcgtttgaggagctctcccatatggtcgacctgcaggcggccgcact
agtgatttcttaaatactaccttttctatcttaaaaatctaattcatataatttcgtttt
cctcccttcataaaaaaaaaatattactaaaaagaactacctctcccttacacaactatt
tcctcccctttcttttctccaataaataataacattataatccttgacaaatataatatt
atctcttactcacgtctatttctctaaaactcactaaaacaaacaactataaaataatat
cttattatacaatacacattataattttatttaacctcctacccacccctccccccacgc
acacacacaattactataatctcccctcccctaacctaaaacctacttactcaaaaataa
aacttcctactcattcgatctaccacacccactactaaaacctacgaaaccacacacgta
cacctctctactaaaccaaaaattattcgacgaaaatcaaatctcctcccccttccttca
taactagtatcgcaacaataaaatttaaaccttaatcaaaataactatcttaactacatt
cttttctctcgccacctaacccctcttctcttccaaatttccaaaatacctttccaaact
aaaacccaaattataatctactaaccgaacacaacaattaaccccaactaaattaaattc
atattttaaatccatccttacttatcatttttccaatttaaactaacttctaatcccgcg
gccatggcggccgggagcatgcgacgtcgggcccaattcgccctatagtgagtcgtatta
caattcactggccgtcgttttacaacgtcgtgactgggaaaacctggcgttacccaactt
aatcgccttgcagcacatcccccttttcgccgctggcgtaatagcgaagaggcccgcacc
gatggcccttcccaacagtgggcagcccgaatggaaaaggacgcgccctgtagcggggca
ttaagcggggcgggggggtggttaccgggagggtgaccgctacattggcagggcctaagg
gcccgctccttttgctttttttcccttcctttttcggcccgtttggccgggttttcccgg
caaaggttaaaatgggggggccccttttaggggtccaaatttaggggtttaaggggccct
cgacccccaaaaaaatttgaaaaagggggggaggggttacacggaggggggggccccccc
ccccggataaaaagggggtttttttccccccctttgtgggggtgggggggaccccccccg
cgtttttttttttaaaaatggggggggaaaacctctgtggtggttt

>ID|7569182 3171-10_SP6_JM445_080.ab1
aggatatccaacggcgtttggggagctctcccatatgggtcgacctgcaggcggccgcac
tagtgattttcttaaatactaccttttctatcttaaaaatctaattcatataatttcgtt
ttcctcccttcataaaaaaaaaaatattactaaaaaaaactacctctcccttacacaact
atttcctcccctttcttttctccaataaataataacattataatccttaacaaatataat
attatctcttactcacgtctatttctctaaaactcactaaaacaaacgactataaaataa
tatcttattatacaatacacattataattttatttaacctcctacccacccctcccccca
cgcacacacacaattactataatctcccctcccctaacctaaaacctacttactcaaaaa
taaaacttcctactcattcgatctaccacacccactactaaaacctacgaaaccacacac
atacacctttctactaaaccaaaaattattcgacgaaaatcgaatctcctcccccttcct
tcataactaatatcgcaacaataaaatttaaaccttaatcaaaataactatcttaactac
attcttttctctcgccacctaacccctcttctcttccaaatttccaaaatacctttccaa
actaaaacccaaattataatctactaaccgaacacaacaattaaccccaactaaattaaa
ttcatattttaaatccatccttacttatcatttttccaatttaaactaacttctaatccc
gcggccatggcggccgggagcatgcgacgtcgggcccaattcgccctatagtgagtcgta
ttacaattcactggccgtcgttttacaacgtcgtgactgggaaaaccctggcgttaccca
acttaatcgccttgcaacacatccccctttcgcccgctggcgtaatagcgaaaaggcccg
caccgatggcccttcccaaaagttgcgcagcctgaaaggggaaaggacgcgccctgtagc
ggcgcattaagcgcggcgggtgtggtggttacgcgcaggggggacgctacccttggccgg
gccctaacgcccgctcctttccgttttcttcccttccttttctgccacgttccgcgggct
tccccggcaaactttaaaatgggggctccccttttgggggtcccaattttaggggtttta
cgggccccccaacccccaaaaaaaattgaaataaggggggaaggggttcccaggaagggg
gggcccctccccccccggaaaaaaaaaggggttttttcccccccctttttgaaaagggtg
ggggaagcacccaccccttttttttttttaaaaaagggggggggaaacccat

>ID|7569185 3171-6_SP6_JM445_048.ab1
gggaatgggatccacggcggttggggagctctcccatatggtcgacctgcaggcggccgc
actagtgattttcttaaatactaccttttctatcttaaaaatctaattcatataatttcg
ttctcctcccttcataaaaaaaaaatattactaaaaaaaactacctctcccttacacaac
tatttcctcccctttcttttctccaataaatagtaacattataatccttaacaaatataa
tattatctcttactcacgtctatttctctaaaactcactaaaacaaacgactataaaata
atatcttattatacaatacacattataattttatttaacctcctacccacccctcccccc
acgcacacacacaattactataatctcccctcccctaacctaaaacctacttactcaaaa
ataaaacttcctactcattcgatctaccacacccactactaaaacctacgaaaccacaca
cgtacacctttctactaaaccaaaaattattcaacgaaaatcgaatctcctcccccttcc
ttcataactaatatcgcaacaataaaatttaaaccttaatcaaaataactatcttaacta
cattcttttctctcgccacctaacccctcttctcttccaaatttccaaaatacctttcca
aactaaaacccaaattataatctactaaccaaacaaaacaaattaaccccaactaaatta
aattcatattttaaaatccatccttacttatcatttttccaatgtaaactaacttctaat
cccggggccatggggggcgggaagcatgggacggcggggccaaattcgcccctatagaga
gtcgaattaacattcacgggccgtggtttttacaaagtcgggatgggaaaaaccctggtg
ttaaccaacttaatcggcttgggagaaatcccccttttcgccgggggggggaaaaaggga
aaaggtccgcaccgattgccctttccaaacaagtgggagaggctgggaaaggggaaagga
acgcggcctgggaggggggacattaaaggggggggggggggggggggttagaggcaaggg
ggacgggtaacaattgggaaggggccctaggggccgcggtcctttttcgatttttttccc
cttttctttttctggcaccggtccgcgggggttttccccggttcaagctcttaaattggg
ggggcttccccctttgtgggggttcaaaatataaggggattttggggccacccccacacc
ccccaaaaaaaaaaatagagaattgagggggggagggggtgtaccgcggggaaggggggg
cacaactggcccgcggggaagaaaagacgggagtttttttgccccccccccttttgtgaa
ggcggaggggggggggaaaccccgccagaggaatcatttctt

>ID|7569197 3171-2_SP6_JM445_016.ab1
ttacatccaacggcggttggggagctctcccatatggtcgacctgcaggcggccgcacta
gtgattttcttaaatactaccttttctatcttaaaaatctaattcatataatttcgtttt
cctcccttcataataaaaaaatattactaaaaaaaactacctctcccttacacaactatt
tcctcccctttcttttctccaataaatgataacattataatccttaacaaatataatatt
atctcttactcacgcctatttctctaaaactcactaaaacaaacgactataaaataatat
cttattatacaatacacattataattttatttaacctcctacccacccctccccccacgc
acacacacaattactataatctcccctcccctaacctaaaacctacttactcaaaaatga
aacttcctactcattcaatctaccacacccactactaaaacctacgaagccacacacgta
cacctttctactaaaccaaaaattattcgacgaaaatcgaatctcctcccccttccttca
taactaatatcgcaacaataaaatttaaaccttaatcaaaataactatcttaactacatt
cttttctctcgccacctaacccctcttctcttccaaatttccaaaatacctttccaaact
aaaacccaaattataatctactaaccgaacacaacaattaaccccaactaaattaaattc
atattttaaatccatccttacttatcatttttccaatttaaactaacttctaatcccgcg
gccatggcggccgggagcatgcgacgtcgggcccaattcgccctatagtgagtcgtatta
caattcactggccgtcgttttacaacgtcgtgactgggaaaaccctggcgttacccaact
taatcgccctgcaacacatcccccctttcccagctggcgtaatagcgaagaggcccgcac
cgatcgcccttcccaacagttgcccagcctgaatggcaaaaggaaccccccctgtaccgg
ccgcttaaagcccggggggtggggtggttacccccaacgtgacccctacacttgccagcc
ccctaacgccccttcttttccttttcttcccttcctttttcccccctttccccggttttc
cccgtaaagttcaaaatcggggggctccctttatgggttccaaatttatggctttttacg
gccccccccacccccaaaaaaatttaataaagggggaaaaggtttcaccaaaggggggcg
cccctcccccccttaaaaaaaagggtttttttctccccccttttttagaatttggaaaaa
cccccacattttttttttatataaaaaggggggggaacacctctttttgttttctccca

>ID|7569158 3171-15_SP6_JM445_029.ab1
tatggattccaacgccgtttggggagctctcccatatggtcgacctgcaggcggccgcac
tagtgatttcttaaatactaccttttctatcttaaaaatctaattcatataatttcgttt
tcctcccttcataaaaaaaaatattactaaaaaaaactacctctcccttacacaactatt
tcctcccctttcttttctccaataaataataacattataatccttaacaaatataatatt
atctcttactcacgtctatttctctaaaactcactaaaacaaacgactataaaataatat
cttattatacaatacacattataattttatttaacctcctacccacccctccccccacgc
acacacacaattactataatctcccctcccctaacctaaaacctacttactcaaaaatga
aacttcctactcattcgatctaccacacccactactaaaacctacgaaaccacacacgta
cacctttctactaaaccaaaaattattcgacgaaaatcgaatctcctcccccttccttca
taactaatatcgcaacaataaaatttaaaccttaatcaaaataactatcttaactacatt
cttttctctcgccacctaacccctcttctcttccaaatttccaaaatacctttccaagct
aaaacccaaattataatctactaaccgaacacaacaattaaccccaactaaattaaattc
atattttaaatccatccttacttatcatttttccaatttaaactaacttctaatcccgcg
ggcatggcggccgggagcatgcgacgtcgggcccaattcgccctatagtgagtcgtatta
caattcactggccgtcgttttacaacgtcgtgactgggaaaaccctggcgttacccaact
taatcgccttgcagcacatcccccttttcgccgctggggtaatagcgaagaggcccgcac
cgattgcccttccccaacagtggcgcgcctgaaatggcgaatggacgcgccctgaagcgg
cgcattaagcgcgggggggggggggggttacgcggaagggggaccgttaaccttgcccag
ggcccatagggccgcttcctttgctttttttccctttccttttccgccacgtttgccggg
gtttccccggtaaagttttaaaatcgggggggctcccctttaggggttcccaaatttagg
ggtttttccgggcccccctcaccccccaaaaaaatttggattaggggggggaaggggttc
aaagagaagggggggcccctcccccccggaaaaaaaaaggggtttttttccccccccttt
tgtggaaggggggagaaactccccccctttttttttttttaaaaaaaggggggggaaaac
tcttgttggttctctctcaaa

>ID|7569221 3171-13_SP6_JM445_013.ab1
agggcttccaacggcgtttggggagctctcccatatggtcgacctgcaggcggccgcact
agtgattatactaccttttctatcttaaaaatctaattcatataatttcgttttcctccc
ttcataaaaaaaaatattactaaaaaaaactacctctcccttacacaactatttcctccc
ctttcttttctccaataaataataacattataatccttaacaaatataatattatctctt
gctcacgtctatttctctaaagctcactaaaacaaacgactataaaatgatatcttatta
tacaatacacattgtaattttatttaacctcctacccacccctccccccacacacacaca
caattactataatctcccctcccctaacctaaaacctacttactcaaaaataaaacttcc
tactcattcaatctaccacacccactactgaaacctacgaaaccacacacatacaccttt
ctactaaaccaaaaattattcaacgaaaatcaaatctcctcccccctccttcataactaa
tatcgcaacaataaaatttaaaccttaatcaaaataactatcttaactacattcttttct
ctcgccacctaacccctcttctcttccaaatttccaaaatacctttccnaactaaaaccc
aaattataatctactaaccgaacacaacaattaaccccaactaaattaaattcatatttt
aaatccatccttacttatcatttttccaatttaaactaacttctaatcccgcggccatgg
cggccgggagcatgcgacgtcgggcccaattcgccctatagtgagtcgtattacaattca
ctggccgtcgttttacaacgtcgtgactgggaaaaccctggcgttacccaacttaatcgc
cttgcagcacatccccctttcgccagctggcgtaatagcgaagaggcccgcaccgattgc
ccttcccaacagttgcgcaacctgaaagggagaaggnacgcgccctgtagcggcgccata
agcgcggcggggggggtgggtaacgggcacgggaccgctaccttggccgggcccaaaggg
ccgctccttttgcttttttccctttcctttctcgccccgtttggcgggttttccccgtaa
ggcttaaaatgggggggccccctttagggtttccaaattaaggggtttacgggaccccca
acccccaaaaaacttgggaaaagggggaaagggtttcaaggaaggggggggccccccccc
cccggaaaaaaaggggtttttttccccccctttttgaaaacgtgggaaaacccacaccgt
ttttttttttaaaaaagaggggggaaactaccttgggtgtt

>ID|7569170 3171-16_SP6_JM445_030.ab1
ttggattcccaggcggttggggagctctcccatatggtcgacctgcaggcggccgcacta
gtgattttcttaaatactaccttttctatcttaaaaatctaattcatataatttcgtttt
cctcccttcataaaaaaaaaaatattactaaaaaaaactacctctcccttacacaactat
ttcctcccctttcttttctccaataaataataacattataatccttaacaaatataatat
tatctcttactcacatctatttctctaaaactcactaaaacaaacgactataaaataata
tcttattatacaatacacattataattttatttaacctcctacccacccctccccccaca
cacacacacaattactataatctcccctcccctaacctaaaacctacttactcaaaaata
aaacttcctactcattcaatctaccacacccactactaaaacctacaaaaccacacacat
acacctttctactaaaccaaaaattattcaacaaaaatcaaatctcctcccccttccttc
ataactaatatcacaacaataaaatttaaaccttaatcaaaataactatcttaactacat
tcttttctctcgccacctaacccctcttctcttccaaatttccaaaatacctttccaaac
taaaacccaaattataatctactaaccgaacacaacaattaaccccaactaaattaaatt
catattttaaatccatccttacttatcatttttccaatttaaactaacttctaatcccgc
ggccatggcggccgggagcatgcgacgtcgggcccaattcgccctatagtgagtcgtatt
acaattcactggccgtcngtttacaacgtcgtgactgggaaaaccctggcgttacccaac
ttaatcgccttgcagcacatcccccttcgccagctggcgtaatagcgaagaggcccgcac
cgatcgccctttcccaacagtgggcagccggaatggcaaaaggaagcgcccggtagcggg
gcaataagccgcggcgggggtgggggttacccggaagagggaccgctacctttgcccgcg
ccctagggccccgttcctttccttttcttcccttccttttcccgccccggttgcccgggt
tttccccggcaaactttaaaacggggggctccctttaagggttcccgaattgaggggttt
tacggcccccccaacccaaaaaaaattgtatatagggggaaagggttcaaagagaggggg
ccccctcccccccaaaaaaaacggtttttttccgcccctttggaaactggggagagcccc
cccttttttttttaaaaaaagggggaaaaacttctgttggttccccacacaaaagggggg
aaaaaaa

>ID|7569173 3171-5_5P6_JM445_047.ab1
tggcattccaacgccggttggggagctctcccatatggtcgacctgcaggcggccgcact
agtgattttcttaaatactaccttttctatcttaaaaatctaattcatataatttcattt
tcctcccttcataaaaaaaaaatattactaaaaaaaactacctctcccttacacaactat
ttcctcccctttcttttctccaataaataataacattataatccttaacaaatataatat
tatctcttactcacatctatttctctaaaactcactaaaacaaacaactataaaataata
tcttattatacaatacacattataattttatttaacctcctacccacccctccccccacg
cacacacacaattactataatctcccctcccctaacctaaaacctacttactcaaaaata
aaacttcctactcattcgatctaccacacccactactaaaacctacgaaaccacacacgt
acacctttctactaaaccaaaaattattcgacgaaaatcgaatctcctcccccttccttc
ataactaatatcgcaacaataaaatttaaaccttaatcaaaataactatcttaactacat
tcttttctctcgccacctaacccctcttctcttccaaatttccaaaatacctttccaaac
taaaacccaaattataatctactaaccgaacacaacaattaaccccaactaaattaaatt
catattttaaatccatccttacttatcatttttccaatttaaactaacttctaatcccgc
ggccatggcggccgggagcatgcgacgtcgggcccaattcgccctatagtgagtcgtatt
acaattcactggccgtcgttttacaacgtcgtgactgggaaaaacctggcgttcccaact
taatcgccttgcagcacatccccctttcgccagctggcgtaatagcgaaaaggcccgcac
cgatcgcccttcccaacattgcccagcctgaatggcaaaggggacgcgcctgtagcggcg
cattaagcgcggggggggtggggggtaaccccaaggtgacccctacctttggcagggccc
tacggcccgctccttttcctttcttcccttcccttttcccccccgttccccgggttttcc
ccggtaagctttaaaatcgggggggtccctttttagggttcccaatttatgggtttttcg
gggacccctcaacccccaaaaaaattttgaaaaaggggggaagggggttcccggaaaatg
ggggcccccccccccccccgaaaaaaaaaggaggtttttttcctccccccctttttaaga
acgtgtggggaaaacccccccccctttttttttttataaaaaataggggggggaaaaaat
cctt

>ID|7569184 3171-19_SP6_JM445_061.ab1
atttcctccaacggcgtttggggagctctcccttatggtcgacctgcaggcggccgcact
agtgattttcttaaatactaccttttctatcttaaaaatctaattcatataatttcgttt
tcctcccttcataaaaaaaaaatattactaaaaaaaactacctctcccttgcacaactat
ttcctcccctttcttttctccaataaataataacattataatccttaacaaatataatat
tatctcttactcacatctatttctctaaaactcactaaaacaaacgactataaaataata
tcttattatacaatacacattataattttatttaacctcctacccacccctccccccaca
cacacacacaattactataatctcccctcccctaacctaaaacctacttactcaaaaata
aaacttcctactcattcaatctaccacacccactactaaaacctacaaaaccacacacat
acacctttctactaaaccaaaaattattcaacaaaaatcgaatctcctcccccttccttc
ataactaatatcgcaacaataaaatttaaaccttaatcaaaataactatctcaactacat
tcttttctctcgccacctaacccctcttctcttccaaatttccaaaatacctttccaaac
taaaacccaaattataatctactaacccgaacacaacaattaaccccaactaaattaaat
tcatattttaaatccatccttacttatcattttttccatttaaactaacttctaatcccg
cggccatggcggccgggagcatgcgacgtcgggccccaattccccccataatgagccgaa
ttacaattcactggccgccgttttacaacgtcgtgactgggaaaaacctggcgttaccca
acttaaaccccttgaacacatccccctttccccacttggagaaataacaaaaagccccca
cccatcccccttcccaaaattgcccaacctgaaggggaaaggaacccccctgaaacgggc
tttaaaccgggggggggggtgggtaaccacaaacggacccgcataatttgccaaccccca
aagcccccctcctttccttttttttcctttcctttctccccaccttcccccggttttccc
ctccaaactctaaaaaccggggctccccctttagggtccccaattataaggcttttacgc
cccccctaaccccaaaaaaatttatataaaagggggaaagggttccattataggggggcc
cccccccccccgaaaaaaaaaattttttttcccccccccttttaaacatattggtaaaac
ccccccccacttcttttttttataataaaagagaggtacaatttctttctgttttctccc
aca

>ID|7569196 3171-1_SP6_JM445_015.ab1
caatggaatccaacgcggttggggagctctcccatatggtcgacctgcaggcggccgcac
tagtgattttcttaaatactaccttttctatcttaaaaatctaattcatataatttcgtt
ttcctcccttcataaaaaaaaaatattactaaaaaaaactacctctcccttacacaacta
tttcctcccctttcttttctccaataaataataacattataatccttaacaaatataata
ttatctcttactcacgtctatttctctaaaactcactaaaacaaacgactataaaataat
atcttattatacaatacacattataattttatttaacctcctacccacccctccccccac
gcacgcacacaattactataatctcccctcccctaacctaaaacctacttactcaaaaat
aaaacttcctactcattcgatctaccacacccactactaaaacctacaaaaccacacaca
tacacctttctactaaaccaaaaattattcgacgaaaatcgaatctcctcccccttcctt
cataactaatatcgcaacaataaaatttaaaccttaatcaaaataactatcttaactaca
ttcttttctctcgccacctaacccctcttctcttccaaatttccaaaatacctttccaaa
ctaaaacccaaattataatctactaaccgaacacaacaattaaccccaactaaattaaat
tcatattttaaatccatccttacttatcatttttccaatttaaactaacttctaatcccg
cggccatggcggccgggagcatgcgacgtcgggcccaattcgccctatagtgagtcgtat
tacaattcactggccgtcgttttacaacgtcgtgactgggaaaaccctggcgttacccaa
cttaatcgccttgcagcacatccccctttcgccagctggcgtaatagcgaaaaggcccgc
accgatcgcccttcccaacagttgcgcagccctgaatggcgaagggacccgccctgtaac
ggccgcataaacgcgggcgggggggggggttaacccgcagcggggaccgctacacttgcc
agggcccctaacgccccgctcctttcgctttttttccttccttttttccgcacggttccc
cgggttttccccgtcaaggttttaaaaccgggggggttcccttttagggttcccaaattt
aggggtttttagggccccccccacccccaaaaaaaaattttaataaagggggggaagggg
tttcccgtgaaggggggggccccctcccccccctggaaaaaagaaggtgttttttttttc
cccccctttttttaaaaaggtgggggggaaaaaccccccacaccctttttcttttttta

>ID|7569157 3171-14_SP6_JM445_014.ab1
caaacgcccgtttgggggagctctcccatatgggtcgacctgcaggcggccgcactagtg
atttcttaaatactaccttttctatcttaaaaatctaattcatataatttcgttttcctc
ccttcataaaaaaaaaatattactaaaaaaaactacctctcccttacacaactatttcct
cccctttcttttctccaataaataataacattataatccttaacaaatataatattatct
cttactcacgtctatttctctaaaactcactaaaacaaacgactataaaataatatctta
ttatacaatacacattataattttatttaacctcctacccacccctccccccacgcacac
acacaattactataatctcccctcccctaacctaaaacctacttactcaaaaataaaact
tcctactcattcgatctaccacacccactactaaaacctacgaaaccacacacatacacc
tttctactaaaccaaaaattattcgacgaaaatcaaatctcctcccccttccttcataac
taatatcgcaacaataaaatttaaaccttaatcaaaataactatcttaactacattcttt
tctctcgccacctaacccctcttctcttccaaatttccaaaatacctttccaaactaaaa
cccaaattataatctactaaccgaacacaacaattaaccccaactaaattaaattcatat
tttaaatccatccttacttatcatttttccaatttaaactaacttctaatcccgcggcca
tggcggccgggagcatgcgacgtcgggcccaattcgccctatagtgagtcgtattacaat
tcactggccgtcgttttacaacgtcgtgactgggaaaaccctggcgttacccaacttaat
cgccttgcagcacatccccctttcgccagctggcgtaatagcgaagaggcccgcaccgat
cgcccctccccacagttgcgcagcctgaaaggcgaaggacgcgccctgtagcggcgcaat
aagcgcggcgggggtggtggttacccgcagcgtggacgctacacttggccgcgccctaag
cgcccgttctttcgctttctccccttcctttctcgcacgttcgccggggttcccccgtca
agttctaaatcggggggctccctttagggttccaatttaggggtttttcggcccctccaa
cccaaaaaaattgaattaggggggaagggttccaggaaggggggccaccccccccggaaa
gaaaggggttttttcccccctttttgacagtttggggaaatcccccgctttttttttaat
aagggggggaaaccttttggtgttccccacaaaagggagaaaaaaaaaaacacactcaaa
accc

>ID|7569199 3171-9_SP6_JM445_079.ab1
attgtcttccaacgccgtttggggagctctcccatatggtcgacctgcaggcggccgcac
tagtgattttcttaaatactaccttttctatcttaaaaatctaattcatataatttcgtt
ttcctcccttcataaaaaaaaaatattactaaaaaaaactacctctcccttacacaacta
tttcctcccctttcttttctccaataaatgataacattataatccttaacaaatataata
ttatctcttactcacgtctatttctctaaaactcactaaaacaaacgactataaaataat
atcttattatacaatacacattataattttatttaacctcctacccacccctccccccac
gcacacacacaattactataatctcccctcccctaacctaaaacctacttactcaaaaat
aaaacttcctactcattcaatctaccacacccactactaaaacctacaaaaccacacaca
tacacctttctactaaaccaaaaattattcaacaaaaatcaaatctcctcccccttcctt
cataactaatatcgcaacaataaaatttaaaccttaatcaaaataactatcttaactaca
ttcttttctctcgccacctaacccctcttctcttccaaatttccaaaatacctttccaaa
ctaaaacccaaattataatctactaaccgaacacaacaattaaccccaactaaattaaat
tcatattttaaatccatccttacttatcatttttccaatttaaactaacttctaatcccg
cggccatggcggccgggagcatgcgacgtcgggcccaattcgccctatagtgagtcgtat
tacaattcactggccgtcgttttacaacgtcgtgactgggaaaaccctggcgttacccaa
cttaatcgccttgcaacacatccccctttcgccagctggcgtaatagcgaagaggcccgc
accgatcgcccctcccaacagttgcgcacctggaatgccgaaggaacccccctgtaccgg
ccaataaacgcggcgggtggggtggttacccaacgtgaccgctacctttgcagcccccct
acccccgctcctttcctttctttccttcctttttccccccttcccccggttttccccctc
aagttctaaatcggggggtccccttttagggttccaaatttatggcttttccgccccccc
ccacccccaaaaaactttaattaaaggggaaagggttcaacaaatagggggccccctccc
ccccggaaaaaaaaagggtttttttccccccccctttttaaaacatttgggaaaactccc
ccccctttctttttttttaaaaaaaaaaggggaaaaaccccttctttttt

>ID|7569160 3171-3_SP6_JM445_031.ab1
acacgggcggtttggggagctctcccatatgggtcgacctgcaggcggccgcactagtga
tttaccttttctatcttaaaaatctaattcatataatttcgttttcctcccttcataaaa
aaaaaatattactaaaaaaaactacctctcccttacacaactatttcctcccctttcttt
tctccaataaataataacattataatccttaacaaatataatattatctcttactcacgt
ctatttctctaaaactcactaaaacaaacaactataaaataatatcttattatacaatac
acattataattttatttaacctcctacccacccctccccccacgcacacacacaattact
ataatctcccctcccctaacctaaaacctacttactcaaaaataaaacttcctactcatt
caatctaccacacccactactaaaacctacgaaaccacacacgtacacctttctactaaa
ccaaaaattattcgacgaaaatcgaatctcctcccccttccttcataactaatatcgcaa
caataaaatttaaaccttaatcaaaataactatcttaactacattcttttctctcgccac
ctaacccctcttctcttccaaatttccaaaatacctttccaaactaaaacccaaattata
atctactaaccgaacacaacaattaaccccaactaaattaaattcatattttaaatccat
ccttacttatcatttttccaatttaaactaacttctaatcccgcggccatggcggccggg
agcatgcgacgtcgggcccaattcgccctatagtgagtcgtattacaattcactggccgt
cgttttacaacgtcgtgactgggaaaaccctggcgttacccaacttaatcgccttgcagc
acatccccctttcgccagctggcgtaatagcgaagaggcccgcaccgatcgcccttccca
cagttgcgcacccgaaaggggaagaacgcgccctgtaacggcgcataagcgcgggggtgg
tggtggtacgcgcaacggggccgctaccttgccaggggcctacggccgcttcctttcctt
tcttccctccttttcggccaggtcggccggtttccccggcaagttttaatcggggggtcc
cttttgggttcccaattttggctttagggacctcgaacccaaaaaaattggataaagggg
gaggggttcccgtaaagggggccacccccccggaaaaaaagggtttttccgccccttttg
aattttggaaaccccccgttttttttttaaaaaagggagaaaccttggtttttccaaaaa
cgggggaaaaaaaaacacccccacaccccccccccaatttttcgggggggtctt

>ID|7569229 3171-12_SP6_JM445_096.ab1
tagggaatcaaacgccggttggggagctctcccatatggtcgacctgcaggcggccgcac
tagtgattttcttaaatactaccttttctatcttaaaaatctaattcatataatttcgtt
ttcctcccttcataaaaaaaaaatattactaaaaaaaactacctctcccttacacaacta
tttcctcccctttcttttctccaataaataataacattataatccttaacaaatataata
ttatctcttactcacgtctatttctctaaaactcactaaaacaaacgactgtaaaataat
atcttattatacaatacacattataattttatttaacctcctacccacccctccccccac
gcacacacgcaattactataatctcccctcccctaacctaaaacctacttactcaaaaat
aaaacttcctactcattcaatctaccacacccactactaaaacctacaaaaccacacaca
tacacctttctactaaaccaaaaattattcaacgaaaatcgaatctcctcccccttcctt
cataactaatatcgcaacaataaaatttaaaccttaatcaaaataactatcttaactaca
ttcttttctctcgccacctaacccctcttctcttccaaatttccaaaatacctttccaaa
ctaaaacccaaattataatctactaaccgaacacaacaattaaccccaactaaattaaat
tcatattttaaatccatccttacttatcatttttccaatttaaactaacttctaatcccg
cggccatggcggccgggaacatgcgacgtcgggcccaattcgccctatagtgagtcgtat
tacaattcacgggccgtcgttttacaacgtcgtgactgggaaaacccgggcgttacccaa
cttaatcggcttggagcacatccccctttcgccagctggcgtaaaagcgaaaaaggcccg
caccgaatgcccttcccaacaattgcgcaacctgaatgggaaagggacccgccccggaac
ggggcattaaacgcggcggggggggtgggtaaccccgcaacggggaccgctaaatttgcc
agcggccctaaacgccccctccttttccttttcttccctttcctttttcccccacggtcg
ccggggtttccccccgaaaaacttcaaaattcgggggggttcccttttaagggttcccaa
aatttaggggttttttcgggccccccccc

>ID|7569172 3171-4_SP6_JM445_032.ab1
atggactccaaccgcgtttggggagctctcccatatggtcgacctgcaggcggccgcact
agtgattttcttaaatactaccttttctatcttaaaaatctaattcatataatttcgttt
tcctcccttcataaaaaaaaatattactaaaaaaaactacctctcccttacacaactatt
tcctcccctttcttttctccaataaataataacattataatccttaacaaatataatatt
atctcttactcacgtctatttctctaaaactcactaaaacaaacgactataaaataatat
cttattatacaatacacattataattttatttaacctcctacccacccctccccccacgc
acacacacaattactataatctcccctcccctaacctaaaacctacttactcaaaaataa
aacttcctactcattcgatctaccacacccactactaaaacctacgaaaccacacacgta
cacctttctactaaaccaaaaattattcgacgaaaatcgaatctcctcccccttccttca
taactaatatcgcaacaataaaatttaaaccttaatcaaaataactatcttaactacatt
cttttctctcgccacctaacccctcttctcttccaaatttccaaaatacctttccaaact
aaaacccaaattataatctactaaccgaacacaacaattaaccccaactaaattaaattc
atattttaaatccatccttacttatcatttttccaatttaaactaacttctaatctaggg
gccatggcggccgggagcatgcgacgtcgggcccaattcgccctatagtgagtcgtatta
caattcactggccgtcgttttacaacgtcgtgactgggaaaaccctggcgttacccaact
taatcgccttgcagcacatccccctttcgccagctggggtaatagcgaagaggcccgcac
cgatcgcccttcccaacagttgcgcagcctggaaggggaaagggaggcgcctggaagggg
ccaataaagcgcggggggggggggtggttaagcgcagggggaccgctaacacttgccagc
ggccctagcggcccgcttcttttcgctttctttcctttcctttcccggccccgttcgccg
gggttttccccggtaaagcttttaaaacggggggggtcccctttgggggtcccaaattta
agggttttaagggcccccccaacccccaaaaaaaatttaattaagggggggaggggtttc
ccgggagggggggggcccccccccccccggaaaaaaagaggggtttttttttccccccct
ttttggagacgggtggggggaagaaccccccccgtttttttttttttaaaaaaaaaaggg
gggga
