# Supplementary material for: Epigenetic interplay between mouse endogenous retroviruses and host genes
Source: Genome Biol. 2012 Oct 3;13(10):R89. doi: 10.1186/gb-2012-13-10-r89 (PMC3491417; doi:10.1186/gb-2012-13-10-r89)
Supplement: Additional file 4 — All bisulfite sequencing data. Compilation of all bisulfite sequences. [file gb-2012-13-10-r89-S4.zip › ETn3172_TE_oppositeLTR_brain.txt]

>1
ggaggagagtttttgtgtttttt
tattgtagtttagaattttcggtaatttaaggttagttgtgtattagtatttttagctat
aatgtaggtatagtgttttttatagattattattagtttagggatttaatagtgatagga
tgttattaatggtttaaatttgattgataggtgttgtgttcggttagtagattataattt
gggttttagtttggaaaggtattttggaaatttggaagagaagaggggttaggtggcgag
agaaaggaatgtagttaagattaaggtttaaattttattgttgtgatattagttatgaag
gaagggggaggggatttgatttttatcgaataatttttggtttagtagaaaggtgtacgt
gtgtggtttcgtaggttttagcagtgggcgtggtagaatgaatgagtaggaagttttatt
tttgagtaagtaggtttcaggttgggggaggggagattatattttttcttttttattaat
aaaatttaaaaaaagaaaaagttggtttgaggggggaaaaattatttatgtttaatagtt
ttgtttggaatttagggttaaagaaaaaatttgtttttatgggattttt

>2
ggaggagagtttttgtgtttttttattgtagtttagaa
ttttcggtaatttaaggttagttgtgtattagtatttttagtcataatgtaggtatagtg
ttttttatagattattattagtttagggatttaatagtgataggatgttattaatggttt
aaatttaattgataggtgttgtgttcggttagtagattataatttgggttttagtttgga
aaggtattttggaaatttggaagagaagaggggttaggtggcgagagaaaggagtgtagc
taagattaaggtttaaattttattgttgcgatattagttatgaaggaagggggaggggat
ttgatttttatcgaataatttttggtttagtagaaaggtgtatgtgtgtggttttgtagg
ttttagtagtgggtgtggtagaatgaatgagtaggaagttttatttttgagtaagtaggt
tttaggttgggggaggggagactatatttttttttttttattaataaaatttaaaaaaag
aaaaagttggtttgaggggggaaaaattatttatgtttaatagttttgtttggaatttag
ggttaaagaaaaaatttgtttttatgggattttt

>3
ggaggagagtttttgtgtttttttattgtagtttagaattttcggtaattt
aaggttagttgtgtattagtatttttagttataatgtaggcatagtgttttttatagatt
attattagtttagggatttaatagtgataggatgttattaatggtttaaatttgattgat
aggtgttgtgttcggttagtagattataatttgggttttagtttggaaaggtattttgga
aatttggaagagaagaggggttaggtggcgagagaaaggaatgtagttaagattaaggtt
taaattttattgttgcgatattagttatgaaggaagggggaggggatttgatttttattg
aataatttttggtttagtagaaaggtgtatgtgtgtggttttgtaggttttagtagtggg
tgtggtagaacgaatgagtaggaagttttatttttgagtaagtaggttttaggttggggg
aggggagattatatttttttttttttattaataaaatttaaaaaaagaaaaagttggttt
gaggggggaaaaattatttatgtttaatagttttgtttggaatttagggttaaagaaaaa
atttgtttttatgggattttt

>4
ggagga
gagtttttgtgtttttttattgtagtttagaattttcggtaatttaaggttagttgtgta
ttagtatttttagttataatgtaggtatagtgttttttatagattattattagtttaggg
atttaatagtgataggatgttattaatggtttaaatttgattgataggtgttgtgttcgg
ttagtagattataatttgggttttagtttggaaaggtattttggaaatttggaagagaag
aggggttaggtggtgagagaaaggaacgtagttaagattaaggtttaaattttattgttg
cgatattagttatgaaggaagggggaggggatttgatttttattgaataatttttggttt
agtagaaaggtgtatgtgtgtggtttcgtaggttttagtagtgggcgtggtagaacgaat
gagtaggaagttttatttttgagtaagtaggttttaggttgggggaggggagattacatt
ttcttttttttattaataaaattcaaaaaaagaaaaagttggtttgaggggggaaaaatt
atttatgtttaatagttttgtttggaatttagggttaaagaaaaaatttgtttttatggg
attttt

>5
ggaggagagtttttgtgtttttttat
tgtagtttaaaattttcggtaatttaaggttagttgtgtattagtatttttagttataat
gtaggtatagtgttttttatagattattattagtttagggatttaatagtgataggatgt
tattaatggtttaaatttgattgataggtgttgtgttcggttagtagattataatttggg
ttttagtttggaaaggtattttggaaatttggaagagaagaggggttaggtggcgagaga
aaggaatgtagttaagattaaggtttaaattttattgttgcgatattagttatgaaggaa
gggggaggggatttgatttttattgaataatttttggtttagtagaaaggtgtacgtgtg
tggtttcgtaggttttagtagtgggcgtggtagaatgaatgagtaggaagttttattttt
gagtgagtaggttttaggttgggggaggggagattatattttcttttttttattaataaa
atttaaaaaaagaaaaagttggtttgaggggggaaaaattatttatgctcaatagttttg
tttggaatttagggttaaagaaaaaatttgtttttatgggattttt


>6
ggaggagagtttttgtgttt
ttttattgtagtttagaattttcggtaatttgaggttagttgtgtattagtatttttagt
tataatgtaggcatagtgttttttatagattattattagtttagggatttaatagtgata
ggatgttattaatggtttaaatttgattgataggtgttgtgttcggttagtagattataa
tttgggttttagtttggaaaggtattttggaaatttggaagagaagaggggttaggtggc
gagagaaaggaatgtagttaagattaaggtttaaattttattgttgcgatattagttatg
aaggaagggggaggggattcgatttttattgaataatttttggtttagtagaaaggtgta
tgtgtgtggttttgtaggttttagtagtgggtgtggtagaatgaatgagtaggaagtttt
atttttgagtaagtaggttttaggttgggggaggggagattatattttttttttattaat
aaaatttaaaaaaagaaaaagttggtttgaggggggaaaaattatttatgcttaatagtt
ttgtttggaatttagggttaaagaaaaaatttgtttttatgggattttt

>7
ggagga
gagtttttgtgtttttttattgtagtctagaattttcggtaatttaaggttagttgtgta
ttagtatttttagttataatgtaggtatagtgttttttatagattattattagtttaggg
atttaatagtgataggatgttattaatggtttaaatttgattgataggtgttgtgttcgg
ttagtagattataatttgggttttagtttggaaaggtattttggaaatttggaagagaag
aggggttaggtggcgagagaaaggaatgtagttaagattaaggtttaaattttattgttg
tgatattagttatgaaggaagggggaggggatttgatttttattgaataatttttggttt
agtagaaaggtgtatgtgtgtggttttgtaggttttagtagtgggcgtggtagaatgaat
gagtaggaagttttatttttgagtgagtaggttttaggttgggggaggggagattatatt
tttttttttttattaataaaatttaaaaaaagaaaaagttggtttgaggggggaaaaatt
atttatgtttaatagttttgtttggaatttagggttaaagaaaaaatttgtttttatggg
attttt

>9
ggaggagagttttcgtgtttttttattgtagt
ttagaattttcggtaatttaaggttagttgtgtattagtatttttagttataatgtaggt
atagtgttttttatagattattattagtttagggatttaatagtgataggatgttattaa
tggtttaaatttgattgataggtgttgtgttcggttagtagattataatttgggttttag
tttggaaaggtattttggaaatttggaagagaagaggggttaggtggcgagagaaaggaa
tgtagttaagattaaggtttaaattttattgttgcgatattagttatgaaggaaggggga
ggggattcgatttctatcgaataatttttggtttagtagaaaggtgtatgtgtgtggttt
cgtaggttttagtagtgggcgtggtagaacgaatgagtaggaagttttatttttgagtaa
gtaggttttaggttgggggaggggagattatattttcttttttttattaataaaatttaa
aaaaagaaaaagttggtttgaggggggaaaaattatttatgtttaatagttttgtttgga
atttagggttaaagaaaaaatttgtttttatgggattttt

>11
ggaggagagtt
tttgtgtttttttattgtagtttagaattttcggtaatttaaggttagttgtgtattagt
atttttagttataatgtaggtatagtgttctttatagattattattagtttagggattta
atagtgataggatgttattaatggtttaaatttgattgataggtgttgtgttcggttagt
agattataatttgggttttagtttggaaaggtattttggaaatttggaagagaagagggg
ttaggtggcgagagaaaggaatgtagttaagattaaggtttaaattttattgttgcgata
ttagttatgaaggaagggggaggggatttgatttttatcgaataatttttggtttagtag
aaaggtgtatgtgtgtggtttcgtaggttttagtagtgggcgtggcagaatgaatgagta
ggaagttttatttttgagtaagtaggttttaggttgggggaggggagattatattttttt
ttttttattaataaaatttaaaaaaagaaaaagttggtttgaggggggaaaaattattta
tgtttaatagttttgtttggaatttagggttaaagaaaaaatttgtttttattggatttt
tt

>12
ggaggagagtttttgt
gtttttctattgtagtttagaattttcggtaatttaaggttagctgtgtattagtatttt
cagttataatgtaggtatagtgttttttatagattattattagtttagggatttaatagt
gataggatgttattaatggtttaaatttgattgataggtgttgtgttcggttagcagatt
ataatttgggttttagtttggaaaggtattttggaaatttggaagagaagaggggttagg
tggcgagagaaaggaatgtagttaagattaaggtttaaattttattgttgtgatattagt
tatgaaggaagggggaggggatttgatttttattgaataatttttggtttagtagaaagg
tgtgtgtgtgtggttttgtaggttttagtagtgggcgtggtagaatgaatgagtaggaag
ttttatttttgagtaagtaggttttaggttgggggaggggagattatatttttttttttt
attaataaaatttaaaaaaagaaaaagttggtttgaggggggaaaaattatttatgttta
atagttttgtttggaatttagggttaaagaaaaaatttgtttttatgggattttt

>13
ggagga
gagtttttgtgtttttttattgtagtttagaattttcggtaatttaaggttagttgtgta
ttagtatttttagttataatgtaggtatagtgttttttatagattattattagtttaggg
atttaatagtgataggatgttattaatggtctaaatttgattgataggtgttgtgttcgg
ttagtagattataatttgggttttagtttggaaaggtattttggaaatttggaagagaag
aggggttaggtggcgagagaaaggaatgtagttaagattaaggtttaaattttattgttg
cgatattagttatgaaggaagggggaggggatttgatttttattgaataatttttggttt
agtagaaaggtgtatgtgtgtggtttcgtaggttttagtagtgggcgtggtaggatgaat
gagtaggaagttttatttttgagtaagtaggttttaggttgggggaggggagattatatt
ttttttttttattaataaaatttaaaaaaagaaaaagttggtttgaggggggaaaaatta
tttatgtttaatagttttgtttggaatttagggttaaagaaaaaatttgtttttatggga
ttttt

>14
ggaggagagtttttgt
gtttttttattgtagtttagaattttcggtaatctaaggttagttgtgtattagtatttt
tagttataatgtaggtatagtgttttttatagattattattagtttagggatttaatagt
gataggatgttattaatggtttaaatttgattgataggtgttgtgttcggttagtagata
taatttgggttttagtttggaaaggtattttggaaatttggaagagaagaggggttaggt
ggcgagagaaaggaatgtagttaagattaaggtttaaattttattgttgtgatattagtt
atgaaggaagggggaggggatttgatttttattgaataatttttggtttagtagaaaggt
gtacgtgtgtggtttcgtaggttttagtagtgggcgtggtagaatgaatgagtaggaagt
tttatttttgagtaagtaggttttaggttgggggaggggagattatatttttttttttta
ttaataaaatttaaaaaaagaaaaagttggtttgaggggggaaaaattatttatgtttaa
tagttttgtttggaatttagggttaaagaaaaaatttgtttttatgggattttt
