# Supplementary material for: Epigenetic interplay between mouse endogenous retroviruses and host genes
Source: Genome Biol. 2012 Oct 3;13(10):R89. doi: 10.1186/gb-2012-13-10-r89 (PMC3491417; doi:10.1186/gb-2012-13-10-r89)
Supplement: Additional file 4 — All bisulfite sequencing data. Compilation of all bisulfite sequences. [file gb-2012-13-10-r89-S4.zip › ETn3173_TE_liver.txt]

>ID|7523650 3173-13_SP6_JM425_039.ab1
ggtggcttcaacggcggttggggagctctcccatatggtcgacctgcaggcggccgcact
agtgattatatcccctactataatctcccctcccccaacctaaaacctacttactcaaaa
ataaaacttcctactcattcgttctaccacgcccactactaaaacctacgaaaccactca
catacacctttctactaaaccaaaaattattcgacgaaaatcgaatcccatcccccttcc
ttcataactaaatatcgcaacaataaaatttaaaccttaatcaaaataactatcttaact
acattcctttctctcgccacctaacccctcttctcttccaaatttccaaaatacctttcc
aaactaaaacccaaattataatctactaaccgaacacaacaccctacaaaaacaacaaat
attcccaaaatcccgcggccatggcggccgggagcatgcgacgtcgggcccaattcgccc
tatagtgagtcgtattacaattcactggccgtcgttttacaacgtcgtgactgggaaaac
cctggcgttacccaacttaatcgccttgcagcacatccccctttcgccagctggcgtaat
agcgaagaggcccgcaccgatcgcccttcccaacagttgcgcagcctgaatggcgaatgg
acgcgccctgtagcggcgcattaagcgcggcgggtgtggtggttacgcgcagcgtgaccg
ctacacttgccagcgccctagcgcccgctcctttcgctttcttcccttcctttctcgcca
cgttcgccggctttccccgtcaagctctaaatcgggggctccctttagggttccgattta
gtgctttacggcacctcgaccccaaaaaacttgattagggtgatggttcacgtagtgggc
catcgccctgatagacggtttttcgccctttgacgttggagtccacgtttcttaatagtg
gactcttggtccaactggaacaacacttaaccctatctcggtctaatcttttggtttaat
aagggattttggccgatttcgggctatgggttaaaaaaagacctgatttaccaaaaattt
aacgcgaaattttaaaaaattattaacggttaaaaatttccgggatggggaattttcccc
cttaagctctggggggggaattttcccccggcatcagggggggcctttttcgggggaaag
gggggggggaaacccccattttggtttatttttttttaaaataaatttcaaaatttgtat
ttccgcccctggaaaacaaaaaaaaccccggggaaaaaaagggtttttcaaataaaaaat
gggaaaaaaaaaggaaagaaaagataaaaggaaattattttcacaaacaattatttttcc
cgggggggggcccccccccccccttttattttc


>ID|7523661 3173-15_SP6_JM425_055.ab1
caagggcgggttgagggagctctcccatatgggtcgacctgcaggcggccgcactagtga
ttatatcccctactataatctcccctcccccaacctaaaacctacttactcaaaaataaa
acttcctactcattcgttctaccacgcccactactaaaacctacgaaaccactcacgtac
acctttctactaaaccaaaaattattcgacgaaaatcgaatcccatcccccttccttcat
aactaaatatcgcaacaataaaatttaaaccttaatcaaaataactatcttaactacatt
cctttctctcgccacctaacccctcttctcttccaaatttccaaaatacctttccaaact
aaaacccaaattataatctactaaccgaacacaacaccctacaaaaacaacaaatattcc
caaaatcccgcggccatggcggccgggagcatgcgacgtcgggcccaattcgccctatag
tgagtcgtattacaattcactggccgtcgttttacaacgtcgtgactgggaaaaccctgg
cgttacccaacttaatcgccttgcagcacatccccctttcgccagctggcgtaatagcga
agaggcccgcaccgatcgcccttcccaacagttgcgcagcctgaatggcgaatggacgcg
ccctgtagcggcgcattaagcgcggcgggtgtggtggttacgcgcagcgtgaccgctaca
cttgccagcgccctagcgcccgctcctttcgctttcttcccttcctttctcgccacgttc
gccggctttccccgtcaagctctaaatcgggggctccctttagggttccgatttagtgct
ttacggcacctcgaccccaaaaaacttgattagggtgatggttcacgtagtgggccatcg
ccctgatagacggtttttcgccctttgacgttggagtccacgttctttaatagtggactc
ttgttcaaaactggaacaacactcaaccctaatctcggtctattcttttgatttataagg
gattttgccgatttcgggctattggttaaaaaatgagctggattaacaaaaatttaacgc
gaaatttaacaaaaaattaacgcttaacaatttctggaaggggggattttccctttacgc
atctgggggggaatttcccaccggcaccaggggggacttttttgggggaaaaggggggcc
ggaaacccccaatttggttttattttttcaaaaaacctttcaaaaatgtgaatcccccct
tagggaaaaaaaaaaaaacccgggaaaaaaggggttttcaaaaaaaaattgggaaaaaag
aggaagaaaaaaaaggagaaatttttaaaaaatttttttcccggggggtgcccccccctc
ttttttttcctccccttttttttttgttggggggggcttttttt

>ID|7523662 3173-20_SP6_JM425_088.ab1
gtgggattcaacggcggttggggagctctcccatatggtcgacctgcaggcggccgcact
agtgattatatcccctactataatctcccctcccccaacctaaaacctacttactcaaaa
ataaaacttcctactcattcattctaccacgcccactactaaaacctacgaaaccactca
catacacctttctactaaaccaaaaattattcaacaaaaatcaaatcccatcccccttcc
ttcataactaaatatcacaacaataaaatttaaaccttaatcaaaataactatcttaact
acattcctttctctcaccacctaacccctcttctcttccaaatttccaaaatacctttcc
aaactaaaacccaaattataatctactaaccgaacacaacaccctacaaaaacaacaaat
attcccaaaatcccgcggccatggcggccgggagcatgcgacgtcgggcccaattcgccc
tatagtgagtcgtattacaattcactggccgtcgttttacaacgtcgtgactgggaaaac
cctggcgttacccaacttaatcgccttgcagcacatccccctttcgccagctggcgtaat
agcgaagaggcccgcaccgatcgcccttcccaacagttgcgcagcctgaatggcgaatgg
acgcgccctgtagcggcgcattaagcgcggcgggtgtggtggttacgcgcagcgtgaccg
ctacacttgccagcgccctagcgcccgctcctttcgctttcttcccttcctttctcgcca
cgttcgccggctttccccgtcaagctctaaatcgggggctccctttagggttccgattta
gtgctttacggcacctcgaccccaaaaaacttgattagggtgatggttcacgtagtgggc
catcgccctgatagacggtttttcgccctttgacgttggagtccacgttctttaataggg
gactcttggtccaaacttggacaacactcaaccctatctcggtctattcttttgatttat
aagggaatttggcgattttcgcctattggttaaaaatggagctgaatttacaaaaaatta
acggcgattttaacaaaatattaaaggcttacaaatttcccggatgggggaatttttctc
cttacccatccggtgggggaatttcaaaaccgcaccacgggggggaacttttttggggga
aaaaggggggggggaaacccccaatttggttttattttttttaaaaaaaattttca

>ID|7523663 3173-3_SP6_JM425_057.ab1
gggaattccaacgccgtttggggagctctcccatatgggtcgacctgcaggcggccgcac
tagtgattatatcccctactataatctcccctcccccaacctaaaacctacttactcaaa
aataaaacttcctactcattcattctaccacacccactactaaaacctacaaaaccactc
acatacacctttctactaaaccaaaaattattcaacaaaaatcaaatcccatcccccttc
cttcataactaaatatcgcaacaataaaatttaaaccttaatcaaaataactatcttaac
tacattcctttctctcgccacctaacccctcttctcttccaaatttctaaaatacctttc
caaactaaaacccaaattataatctactaaccgaacacaacaccctacaaaaacaacaaa
tattcccaaaatcccgcggccatggcggccgggagcatgcgacgtcgggcccaattcgcc
ctatagtgagtcgtattacaattcactggccgtcgttttacaacgtcgtgactgggaaaa
ccctggcgttacccaacttaatcgccttgcagcacatccccctttcgccagctggcgtaa
tagcgaagaggcccgcaccgatcgcccttcccaacagttgcgcagcctgaatggcgaatg
gacgcgccctgtagcggcgcantaagcgcggcgggtgtggtggttacgcgcagcgtgacc
gctacacttgccagcgccctagcgcccgctcctttcgctttcttcccttcctttctcgcc
acgttcgccggctttccccgtcaagctctaaatcgggggctccctttagggttccgattt
agtgctttacggcacctcgaccccaaaaaacttgattagggtgatggttcacgtagtggg
ccatcgccctgatagacggtttttcgccctttgacgttggagtccacgttctttaatagt
gaactcttggtccaaactgggaacaacactcaaccctatctcggtctattcttttgattt
ataaaggaattttgccgatttcgggccaatgggttaaaaaatgaagctgatttaacaaaa
atttaaccgcgaattttaacaaaatatttaacgcttaaacaatttcctgaaggcgggtat
ttctcccttccccatctgttgcgggatttcacacccgcatcaggggggacctttttccgg
gaaaagtgggcgcggaaaccccctattttgtttatttttttcaaaataaatttaaaaata
ttttttcccctccagaaaaaaaaaaaaaccctggaaaaaaagggtttcaaaaaaatattt
aaaaaaaggggaaaaaaaaaaagaagaaaaatttcaaaaattttttctccgggtgtcccc
ccccctctttttttcccctcttctttttgttgtggcggcgttagtt

>ID|7523664 3173-10_SP6_JM425_008.ab1
ggggggatccaacgcggttggggagctctcccatatggtcgacctgcaggcggccgcact
agtgattatatcccctactataatctcccctcccccaacctaaaacctacttactcaaaa
ataaaacttcctactcattcattctaccacgcccactactaaaacctacgaaaccactca
catacacctttctactaaaccaaaaattattcaacaaaaatcaaatcccatcccccttcc
ttcataactaaatatcgcaacaataaaatttaaaccttaatcaaaataactatcttaact
acattcctttctctcaccacctaacccctcttctcttccaaatttccaaaatacctttcc
aaactaaaacccgaattataatctactaaccgagcacaacaccctacaaaaacaacaaat
attcccaaaatcccgcggccatggcggccgggagcatgcgacgtcgggcccaattcgccc
tatagtgagtcgtattacaattcactggccgtcgttttacaacgtcgtgactgggaaaac
cctggcgttacccaacttaatcgccttgcagcacatccccctttcgccagctggcgtaat
agcgaagaggcccgcaccgatcgcccttcccaacagttgcgcagcctgaatggcgaatgg
acgcgccctgtagcggcgcattaagcgcggcgggtgtggtggttacgcgcagcgtgaccg
ctacacttgccagcgccctagcgcccgctcctttcgctttcttcccttcctttctcgcca
cgttcgccggctttccccgtcaagctctaaatcgggggctccctttagggttccgattta
gtgctttacggcacctcgaccccaaaaaacttgattagggtgatggttcacgtagtgggc
catcgccctgatagacggtttttcgccctttgacgttggagtccacgttctttaatagtg
gactcttgttcccaactgggacaacactcaaccctatctcggtctattcttttgatttat
aagggattttggcgatttcggcctattggttaaaaaatgagctgatttaacaaaaatttt
acgcgaattttaacaaaatattaacgctaacaattcccgaggggggattttctccttacc
cacctggggcgggattttcccccgccccaagggggacctttttcgggggaaatggggggg
ggaaacccctaatttgttttatttttttttaaaataattttcaaaaaaggtaatccccct
ccagggagaaaaaaaaaccccgggaaaaaaagggctttctaaaaaaaaattgtgaaaaaa
aaaggaaaaaaaaaaaaagagaaaaaaatatttcaaaaaaattttttttccggggggggt
gggcccccccccc


>ID|7523672 3173-17_SP6_JM425_071.ab1
ggggcttccaagccggttggggagctctcccatatgggtcgacctgcaggcggccgcact
agtgattatatcccctactataatctcccctcccccaacctaaaacctacttactcaaaa
ataaaacttcctactcattcgtcctaccacgcccactactaaaacctacgaaaccactca
cgtacacctttctactaaaccaaaaattattcgacgaaaatcgaatcccatcccccttcc
ttcataactaaatatcgcaacaataaaatttaaaccttaatcaaaataactatcttaact
acattcctttctctcgccacctaacccctcttctcttccaaatttccaaaatacctttcc
aaactaaaacccaaattataatctactaaccgaacacaacaccctacaaaaacaacaaat
attcccaaaatcccgcggccatggcggccgggagcatgcgacgtcgggcccaattcgccc
tatagtgagtcgtattacaattcactggccgtcgttttacaacgtcgtgactgggaaaac
cctggcgttacccaacttaatcgccttgcagcacatccccctttcgccagctggcgtaat
agcgaagaggcccgcaccgatcgcccttcccaacagttgcgcagcctgaatggcgaatgg
acgcgccctgtagcggcgcattaagcgcggcgggtgtggtggttacgcgcagcgtgaccg
ctacacttgccagcgccctagcgcccgctcctttcgctttcttcccttcctttctcgcca
cgttcgccggctttccccgtcaagctctaaatcgggggctccctttagggttccgattta
gtgctttacggcacctcgaccccaaaaaacttgattagggtgatggttcacgtagtgggc
catcgccctgatagacggtttttcgccctttgacgttggagtccacgttctttaatagtg
gactcttgttccaaactggaacaacactcaaccctatctcggtctattcttttgatttat
aggggattttgccgatttcggcctattggttaaaaaatgagctgatttaacaaaaattta
acgcgaattttaacaaaatataacggctaacaattcccggatggcggatttttctcctta
cccatctggggcggaatttcccccgccaccagggggcacttttcgggggaaattggggcg
gaaacccctaatttggtttttttttttaaaaacatttcaaaaattttatcccccttagga
aaaaaaaaaaccccggaaaaaaaggtttcaaaaaaaattggaaaaaagggaaaaaaaaaa
gaaaattttttacaaaatttttcccggggtgcgcccccc

>ID|7523673 3173-4_SP6_JM425_058.ab1
aacggggcggtttggggagctctcccatatgggtcgacctgcaggcggccgcactagtga
ttatatcccctactataatctcccctcccccaacctaaaacctacttactcaaaaataaa
acttcctactcattcgttctaccacgcccactactaaaacctacgaaaccactcacgtac
acctttctactaaaccaaaaattattcgacgaaaatcgaatcccatcccccttccttcat
aactaaatatcgcaacaataaaatttaaaccttaatcaaaataactatcttaaccacatt
cctttctctcgccacctaacccctcttctcttccaaatttccaaaatacctttccaaact
aaaacccaaattataatctactaaccgaacacaacaccctacaaaaacaacaaatattcc
caaaatcccgcggccatggcggccgggagcatgcgacgtcgggcccaattcgccctatag
tgagtcgtattacaattcactggccgtcgttttacaacgtcgtgactgggaaaaccctgg
cgttacccaacttaatcgccttgcagcacatccccctttcgccagctggcgtaatagcga
agaggcccgcaccgatcgcccttcccaacagttgcgcagcctgaatggcgaatggacgcg
ccctgtagcggcgcattaagcgcggcgggtgtggtggttacgcgcagcgtgaccgctaca
cttgccagcgccctagcgcccgctcctttcgctttcttcccttcctttctcgccacgttc
gccggctttccccgtcaagctctaaatcgggggctccctttagggttccgatttagtgct
ttacggcacctcgaccccaaaaaacttgattagggtgatggttcacgtagtgggccatcg
ccctgatagacggtttttcgccctttgacgttggagtccacgttctttaatagtggactc
ttgttccaaactggaacaacactcaaccctatctcggtctattcttttgattaataagga
ttttgccgatttcggcctattggtaaaaaatgagctgaattaccaaaatttacgcggaat
ttaacaaaatattaacgcttacattttcctgaggggtattttctccttacgcacctgggg
gggatttccacccgcaacaggggggactttttcgggggaaagggggggggaaacccccaa
ttggtttatttttttaaaaaaatttcaaaatagtatccccctccgggaaaaaaaaaaccc
cggaaaaaagggggtttcaaaaaaattggggaaaaaagggaaaaaaaaaaagaaaaaata
tttcaaaaaatttttcccggcggggccccccccccctttttttcccccttcttttttttt
tgggggggggg

>ID|7523674 3173-5_SP6_JM425_073.ab1
gggggggatccaacggggttggggagctctcccatatggtcgacctgcaggcggccgcac
tagtgattatatcccctactataatctcccctcccccaacctaaaacctacttactcaaa
aataaaacttcctactcattcattctaccacgcccactactaaaacctacgaaaccactc
acgtacacctttctactaaaccaaaaattattcgacgaaaatcgaatcccatcccccttc
cttcataactaaatatcgcaacaataaaatttaaaccttaatcaaaataactatcttgac
tacattcctttctctcgccacctaacccctcttctcttccaaatttccaaaatacctttc
caaactaaaacccaaattataatctactaaccgaacacaacaccctacaaaaacaacaaa
tattcccaaaatcccgcggccatggcggccgggagcatgcgacgtcgggcccaattcgcc
ctatagtgagtcgtattacaattcactggccgtcgttttacaacgtcgtgactgggaaaa
ccctggcgttacccaacttaatcgccttgcagcacatccccctttcgccagctggcgtaa
tagcgaagaggcccgcaccgatcgcccttcccaacagttgcgcagcctgaatggcgaatg
gacgcgccctgtagcggcgcattaagcgcggcgggtgtggtggttacgcgcagcgtgacc
gctacacttgccagcgccctagcgcccgctcctttcgctttcttcccttcctttctcgcc
acgttcgccggctttccccgtcaagctctaaatcgggggctccctttagggttccgattt
agtgctttacggcacctcgaccccaaaaaacttgattagggtgatggttcacgtagtggg
ccatcgccctgatagacggtttttcgccctttgacgttggagtccacgttctttaatagt
ggactcttggtccaaactggaacaacactcaaccctatctcgggctattcttttggatta
taagggattttgccaatttcggcctattggttaaaaaaagagctgatttaacaaaaatta
aacgcgatttttacaaaatattaacggttaacatttcccggagggggattttttccctac
cgattcgtgggggaatttccaccggaaacagggggggactttttcgggggaaaagggggg
ggggaacccccttatttggtttttttttttcaaaaaacatttcaaaaaatgtttcccccc
ctccggaaaaaaaaaaacccccgggaaaaaagggggtttaaaaaaaaaattggaaaaaaa
ggggaaaaaaaaaaagggagaaattttttaaaaaaatattctcccggggggtggggcccc
ccctctttttttttcccccctttcttttttt


>ID|7523683 3173-19_SP6_JM425_087.ab1
gggggggattcacggcggttggggagctctcccatatggtcgacctgcaggcggccgcac
tagtgattatatcccctactataatctcccctcccccaacctaaaacctacttactcaaa
aataaaacttcctactcattcattctaccacgcccactactaaaacctacgaaaccactc
acatacacctttctactaaaccaaaaattattcagcgaaaatcgaatcccatcccccttc
cttcataactaaatatcgcaacaataaaatttaaaccttaatcaaaataactatcttaac
tacattcctttctctcaccacctaacccctcttctcttccaaatttccaaaatacctttc
caaactaaaacccaaattataatctactaaccgaacacaacaccctacaaaaacaacaaa
tattcccaaaatcccgcggccatggcggccgggagcatgcgacgtcgggcccaattcgcc
ctatagtgagtcgtattacaattcactggccgtcgttttacaacgtcgtgactgggaaaa
ccctggcgttacccaacttaatcgccttgcagcacatccccctttcgccagctggcgtaa
tagcgaagaggcccgcaccgatcgcccttcccaacagttgcgcagcctgaatggcgaatg
gacgcgccctgtagcggcgcattaagcgcggcgggtgtggtggttacgcgcagcgtgacc
gctacacttgccagcgccctagcgcccgctcctttcgctttcttcccttcctttctcgcc
acgttcgccggctttccccgtcaagctctaaatcgggggctccctttagggttccgattt
agtgctttacggcacctcgaccccaaaaaacttgattagggtgatggttcacgtagtggg
gcatcgccctgatagacggtttttcgccctttgacgttggagtccacgttctttaatagt
ggactcttgttccaaactggaacaacactcaaccctatctcgggctattcttttgaatta
aaaggggattttgccgatttccggctattggtttaaaaaaggagctgatttaacaaaaat
tttacggcgaattttaaacaaaaattaaacgcttaacaatttcctggagcgggaattttc
ctccttacgcatccgggggcgggatttcacacccggaaccagggggcaacttttccgggg
aaaaggggggggggaaacccccaatttggtttatttttttttaaaaaaaatttcaaaaaa
aggaatacccccctccaggaaaaaaa

>ID|7523684 3173-6_SP6_JM425_074.ab1
caacggcgggtttggggagctctcccatatgggtcgacctgcaggcggccgcactagtga
ttatcccctactataatctcccctcccccaacctaaaacctacttactcaaaaataaaac
ttcctactcattcgttctaccacgcccactactaaaacctacgaaaccactcacgtacac
ctttctactaaaccaaaaattattcgacgaaaatcgaatcccatcccccttccttcataa
ctaaatatcgcaacaataaaatttaaaccttaatcaaaataactatcttaactacattcc
tttctctcgccacctaacccctcttctcttccaaatttccaaaatacctttccaaactaa
aacccaaattataatctactaaccgaacacaacaccctacaaaaacaacaaatattccca
aaatcccgcggccatggcggccgggagcatgcgacgtcgggcccaattcgccctatagtg
agtcgtattacaattcactggccgtcgttttacaacgtcgtgactgggaaaaccctggcg
ttacccaacttaatcgccttgcagcacatccccctttcgccagctggcgtaatagcgaag
aggcccgcaccgatcgcccttcccaacagttgcgcagcctgaatggcgaatggacgcgcc
ctgtagcggcgcattaagcgcggcgggtgtggtggttacgcgcagcgtgaccgctacact
tgccagcgccctagcgcccgctcctttcgctttcttcccttcctttctcgccacgttcgc
cggctttccccgtcaagctctaaatcgggggctccctttagggttccgatttagtgcttt
acggcacctcgaccccaaaaaacttgattagggtgatggttcacgtagtgggccatcgcc
ctgatagacggtttttcgccctttgacgttggagtccacgttctttaatagtggactctt
gttccaaactggaacaacactcaaccctatctcggtctattcttttgattttaagggaat
ttgccgatttcgggctattggttaaaaaaggagcggatttaacaaaaatttaaggcgaat
tttaacaaaaaattaaacgctaaaaaatttccggagggggtattttctccttacccaatc
ggggcgggaattttccacccgcaacaggggggaactttttcggggaaaggtggcggggaa
acccctaatttgtgtttttttttcaaaaataaatttcaaaataggtattccccccccagg
aaaaaaaataaaccccgggaaaaaagggttttaaaaaaaatttgaaaaaaaagggagaaa
gaataaggggataaatttttcacaact

>ID|7523685 3173-7_SP6_JM425_089.ab1
gggggggctccaaggcgtttggggagctctcccatatgggtcgacctgcaggcggccgca
ctagtgattatatcccctactataatctcccctcccccaacctaaaacctacttactcaa
aaataaaacttcctactcattcgttctaccacgcccactactaaaacctacgaaaccact
cacatacacctttctactaaaccaaaaattattcaacgaaaatcgaatcccatccccctt
ccttcataactaaatatcgcaacaataaaatttgaaccttaatcaaaataactatcttaa
ctacattcctttctctcgccacctaacccctcttctcttccaaatttccaaaataccttt
ccaaactaaaacccaaattataatctactaaccgaacacaacaccctacaaaaacaacaa
atattcccaaatcccgcggccatggcggccgggagcatgcgacgtcgggcccaattcgcc
ctatagtgagtcgtattacaattcactggccgtcgttttacaacgtcgtgactgggaaaa
ccctggcgttacccaacttaatcgccttgcagcacatccccctttcgccagctggcgtaa
tagcgaagaggcccgcaccgatcgcccttcccaacagttgcgcagcctgaatggcgaatg
gacgcgccctgtagcggcgcattaagcgcggcgggtgtggtggttacgcgcagcgtgacc
gctacacttgccagcgccctagcgcccgctcctttcgctttcttcccttcctttctcgcc
acgttcgccggctttccccgtcaagctctaaatcgggggctccctttagggttccgattt
agtgctttacggcacctcgaccccaaaaaacttgattagggtgatggttcacgtagtggg
ccatcgccctgatagacggtttttcgccctttgacgttggagtccacgttctttaatagt
ggactcttgttccaaactggaacaacactcaaccctatctcggtctattcttttgattta
taagggaatttgccgatttcgggccaattggttaaaaaatgaactgatttaacaaaattt
tacggcgaatttaaacaaataataacggttaaaatttccggaagggggattttcccctta
accatctgggggggattttcaaccggaacaggggggcatttttgggggaaaggggggggg
aaaaccccttttgggttattttttttaaataaattcaaaaaggggatccccccc


>ID|7523693 3173-2_SP6_JM425_042.ab1
aacgggcggggtggggagctctcccatatgggtcgacctgcaggcggccgcactagtgat
tatcccctactataatctcccctcccccaacctaaaacctacttactcaaaaataaaact
tcctactcattcgttctaccacgcccactactaaaacctacgaaaccactcacgtacacc
tttctactaaaccaaaaattattcgacgaaaatcgaatcccatcccccttcctccataac
taaatatcgcaacaataaaatttaaaccttaatcaaaataactatcttaactacattcct
ttctctcgccacctaacccctcttctcttccaaatttccaaaatacctttccaaactaaa
acccaaattataatctactaaccgaacacaacaccctacaaaaacaacaaatattcccaa
aatcccgcggccatggcggccgggagcatgcgacgtcgggcccaattcgccctatagtga
gtcgtattacaattcactggccgtcgttttacaacgtcgtgactgggaaaaccctggcgt
tacccaacttaatcgccttgcagcacatccccctttcgccagctggcgtaatagcgaaga
ggcccgcaccgatcgcccttcccaacagttgcgcagcctgaatggcgaatggacgcgccc
tgtagcggcgcattaagcgcggcgggtgtggtggttacgcgcagcgtgaccgctacactt
gccagcgccctagcgcccgctcctttcgctttcttcccttcctttctcgccacgttcgcc
ggctttccccgtcaagctctaaatcgggggctccctttagggttccgatttagtgcttta
cggcacctcgaccccaaaaaacttgattagggtgatggttcacgtagtgggccatcgccc
tgatagacggtttttcgccctttgacgttggagtccacgttctttaatagtggactcttg
tccaaactgggacaacactcaaccctatctcggtctattcttttgatttataagggattt
tgccgatttcgggctattggttaaaaaatgagctgatttaacaaaaatttaacggcgaat
tttaacaaaatattaacgcttaacaatttccggagggggtattttctcccttacgcatct
tgggggggaattcccacccggcaccagggggggaacttttccgggggaaatggggggggg
aaaccccctatttggtttattttttttaaaataaacttccaaaatatggtttccccgccc
aaggaaaaaaaaaaaccccgggaaaaaaaggggtttcaaaaaaaaattaggaaaaaaggg
aaaaaaaaaaaaaggaaaaatattataaaaatttttttccgggggtggccgccccccttt
attttccccctcctttttttttgtggggcgggggattttttt

>ID|7523694 3173-8_SP6_JM425_090.ab1
gggcattccacggcggttggggagctctcccatatgggtcgacctgcaggcggccgcact
agtgattatatcccctactataatctcccctcccccaacctaaaacctacttactcagaa
ataaaacttcctactcattcattctaccacgcccactactaaaacctacgaaaccactca
catacacctttctactaaaccaaaaattattcaacaaaaatcaaatcccatcccccttcc
ttcataactaaatatcacaacaataaaatttaaaccttaatcaaaataactatcttaact
acattcctttctctcaccacctaacccctcttctcttccaaatttccaaaatacctttcc
aaactaaaacccaaattataatctactaaccgaacacaacaccctacaaaaacaacaaat
attcccaaaatcccgcggccatggcggccgggagcatgcgacgtcgggcccaattcgccc
tatagtgagtcgtattacaattcactggccgtcgttttacaacgtcgtgactgggaaaac
cctggcgttacccaacttaatcgccttgcagcacatccccctttcgccagctggcgtaat
agcgaagaggcccgcaccgatcgcccttcccaacagttgcgcagcctgaatggcgaatgg
acgcgccctgtagcggcgcattaagcgcggcgggtgtggtggttacgcgcagcgtgaccg
ctacacttgccagcgccctagcgcccgctcctttcgctttcttcccttcctttctcgcca
cgttcgccggctttccccgtcaagctctaaatcgggggctccctttagggttccgattta
gtgctttacggcacctcgaccccaaaaaacttgattagggtgatggttcacgtagtgggc
catcgccctgatagacggtttttcgccctttgacgttggaagccacggtcttttaatagt
ggactcttgttcccaaatgggaacaacactcaaccctatctcgggctatttctttgattt
ataaggggattttgccgaattcggcctattggttaaaaaaatgaactgatttaacaaaaa
tttaacgggaaatttaacaaaatattaaacgcttacaatttccctgaagcgggattttct
tccttacagcaccgggcggggattttccaccccgaacaaggggggccttttttcggggaa
aaggggggggggaaacccccattttggtttaattttttct

>ID|7523695 3173-9_SP6_JM425_007.ab1
gggggggcatccacgccgttggggagctctccatatggtcgacctgcaggcggccgcact
agtgattatatcccctactataatctcccctcccccaacctgaaacctacttactcaaaa
ataaaacttcctactcattcgttctaccacgcccactactaaaacctacgaaaccactca
cgtacaccttcctactaaaccaaaaattattcaacaaaaatcaaatcccatcccccttcc
ttcataactaaatatcgcaacaataaaatttaaaccttaatcaaaataactatcttaact
acattcctttctctcgccacctaacccctcttctcttccaaatttccaaaatacctttcc
aaactaaaacccaaattataatctgctaaccgaacacaacaccctacaaaaacaacaaat
attcccaaaatcccgcggccatggcggccgggagcatgcgacgtcgggcccaattcgccc
tatagtgagtcgtattacaattcactggccgtcgttttacaacgtcgtgactgggaaaac
cctggcgttacccaacttaatcgccttgcagcacatccccctttcgccagctggcgtaat
agcgaagaggcccgcaccgatcgcccttcccaacagttgcgcagcctgaatggcgaatgg
acgcgccctgtagcggcgcattaagcgcggcgggtgtggtggttacgcgcagcgtgaccg
ctacacttgccagcgccctagcgcccgctcctttcgctttcttcccttcctttctcgcca
cgttcgccggctttccccgtcaagctctaaatcgggggctccctttagggttccgattta
gtgctttacggcacctcgaccccaaaaaacttgattagggtgatggttcacgtagtgggc
catcgccctgatagacggtttttcgccctttgacgttggagtccacgttctttaatagtg
gactcttgttccaaactggaacaacactcaaccctatctcggtctattcttttgatttat
aagggattttgccgatttcgggctattggttaaaaaatgaactgaattaaaaaaaatttt
acgcgaattttaaccaaatattaaccgctaacaatttccggaagggggaattttcttcct
tacccattctgggcgggaatttcccaccccgcaataggggggggactttttgggggaaaa
gggggggggggaaacccccttttttggtttatttttttttaaaaaaacctttaaaaatat
ttgtttccccccctcaggggaaaacaaaaaaaaccccgggaaaaaaaaagggcttttata
aaaataaattatgggaaaaaaaaagggagaaaaaaaagaaataggaaaaaaaattttttt
taaaaaa


>ID|7523713 3173-11_SP6_JM425_023.ab1
gggagggattccaacgcggttggggagctctcccatatggtcgacctgcaggcggccgca
ctagtgattatatcccctactataatctcccctcccccaacctgaaacctacttactcaa
aaataaaacttcctactcattcattctaccacgcccactactaaaacctacgaaaccact
cacatacacctttctactaaaccaaaaattattcaacaaaaatcgaatcccatccccctt
ccttcataactaaatatcgcaacaataaaatttaaaccttaatcaaaataactatcttaa
ctacattcctttctctcaccacctaacccctcttctcttccaaatttccaaaataccttt
ccaaactaaaacccaaattataatctactaaccgaacacaacaccctacaaaaacaacaa
atattcccaaaatcccgcggccatggcggccgggagcatgcgacgtcgggcccaattcgc
cctatagtgagtcgtattacaattcactggccgtcgttttacaacgtcgtgactgggaaa
accctggcgttacccaacttaatcgccttgcagcacatccccctttcgccagctggcgta
atagcgaagaggcccgcaccgatcgcccttcccaacagttgcgcagcctgaatggcgaat
ggacgcgccctgtagcggcgcattaagcgcggcgggtgtggtggttacgcgcagcgtgac
cgctacacttgccagcgccctagcgcccgctcctttcgctttcttcccttcctttctcgc
cacgttcgccggctttccccgtcaagctctaaatcgggggctccctttagggttccgatt
tagtgctttacggcacctcgaccccaaaaaacttgattagggtgatggttcacgtagtgg
gccatcgccctgatagacggtttttcgccctttgacgttggagtccacgttctttaatag
tggactcttggtcccaaactggaacaacactcaaccctatctcggtctattcttttgaat
tataagggatttggccaatttcggccaattggttaaaaaaaggagctgatttaacaaaaa
atttaacggcgaattttaacaaaaatattaacgcttaacaatttcccggaaggggggaat
tttttcccttaaggcatctgtggcgggaattttcccaccggaaaacagggggggaacttt
tttcgggggaaaaggggcgggggagaaccccctattttggttttatttttttcttaaaat
aaattttcaaaaatatgtttttcccgcctcctaggaaaaaaaaataacccccgggagaaa
agagggctttttaaaaaaaaatttgtggaaaaaaaagggggaaaaaaaaaaagtgggaaa
aaaattttatacaaaatttgtttctcgggggggggctcccccccctcttttttattttct
ctccc

>ID|7523714 3173-12_SP6_JM425_024.ab1
aacgggcggtttggggagctctcccatatgggtcgacctgcaggcggccgcactagtgat
tatatcccctactataatctcccctcccccaacctaaaacctacttactcaaaaataaaa
cttcctactcattcattctaccacgcccactactaaaacctacgaaaccactcacataca
cctttctactaaaccaaaaattattcaacgaaaatcgaatcccatcccccttccttcata
actaaatatcgcaacaataaaatttaaaccttaatcaaaataactatcttaactacattc
ctttctctcgccacctaacccctcttctcttccaaatttccaaaatacctttccaaacta
aaacccaaattataatctactaaccgaacacaacaccctacaaaaacaacaaatattccc
aaaatcccgcggccatggcggccgggagcatgcgacgtcgggcccaattcgccctatagt
gagtcgtattacaattcactggccgtcgttttacaacgtcgtgactgggaaaaccctggc
gttacccaacttaatcgccttgcagcacatccccctttcgccagctggcgtaatagcgaa
gaggcccgcaccgatcgcccttcccaacagttgcgcagcctgaatggcgaatggacgcgc
cctgtagcggcgcattaagcgcggcgggtgtggtggttacgcgcagcgtgaccgctacac
ttgccagcgccctagcgcccgctcctttcgctttcttcccttcctttctcgccacgttcg
ccggctttccccgtcaagctctaaatcgggggctccctttagggttccgatttagtgctt
tacggcacctcgaccccaaaaaacttgattagggtgatggttcacgtagtgggccatcgc
cctgatagacggtttttcgccctttgacgttggagtccacgttctttaatagtggactct
tggtccaaactggaacaacactcaaccctatctcggtctatccttttgatttataaggga
ttttggcgatttcggcctattggttaaaaaatggagtgatttaacaaaaatttaacgcga
atttaacaaaaaaaataaacggttaacattttcctgaggggggatttttctcctaacgca
tcttggggggtattttccacccgcaaccaggggggacttttttgggggaaagggggcggg
ggaaaccccaatttggttttttttttttaaaaaaaattttaaaatttgtttccccccctc
cagggaaaaaaaaaaccccctgaaaaaaagggttttcaaaaaaaaaatgaaaaaaaaagg
gaaaaaaaaaaagaagagaaaaatttcaaacaaattttttccgggggggccccccccccc
cctttttttttttcccccctt

>ID|7523715 3173-14_SP6_JM425_040.ab1
gagggggcatccacgcggttggggagctctcccatatggtcgacctgcaggcggccgcac
tagtgattatatcccctactataatctcccctcccccaacctaaaacctacttgctcaaa
aataaaacttcctactcattcattctaccacgcccactactaaaacctacgaaaccactc
acgtacacctttctactaaaccaaaaattattcaacaaaaatcgaatcccatcccccttc
cttcataactaaatatcacaacaataaaatttaaaccttaatcaaaataactatcttaac
tacattcctttctctcaccacctaacccctcttctcttccaaatttccaaaatacctttc
caaactaaaacccaaattataatctactaaccgaacacaacaccctacaaaaacaacaaa
tattcccaaaatcccgcggccatggcggccgggagcatgcgacgtcgggcccaattcgcc
ctatagtgagtcgtattacaattcactggccgtcgttttacaacgtcgtgactgggaaaa
ccctggcgttacccaacttaatcgccttgcagcacatccccctttcgccagctggcgtaa
tagcgaagaggcccgcaccgatcgcccttcccaacagttgcgcagcctgaatggcgaatg
gacgcgccctgtagcggcgcattaagcgcggcgggtgtggtggttacgcgcagcgtgacc
gctacacttgccagcgccctagcgcccgctcctttcgctttcttcccttcctttctcgcc
acgttcgccggctttccccgtcaagctctaaatcgggggctccctttagggttccgattt
agtgctttacggcacctcgaccccaaaaaacttgattagggtgatggttcacgtagtggg
ccatcgccctgatagacggtttttcgccctttgacgttggagtccacgttcttttatagt
ggactcttgttccaaactggaacaacactcaaccctatctcgggctattcttttgattta
taagggattttgcccgattcggcctattgggtaaaaaatgaagctgatttaaaaaaaatt
taacgcgaattttaacaaaatattaacgcttaacatttccctgaagcgggaattttctcc
tttaaccacctggggggggatttcccccccgcaaacaggggggcctttttcgggggaaaa
ggggggccggaaacccccaatttggttttttttttttaaaaatatttttaaaaataggta
tttccccccttaggaaaaaaaaaaaaccccgggaaaaaagggggtttcaaaaataaaatt
tggaaaaaaagggagaaaaaaaataaggaaaaaaatttcccaatacattttttcccgggg
ggggggcccccccctcttttattttccccccttctctttttt

>ID|7523716 3173-16_SP6_JM425_056.ab1
aaaaggcgggggtggggagctctcccatatgggtcgacctgcaggcggccgcactagtga
ttatatcccctactataatctcccctcccccaacctaaaacctacttactcataaataaa
acttcctactcattcattctaccacgcccactactaaaacctacgaaaccactcacatac
acctttctactaaaccaaaaattattcaacaaaaatcgaatcccatcccccttccttcat
aactaaatatcgcaacaataaaatttaaaccttaatcaaaataactatcttaactacatt
cctttctctcgccacctaacccctcttctcttccaaatttccaaaatacctttccaaact
aaaacccaaattataatctactaaccgaacacaacaccctacaaaaacaacaaatattcc
caaaatcccgcggccatggcggccgggagcatgcgacgtcgggcccaattcgccctatag
tgagtcgtattacaattcactggccgtcgttttacaacgtcgtgactgggaaaaccctgg
cgttacccaacttaatcgccttgcagcacatccccctttcgccagctggcgtaatagcga
agaggcccgcaccgatcgcccttcccaacagttgcgcagcctgaatggcgaatggacgcg
ccctgtagcggcgcattaagcgcggcgggtgtggtggttacgcgcagcgtgaccgctaca
cttgccagcgccctagcgcccgctcctttcgctttcttcccttcctttctcgccacgttc
gccggctttccccgtcaagctctaaatcgggggctccctttagggttccgatttagtgct
ttacggcacctcgaccccaaaaaacttgattagggtgatggttcacgtagtgggccatcg
ccctgatagacggtttttcgccctttgacgttgggagtcacgttctttaatagtggactc
ttgtttcaaactggaacaacactcaaccctatctcggtctattcttttgattaatagggg
attttggccgatttcggcccatggggtaaaaaatggagtgatttaacaaaaattaacggg
aattttaacaaaataataaccgctaacatttccctgaagggggattttccccttaacgca
tctgggggggaatttcccaccgcaaccggggggcacctttttgggggaaaagggggcggg
gaaacccctaatttggtttttttttttaaaaaaaattttcaaaaatggtttccgccccag
ggaaaaaaaaaaaccccggaaaaaagggcctttcaaaaaaatattgaaaaaaggggaaaa
aaaaagggaaaaatttttaaaaaaattttttccggggggccccccccccattttttcccc
cttttttttttggtggggcgacaatttttttg

>ID|7523717 3173-18_SP6_JM425_072.ab1
caacggccgggttggaggagctctcccatatgggtcgacctgcaggcggccgcactagtg
attatatcccctactataatctcccctcccccaacctaaaacctacttactcaaaaataa
aacttcctactcattcattctaccacgcccactactaaaacctacgaaaccactcacata
cacctttctactaaaccaaaaattattcaacgaaaatcgaatcccatcccccttccttca
taactaaatatcgcaacaataaaatttaaaccttaatcaaaataactatcttaactacat
tcctttctctcaccacctaacccctcttctcttccaaatttccaaaatacctttccaaac
taaaacccaaattataatctactaaccgaacacaacaccctacaaaaacaacaaatattc
ccaaaatcccgcggccatggcggccgggagcatgcgacgtcgggcccaattcgccctata
gtgagtcgtattacaattcactggccgtcgttttacaacgtcgtgactgggaaaaccctg
gcgttacccaacttaatcgccttgcagcacatccccctttcgccagctggcgtaatagcg
aagaggcccgcaccgatcgcccttcccaacagttgcgcagcctgaatggcgaatggacgc
gccctgtagcggcgcattaagcgcggcgggtgtggtggttacgcgcagcgtgaccgctac
acttgccagcgccctagcgcccgctcctttcgctttcttcccttcctttctcgccacgtt
cgccggctttccccgtcaagctctaaatcgggggctccctttagggttccgatttagtgc
tttacggcacctcgaccccaaaaaacttgattagggtgatggttcacgtagtgggccatc
gccctgatagacggtttttcgccctttgacgttggagtccacgttccttaatagtggact
cttggttccaactggaacaacactcaaccctatctcggtctattcttttgatttataagg
gattttgccgatttcggcctattggttaaaaaatgagctgatttaacaaaaattaacggg
aattttaacaaatattaacgcttacaatttctggaagcgggattttctcctttaccatct
gggggggaatttcacaccggaacaggggggaatttttcgggggaaagggggggggaaaac
ccctatttggttttttttttcaaaaaaaatttaaaaaagggttcccccccccagggaaaa
aaaaaacccggggaaaaaggggttttaaaaaaaattttggaaaaaaagggaaaaaaaaag
aagaaa

>ID|7523718 3173-1_SP6_JM425_041.ab1
ggggggggctcccacgccgttggggagctctccctatggtcgacctgcaggcggccgcac
tagtgattatatcccctactataatctcccctcccccaacctaaaacctacttactcaaa
aataaaacttcctactcattcattctaccacgcccactactaaaacctacgaaaccactc
acatacacctttctactaaaccaaaaattattcgacgaaaatcgaatcccatcccccttc
cttcataactaaatatcgcaacaataaaatttaaaccttaatcaaaataactatctcaac
tacattcctttctctcaccacctaacccctcttctcttccaaatttccaaaatacctttc
caaactaaaacccaagttataatctactaaccgaacacaacaccctacaaaaacaacaaa
tattcccaaaatcccgcggccatggcggccgggagcatgcgacgtcgggcccaattcgcc
ctatagtgagtcgtattacaattcactggccgtcgttttacaacgtcgtgactgggaaaa
ccctggcgttacccaacttaatcgccttgcagcacatccccctttcgccagctggcgtaa
tagcgaagaggcccgcaccgatcgcccttcccaacagttgcgcagcctgaatggcgaatg
gacgcgccctgtagcggcgcattaagcgcggcgggtgtggtggttacgcgcagcgtgacc
gctacacttgccagcgccctagcgcccgctcctttcgctttcttcccttcctttctcgcc
acgttcgccggctttccccgtcaagctctaaatcgggggctccctttagggttccgattt
agtgctttacggcacctcgaccccaaaaaacttgattagggtgatggttcacgtagtggg
ccatcgccctgatagacgggtttttcgcctttgaccgtggagtccacgttcctttaatag
tggactcttgttccaaactggaacaacactcaaccctatctcggtctatttcttttgatt
tataagggaattttgccaattttcgcctattggttaaaaaatggacctgatttacaaaaa
atttaacgccgaattttaaaaaaaaattaaacgcttaaaatttcccggaaggcggaattt
tcctccttaaccaatctgtggggggtattttcaccccggcaaccagggggggactttttt
tgggggaaaagggggggggggaaacccccaatttggtttaatttttttcaaaaaaacatt
tcaaaaatggggtttcccgcccccaggggaaaaaaaaaaacccccggagaaaaaggggct
tttaaaaaaaatatttggaaaaaaagaggaaaaaaaaaaaaaagaaaaaaatttttacaa
aattttttctcgcgggtggtccccccgcccccttatattttttcccccct
