# Supplementary material for: Epigenetic interplay between mouse endogenous retroviruses and host genes
Source: Genome Biol. 2012 Oct 3;13(10):R89. doi: 10.1186/gb-2012-13-10-r89 (PMC3491417; doi:10.1186/gb-2012-13-10-r89)
Supplement: Additional file 4 — All bisulfite sequencing data. Compilation of all bisulfite sequences. [file gb-2012-13-10-r89-S4.zip › ETn3523_TE_spleen.txt]

>ID|7523640 3523-19_SP6_JM425_025.ab1
gggggtgctccaacgcggttggggagctctcccatatggtcgacctgcaggcggccgcac
tagtgattaaataaaacttacaaccctatcgtcctaccactcccactacctaccttctaa
ctattccaaaaccatcacatattcacctacaaccttactccaaaataatttaacgaaaat
caaaacccttcccctccttcataactaaatatcaaattaataaaattaaactttaatcaa
aattttatcttaactacatctttctctcgcccgcctaactccctcttctcttccaaattt
ccaaaataccttcccaaactaaaacccaaacataaaaaccactaaccgaacacaacaatc
aaaaacgaattttacaaaatcgcccactcacataatacatcatataaaatcccgcggcca
tggcggccgggagcatgcgacgtcgggcccaattcgccctatagtgagtcgtattacaat
tcactggccgtcgttttacaacgtcgtgactgggaaaaccctggcgttacccaacttaat
cgccttgcagcacatccccctttcgccagctggcgtaatagcgaagaggcccgcaccgat
cgcccttcccaacagttgcgcagcctgaatggcgaatggacgcgccctgtagcggcgcat
taagcgcggcgggtgtggtggttacgcgcagcgtgaccgctacacttgccagcgccctag
cgcccgctcctttcgctttcttcccttcctttctcgccacgttcgccggctttccccgtc
aagctctaaatcgggggctccctttagggttccgatttagtgctttacggcacctcgacc
ccaaaaaacttgattagggtgatggttcacgtagtgggccatcgccctgatagacggttt
ttcgccctttgacgttggagtccacgttctttaatagtggactcttgttccaaactggaa
caacactcaaccctatctcggtctattcttttgatttaaagggaatttgccgatttcggc
ctaatgggtaaaaaatgacctgatttaacaaaaatttaacgcaaatttaaacaaatatta
acggttacaaatttcctgaggcgggaattttcccctttacccacctgggcgggtatttca
cccccgcacccaggggggacttttttggggggaaaaggggggggggaaaccccctttttg
ggttatttttttttaaaaaaaatttcaaaaaagtggattcccgcccaaggaaaaaaaaaa
acccccgggaaaaaaaggggctttaaaaaaaaattttgaaaaaaaaagagaaagaaaaag
agaaagaatattttaaaaaaattttttccccggggggtccccccccctttttaatttccc
ccccctttttttttttggggggggggcggattatttt

>ID|7523641 3523-6_SP6_JM425_012.ab1
gggtgcatccaacgcggttggggagctctcccatatggtcgacctgcaggcggccgcact
agtgattcaaaataaaacttacaaccctatcgtcctaccactcccactacctaccttcta
actattccaaaaccatcacatattcacctacaaccttactccaaaataatttaacgaaaa
tcaaaacccttcccctccttcataactaaatatcaaattaataaaattaaactttaatca
aaattttatcttaactacatctttctctcgcccgcctaactccctcttctcttccaaatt
tccaaaataccttcccaaactaaaacccaaacataaaaaccactaaccgaacacaacaat
caaaaacgaattttacaaaatcgcccactcacataatacatcatataaaatcccgcggcc
atggcggccgggagcatgcgacgtcgggcccaattcgccctatagtgagtcgtattacaa
ttcactggccgtcgttttacaacgtcgtgactgggaaaaccctggcgttacccaacttaa
tcgccttgcagcacatccccctttcgccagctggcgtaatagcgaagaggcccgcaccga
tcgcccttcccaacagttgcgcagcctgaatggcgaatggacgcgccctgtagcggcgca
ttaagcgcggcgggtgtggtggttacgcgcagcgtgaccgctacacttgccagcgcccta
gcgcccgctcctttcgctttcttcccttcctttctcgccacgttcgccggctttccccgt
caagctctaaatcgggggctccctttagggttccgatttagtgctttacggcacctcgac
cccaaaaaacttgattagggtgatggttcacgtagtgggccatcgccctgatagacggtt
tttcgccctttgacgttggagtccacgttctttaatagtggactcttgttccaaactgga
acaacactcaaccctatctcggcctattcttttgatttataagggattttggcgaattcc
ggcctattggttaaaaaaagagctgaattaacaaaaatttaacgcgaattttaaacaaat
attaacgcttaaaaattcctgaatgcggaattttctccttacccatctgggggggatttt
acaccgcatcaggtggggactttttcggggaaaaggggcgggggaacccccaatttggtt
aattttttttaaaaaactttcaaaataggttatcccccttctgggaaaaaaaaaaccccg
gaaaaaaaggggttttaaaaaaaaatttggaaaaaaagggaaaaaaaaaaagatgaaaaa
aattataaaaaatatttttttcccggggggggcccccccctttttttttccccccccttt
tc

>ID|7523642 3523-7_SP6_JM425_027.ab1
ggggcttccaacggcggttggggagctctcccatatgggtcgacctgcaggcggccgcac
tagtgatttcaaaataaaacttacaaccctatcgtcctaccactcccactacctaccttc
taactgttccaaaaccatcacatattcacctacaaccttactccaaaataatttaacgaa
aatcaaaacccttcccctccttcataactaaatatcaaattaataaaattaaactttaat
caaaattttatcttaactacatctttctctcgcccgcctaactccctcttctcttccaaa
tttccaaaataccttcccaaactaaaacccaaacataaaaaccactaaccgaacacaaca
atcaaaaacgaattttacaaaatcgcccactcacataatacatcatataaaatcccgcgg
ccatggcggccgggagcatgcgacgtcgggcccaattcgccctatagtgagtcgtattac
aattcactggccgtcgttttacaacgtcgtgactgggaaaaccctggcgttacccaactt
aatcgccttgcagcacatccccctttcgccagctggcgtaatagcgaagaggcccgcacc
gatcgcccttcccaacagttgcgcagcctgaatggcgaatggacgcgccctgtagcggcg
cattaagcgcggcgggtgtggtggttacgcgcagcgtgaccgctacacttgccagcgccc
tagcgcccgctcctttcgctttcttcccttcctttctcgccacgttcgccggctttcccc
gtcaagctctaaatcgggggctccctttagggttccgatttagtgctttacggcacctcg
accccaaaaaacttgattagggtgatggttcacgtagtgggccatcgccctgatagacgg
tttttcgccctttgacgttggagtccacgttctttaatagtggactcttgttccaaactg
gaacaacactcaaccctatctcgggctattcttttgatttataagggattttgccgattt
cggcctattggttaaaaaatgaactgaattaacaaaatttaacgcgaattttaaaaaaaa
attacggcttacaatttcctggatgcgggaattttctccttacccatctggggcggaatt
tcccaccggaaccaggtgggcctttttccggggaaatggggggggggaaacccctaattg
gtttatttttttttaaaaaaatttcaaaaataggtttcccccccaagaaaaaaaataaac
cccctgaaaaaaagggctttcaaaaaaaatattgaaaaaaaaggaaaaaaaaaaaaaaaa
aattttttcacaaatttttcccgggggtgccccccccttttattttcccccctttttttt
tggtgtgggggagaattattttttttctctctt


>ID|7523651 3523-2_SP6_JM425_078.ab1
caaggggcgtttttggggagctctcccatatgggtcgacctgcaggcggccgcactagtg
attaaacttacaaccctatcatcctaccactcccactacctaccttctaactattccaaa
accatcacatattcacctacaaccttactccaaaataatttaacgaaaatcaaaaccctt
cccctccttcataactaaatatcaaattaataaaattaaactttaatcaaaattttatct
taactacatctttctctcgcccgcctaactccctcttctcttccaaatttccaaaatacc
ttcccaaactaaaacccaaacataaaaaccactaaccgaacacaacaatcaaaaacgaat
tttacaaaatcacccaccacataatacatcatataaaatcccgcggccatggcggccggg
agcatgcgacgtcgggcccaattcgccctatagtgagtcgtattacaattcactggccgt
cgttttacaacgtcgtgactgggaaaaccctggcgttacccaacttaatcgccttgcagc
acatccccctttcgccagctggcgtaatagcgaagaggcccgcaccgatcgcccttccca
acagttgcgcagcctgaatggcgaatggacgcgccctgtagcggcgcattaagcgcggcg
ggtgtggtggttacgcgcagcgtgaccgctacacttgccagcgccctagcgcccgctcct
ttcgctttcttcccttcctttctcgccacgttcgccggctttccccgtcaagctctaaat
cgggggctccctttagggttccgatttagtgctttacggcacctcgaccccaaaaaactt
gattagggtgatggttcacgtagtgggccatcgccctgatagacggtttttcgccctttg
acgttggagtccacgttctttaatagtggactcttgttccaaactggaacaacactcaac
cctatctcggtctattcttttgatttataagggaatttggcgatttcggcctatgggtta
aaaaatgagctgattttaacaaaatttaacgcgaaatttaacaaaaaattaacgcttaac
atttcctgatggggtattttctctttaagcatccgtgcgggaattttcacccgcaccaag
ggggcactttttggggaaaatggggcgcggaaacccccaatttggtttttttttttaaaa
aacatttcaaataatggatccccccccagggaaaaaaaaaacccccggaaaaaaagggct
ttaaaaaaaaatttgaaaaaaaagggaaaagaaaataaaaaagaaattttaataaaattt
tcccgggggggcgcccccctc

>ID|7523652 3523-8_SP6_JM425_028.ab1
ggggggattccaacgcgtttggggagctctcccatatggtcgacctgcaggcggccgcac
tagtgattaaaacttacaaccctatcgtcctaccactcccactacctaccttctaactat
tccaaaaccatcacatattcacctacaaccttactccaaaataatttaacgaaaatcaaa
acccttcccctccttcataactaaatatcaaattaataaaattaaactttaatcaaaatt
ttatcttaactacatctttctctcacccgcctaactccctcttctcttccaaatttccaa
aataccttcccaaactaaaacccaaacataaaaaccactaaccgaacacaacaatcaaaa
acgaattttacaaaatcgcccactcacataatacatcatataaaatcccgcggccatggc
ggccgggagcatgcgacgtcgggcccaattcgccctatagtgagtcgtattacaattcac
tggccgtcgttttacaacgtcgtgactgggaaaaccctggcgttacccaacttaatcgcc
ttgcagcacatccccctttcgccagctggcgtaatagcgaagaggcccgcaccgatcgcc
cttcccaacagttgcgcagcctgaatggcgaatggacgcgccctgtagcggcgcattaag
cgcggcgggtgtggtggttacgcgcagcgtgaccgctacacttgccagcgccctagcgcc
cgctcctttcgctttcttcccttcctttctcgccacgttcgccggctttccccgtcaagc
tctaaatcgggggctccctttagggttccgatttagtgctttacggcacctcgaccccaa
aaaacttgattagggtgatggttcacgtagtgggccatcgccctgatagacggtttttcg
ccctttgacgttggagtccacgttctttaatagtggactcttgttccaaactggaacaac
actcaaccctatctcggtctattcttttgatttataagggaatttgccgatttcgggcta
ttggttaaaaaatgaactgatttaacaaaaatttaacgcgattttaaccaaaaaataacc
gcttacaatttcctggagggggattttctccttaacccatcgggggggaatttcaccccc
ggacaaggggggaacttttcggggaaaaggggggcggaaaaccccattttggtttttttt
tttaaaaaaaaatttcaaaatttttttccccctccaggaaaaaaaaaaaccccggaaaaa
aaagggttttaaaaaaaaaattgaaaaaaaggggaaaaaagaaaagaaaaaaattttaaa
aaattttttcccggggggcccccccccttttatttcccccctttttttttttgtgggggg
aattttttttgttccccctttctccggtggtggtt

>ID|7523653 3523-9_SP6_JM425_043.ab1
ggggtggcttcaacggcgttggggagctctcccatatggtcgacctgcaggcggccgcac
tagtgattataaaacttacaaccctatcgtcctaccactcccactacctaccttctaact
attccaaaaccatcacatattcacctacaaccttactccaaaataatttaacgaaaatca
aaacccttcccctccttcacaactaaatatcaaattaataaaattaaactttaatcaaaa
ttttatcttaactacatctttctctcgcccgcctaactccctcttctcttccaaatttcc
aaaataccttcccaaactaaaacccaaacataaaaaccactaaccgaacacaacaatcaa
aaacgaattttacaaaatcgcccactcacataatacatcatataaaatcccgcggccatg
gcggccgggagcatgcgacgtcgggcccaattcgccctatagtgagtcgtattacaattc
actggccgtcgttttacaacgtcgtgactgggaaaaccctggcgttacccaacttaatcg
ccttgcagcacatccccctttcgccagctggcgtaatagcgaagaggcccgcaccgatcg
cccttcccaacagttgcgcagcctgaatggcgaatggacgcgccctgtagcggcgcatta
agcgcggcgggtgtggtggttacgcgcagcgtgaccgctacacttgccagcgccctagcg
cccgctcctttcgctttcttcccttcctttctcgccacgttcgccggctttccccgtcaa
gctctaaatcgggggctccctttagggttccgatttagtgctttacggcacctcgacccc
aaaaaacttgattagggtgatggttcacgtagtgggccatcgccctgatagacggttttt
cgccctttgacgttggagtccacgttctttaatagtggactcttgttccaaactggaaca
acactcaaccctatctcggtctattcttttgatttataagggattttgccgatttcggcc
cattggttaaaaaatgagctgaattaaccaaaaattaacgcgaaattttacaaaaaaata
acgtttacaatttcctgaggcggtattttcccccttaccatcctgggcgggattttcccc
accgaaccaggggggacctttttcggggaaaaggggggcggaaacccctattttggttat
tttttcttaaaaaaatttcaaaaatggaatccccctccaggaaaaaaaaaacccccggaa
aaaaagggtttttaaaaaaaaaatggaaaaaaagggaaaaaaagaaaggaaaaaatttta
aaaaatatttctcccggggtgcgccccccctctttttttcccccccctttttttttttgg
ggggcgggcttatttttgttt


>ID|7523675 3523-13_SP6_JM425_075.ab1
aacggcgggtttggggagctctcccatatgggtcgacctgcaggcggccgcactagtgat
ttcaaaataaaacttacaaccctatcatcctaccactcccactacctaccttctaactat
tccaaaaccatcacatattcacctacaaccttactccaaaataatttaacgaaaatcaaa
acccttcccctccttcataactaaatatcaaattaataaaattaaactttaatcaaaatt
ttatcttaactacatctttctctcgcccgcctaactccctcttctcttccaaatttccaa
aataccttcccaaactaaaacccaaacataaaaaccactaaccgaacacaacaatcaaaa
acgaattttacaaaatcgcccactcacataatacatcatataaaatcccgcggccatggc
ggccgggagcatgcgacgtcgggcccaattcgccctatagtgagtcgtattacaattcac
tggccgtcgttttacaacgtcgtgactgggaaaaccctggcgttacccaacttaatcgcc
ttgcagcacatccccctttcgccagctggcgtaatagcgaagaggcccgcaccgatcgcc
cttcccaacagttgcgcagcctgaatggcgaatggacgcgccctgtagcggcgcattaag
cgcggcgggtgtggtggttacgcgcagcgtgaccgctacacttgccagcgccctagcgcc
cgctcctttcgctttcttcccttcctttctcgccacgttcgccggctttccccgtcaagc
tctaaatcgggggctccctttagggttccgatttagtgctttacggcacctcgaccccaa
aaaacttgattagggtgatggttcacgtagtgggccatcgccctgatagacggtttttcg
ccctttgacgttggagtccacgttctttaatagtggactcttgttccaaactggaacaac
actcaaccctatctcgggtctattcttttgatttataaggaattttgccgatttcggcct
attgggtaaaaaatgaactgatttaacaaaaatttaacgcggaattttaacaaataatta
acgcttacaattttcctgaggcggatttttctccttacccatctggggcggaattcacca
ccggaccaggtgggcatttttcgggggaaaggggggcgggaaacccctatttggttattt
ttttcaaaaaacatttcaaataggttttccccccccggggaaaaaaaaacccccgaaaaa
aaaggccttaaaaaaaaattggaaaaaaggaaagaaaaaaggaaagaatttcacacattt
ttccggggggggccccccttttattccccccttttttttgtggggggggtttttttgtgc
cctcttc


>ID|7523686 3523-15_SP6_JM425_091.ab1
gggggggatccacgccggttgaggagctctcccatatggtcgacctgcaggcggccgcac
tagtgatttcaaaataaaacttacaaccctatcgtcctaccactcccactacctaccttc
taactattccaaaaccatcacatattcacctacaaccttactccaaaataatttaacgaa
aatcaaaacccttcccctccttcataactaaatatcaaattaataaaattaaactttaat
caaaattttatcttaactacatctttctctcgcccgcctaactccctcttctcttccaaa
tttccaaaataccttcccaaactaaaacccaaacataaaaaccactaaccgaacacaaca
atcaaaaacgaattttacaaaatcgcccactcacataatacatcatataaaatcccgcgg
ccatggcggccgggagcatgcgacgtcgggcccaattcgccctatagtgagtcgtattac
aattcactggccgtcgttttacaacgtcgtgactgggaaaaccctggcgttacccaactt
aatcgccttgcagcacatccccctttcgccagctggcgtaatagcgaagaggcccgcacc
gatcgcccttcccaacagttgcgcagcctgaatggcgaatggacgcgccctgtagcggcg
cattaagcgcggcgggtgtggtggttacgcgcagcgtgaccgctacacttgccagcgccc
tagcgcccgctcctttcgctttcttcccttcctttctcgccacgttcgccggctttcccc
gtcaagctctaaatcgggggctccctttagggttccgatttagtgctttacggcacctcg
accccaaaaaacttgattagggtgatggttcacgtagtgggccatcgccctgatagacgg
tttttcgccctttgacgttggagtccacgttctttaatagtggactcttgttccaaactg
gaacaacactcaaccctatctcggtctattcttttgatttataagggattttgccgattt
cggcctattgggtaaaaaattgaactgatttaacaaaaatttaacgcgaaatttaacaaa
ataattaacgctaacaatttcctggatgcgggattttctccttaagcatctggggcggaa
tttccaacccgaaacagggggggccttttccggggaaaaggggggccggaaccccctaat
ttggttatttttttttaaaaaaactttcaaaaaatggtttccccgctcagggaaaaaaaa
aaacccccggaaaaaagggggttttaaaaaaa

>ID|7523687 3523-20_SP6_JM425_026.ab1
gagggatccaacggcgggtggggagctctcccatatgggtcgacctgcaggcggccgcac
tagtgattcaaaataaaacttacaaccctatcgtcctaccactcccactacctaccttct
aactattccaaaaccatcacatattcacctacaaccttactccaaaataatttaacgaaa
atcaaaacccttcccctccttcataactaaatatcaaattaataaaattaaactttaatc
aaaattttatcttaactacatctttctctcgcccgcctaaccccctcttctcttccaaat
ttccaaaataccttctcaaactaaaacccaaacataaaaaccactaaccgaacacaacaa
tcaaaaacgaattttacaaaatcgcccactcacataatacatcatataaaatcccgcggc
catggcggccgggagcatgcgacgtcgggcccaattcgccctatagtgagtcgtattaca
attcactggccgtcgttttacaacgtcgtgactgggaaaaccctggcgttacccaactta
atcgccttgcagcacatccccctttcgccagctggcgtaatagcgaagaggcccgcaccg
atcgcccttcccaacagttgcgcagcctgaatggcgaatggacgcgccctgtagcggcgc
attaagcgcggcgggtgtggtggttacgcgcagcgtgaccgctacacttgccagcgccct
agcgcccgctcctttcgctttcttcccttcctttctcgccacgttcgccggctttccccg
tcaagctctaaatcgggggctccctttagggttccgatttagtgctttacggcacctcga
ccccaaaaaaactgattagggtgatggttcacgtagtgggccatcgccctgatagacggt
ttttcgccccttgacgtttgagtccacgttccttaatagtggactcttggtccaaactgg
aacaacactcaaccctatttcggtctattcttttgattaataaggaattttggcgatttc
ggcctaattggtaaaaaaaggagctgaatttacaaaaatttaacgcggaattttaacaaa
atattaacggcttaaaatttccggatgggggtatttttctccttacgcatccttggggcg
ggatttccccccggaaccagggtgggactttttcggggaaaagggggcggggaaaccccc
aatttggtttatattttctaaaaaacatttcaaaaattgttatccgctccagggaaaaaa
aaaaaccccgggaaaaaaaggtctttaaaaaaaaaatttggaaaaaaagggaaaaaaaaa
aaaggaaaaaattttccaaaaaattttttccccggggggcgcctccccccttttttctcc
cccccttttttgttttttttgcgggggggaattt

>ID|7523688 3523-3_SP6_JM425_093.ab1
ggggggtatccacggggggtggggagctctcccatatggtcgacctgcaggcggccgcac
tagtgatttcaaaataaaacttacaaccctatcgtcctaccactcccactacctaccttc
taactattccaaaaccatcacatattcacctacaaccttactccaaaataatttaacgaa
aatcaaaacccttcccctccttcataactaaatatcaaattaataaaattaaactttaat
caaaattttatcttaactacatctttctctcgcccgcctaactccctcttctcttccaaa
tttccaaaataccttcccaaactaaaacccaaacataaaaaccactaaccgaacacaaca
atcaaaaacgaattttacaaaatcgcccactcacataatacatcatataaaatcccgcgg
ccatggcggccgggagcatgcgacgtcgggcccaattcgccctatagtgagtcgtattac
aattcactggccgtcgttttacaacgtcgtgactgggaaaaccctggcgttacccaactt
aatcgccttgcagcacatccccctttcgccagctggcgtaatagcgaagaggcccgcacc
gatcgcccttcccaacagttgcgcagcctgaatggcgaatggacgcgccctgtagcggcg
cattaagcgcggcgggtgtggtggttacgcgcagcgtgaccgctacacttgccagcgccc
tagcgcccgctcctttcgctttcttcccttcctttctcgccacgttcgccggctttcccc
gtcaagctctaaatcgggggctccctttagggttccgatttagtgctttacggcacctcg
accccaaaaaacttgattagggtgatggttcacgtagtgggccatcgccctgatagacgg
tttttcgcccctttgacgttggaggtcacgttctttaatagtggactcttgttccaaact
ggaacaacactcaaccctatctcggtctattcttttgatttataagggattttgccgaat
tcggcctattggttaaaaaatgaggtgatttaacaaaaatttaacgcaaattttacaaaa
tataaagcttaacaatttctggaggcggatttttctcctacccatctgggggggatttcc
caccggaaccgggggggctttttcggggaaaaggggcgggaaaccccaatttggtttttt
tttttaaatataatttcaaataaggtttccgcctcaggaaaaaaaaaacc

>ID|7523689 3523-10_SP6_JM425_044.ab1
ggggggggatccaacgcgtttggggagctctcccatatggtcgacctgcaggcggccgca
ctagtgattcaaaataaaacttacaaccctatcgtcctaccactcccactacctaccttc
taactattccaaaaccatcacatattcacctacaaccttactccaaaataatttaacgaa
aatcaaaacccttcccctccttcataactaaatatcaaattaataaaattaaactttaat
caaaattttatcttaactacatctttctctcgcccgcctaactccctcttctcttccaaa
tttccaaaataccttcccaaactaaaacccaaacataaaaaccactaaccgaacacaaca
atcaaaaacgaattttacaaaatcgcccactcacataatacatcatataaaatcccgcgg
ccatggcggccgggagcatgcgacgtcgggcccaattcgccctatagtgagtcgtattac
aattcactggccgtcgttttacaacgtcgtgactgggaaaaccctggcgttacccaactt
aatcgccttgcagcacatccccctttcgccagctggcgtaatagcgaagaggcccgcacc
gatcgcccttcccaacagttgcgcagcctgaatggcgaatggacgcgccctgtagcggcg
cattaagcgcggcgggtgtggtggttacgcgcagcgtgaccgctacacttgccagcgccc
tagcgcccgctcctttcgctttcttcccttcctttctcgccacgttcgccggctttcccc
gtcaagctctaaatcgggggctccctttagggttccgatttagtgctttacggcacctcg
acccccaaaaacttgattagggtgatggttcacgtagtgggccatcgccctgatagacgg
tttttcgccttttgacgttggagtccacgttctttaatagtggactcctgttccaaactg
gaacaacactcaaccctatctcgggctattcttttgatttataagggatttggccaattt
cggcctaatggttaaaaaaggagctggattaacaaaaaattaacggcgaatttaaaaaaa
tattaacgcctaacaattttcggatggcggaattttctccttaccaatccggggcgggat
ttcacaacgcaaccggggggcactttttcgggggaaaggggggggggaacccccttttgg
gttattttttctaaaaaactttcaaaattatgtaatccccccccaggagaaaaaaaaacc
ccctgaaaaaaggggttttaaaaaaaaatttgaaaaaaaggggaaaaaaaaaaaggaaga
aattttcaaaaattttttcccggggtggtccccccccttttttttccccccttttttttt
ttgtggggggaattatttttttgcccttctctcc


>ID|7523696 3523-17_SP6_JM425_009.ab1
gagggattccacggcggtttgggagctctcccatatggtcgacctgcaggcggccgcact
agtgattaaacttacaaccctatcatcctaccactcccactacctaccttctaactattc
caaaaccatcacatattcacctacaaccttactccaaaataatttaacgaaaatcaaaac
ccttcccctccttcataactaaatatcaaattaataaaattaaactttaatcaaaatttt
atcttaactacatctttctctcgcccacctaactccctcttctcttccaaatttccaaaa
taccttcccaaactaaaacccaaacataaaaaccactaaccgaacacaacaatcaaaaac
aaattttacaaaatcacccactcacataatacatcatataaaatcccgcggccatggcgg
ccgggagcatgcgacgtcgggcccaattcgccctatagtgagtcgtattacaattcactg
gccgtcgttttacaacgtcgtgactgggaaaaccctggcgttacccaacttaatcgcctt
gcagcacatccccctttcgccagctggcgtaatagcgaagaggcccgcaccgatcgccct
tcccaacagttgcgcagcctgaatggcgaatggacgcgccctgtagcggcgcattaagcg
cggcgggtgtggtggttacgcgcagcgtgaccgctacacttgccagcgccctagcgcccg
ctcctttcgctttcttcccttcctttctcgccacgttcgccggctttccccgtcaagctc
taaatcgggggctccctttagggttccgatttagtgctttacggcacctcgaccccaaaa
aacttgattagggtgatggttcacgtagtgggccatcgccctgatagacggtttttcgcc
ctttgacgttggagtccacgttctttaatagtggactcttgttccaaactggaaaaacac
tcaaccctatctcggtctattcttttgatttataaggattttgccgatttcggcctattg
gttaaaaaaagagctgaattaacaaaaatttaaggcgaattttaacaaaaattaacgctt
acaatttcctggaggcgggaattttcccctttacgattctgggggggatttccccacccg
cacagggggggcctttttcggggaaaaagggggcggaaaacccctattttgtttattttt
tctaaaataattttaaaaataggtttccgcctccaagaaaaaaaaaaaacccggaaaaaa
aggggttttaaaaaaaaattggaaaaaaaaggaaaaaaagaaaaaaaaaaaatttacaca
aaattttttcgccgggggtcgccccccctctttatttctccccttttttttttttggggg
gggggagaat

>ID|7523697 3523-18_SP6_JM425_010.ab1
caacgcccgtttgggggagctctcccatatgggtcgacctgcaggcggccgcactagtga
tttcaaaataaaacttacaaccctatcgtcctaccactcccactacctaccttctaacta
ttccaaaaccatcacatattcacctacaaccttactccaaaataatttaacgaaaatcaa
aacccttcccctccttcataactaaatatcaaattaataaaattaaactttaatcaaaat
tttatcttaactacatctttctctcgcccgcctaactccctcttctcttccaaatttcca
aaataccttcccaaactaaaacccaaacataaaaaccactaaccgaacacaacaatcaaa
aacggattttacaaaatcgcccactcacataatacatcatataaaatcccgcggccatgg
cggccgggagcatgcgacgtcgggcccaattcgccctatagtgagtcgtattacaattca
ctggccgtcgttttacaacgtcgtgactgggaaaaccctggcgttacccaacttaatcgc
cttgcagcacatccccctttcgccagctggcgtaatagcgaagaggcccgcaccgatcgc
ccttcccaacagttgcgcagcctgaatggcgaatggacgcgccctgtagcggcgcattaa
gcgcggcgggtgtggtggttacgcgcagcgtgaccgctacacttgccagcgccctagcgc
ccgctcctttcgctttcttcccttcctttctcgccacgttcgccggctttccccgtcaag
ctctaaatcgggggctccctttagggttccgatttagtgctttacggcacctcgacccca
aaaaacttgattagggtgatggttcacgtagtgggccatcgccctgatagacggtttttc
gccctttgacgttggagtccacgttctttaatagtggactcttggttcaaactggaacaa
cactcaaccctatctcggtctattcttttgatttataaggattttgccgatttcggccta
ttggttaaaaaatgagctgatttaacaaaaattaacgcgaattttaacaaaaataataac
gcttacaatttcctgaatgcggattttctccttacgcatcctggcgggaatttcaaaccg
caccaagggggccacttttcgggggaaaggggggggggaacccctattttgttttatttt
tctaaaaacatttcaaaatatggtatcccccccaggaagaaaaaaaaaccccggagaaaa
agggttttaaaaaaaaaattgaaaaaaaaaagaaaaaaaaaagaaaaaaatttaaaaaat
ttttctccccgggggtccccccccttttttttccctcccttttttttttgggggggggaa
ttttttttttccccctcttctcttg

>ID|7523698 3523-5_SP6_JM425_011.ab1
ggggtggaatccacggcggttggggagctctcccatatgggtcgacctgcaggcggccgc
actagtgattcaaaataaaacttacaaccctatcgtcctaccactcccactacctacctt
ctaactattccaaaaccatcacatattcacctacaaccttactccaaaataatttaacga
aaatcaaaacccttcccctccttcataactaaatatcaaattaataaaattaaactttaa
tcaaaattttatcttaactacatctttctctcgcccgcctaactccctcttctcttccaa
atttccaaaataccttcccaaactaaaacccaaacataaaaaccactaaccgaacacaac
aatcaaaaacaaattttacaaaatcgcccactcacataatacatcatataaaatcccgcg
gccatggcggccgggagcatgcgacgtcgggcccaattcgccctatagtgagtcgtatta
caattcactggccgtcgttttacaacgtcgtgactgggaaaaccctggcgttacccaact
taatcgccttgcagcacatccccctttcgccagctggcgtaatagcgaagaggcccgcac
cgatcgcccttcccaacagttgcgcagcctgaatggcgaatggacgcgccctgtagcggc
gcattaagcgcggcgggtgtggtggttacgcgcagcgtgaccgctacacttgccagcgcc
ctagcgcccgctcctttcgctttcttcccttcctttctcgccacgttcgccggctttccc
cgtcaagctctaaatcgggggctccctttagggttccgatttagtgctttacggcacctc
gaccccaaaaaacttgattagggtgatggttcacgtagtgggccatcgccctgatagacg
gtttttcgccctttgacgttggagtccacgttctttaatagtggactcttgttccaaact
ggaacaacactcaaccctatctcggtctattcttttgatttataagggattttgccgatt
tcgggccattggtaaaaaatgagctgatttacaaaaatttaacgcgaaatttaaacaaat
attaacgcttacaatttcctgaagcggtattttctccttacccatctggggcggaattcc
ccaccgccaccggggggcatttttcggggaaaaggggcgcggaaaccccatatttggttt
attttttttaaaaaactttcaaaaaaggattccccctcctggaaaaaaaaaaaccccggg
aaaaaagggtttcaaaaaaaatttggaaaaaaaagggaaaaaaaaaaagaaaaaatttaa
aaaattttttccgggggggccccccccttttttttcccccctttttttttgttggggggg
ggattttttt


>ID|7523707 3523-11_SP6_JM425_059.ab1
aaagggccggtttggggagctctcccatatgggtcgacctgcaggcggccgcactagtga
tttcaaaataaaacttacaaccctatcgtcctaccactcccactacctaccttctaacta
ttccaaaaccatcacatattcacctacaaccttactccaaaataatttaacgaaaatcaa
aacccttcccctccttcataactaaatatcaaattaataaaattaaactttaatcaaaat
tttatcttaactacatctttctctcgcccgcctaactccctcttctcttccaaatttcca
aaataccttcccaaactaaaacccaaacgtaaaaaccactaaccgaacacaacaatcaaa
aacgaattttacaaaatcgcccactcacataatacatcatataaaatcccgcggccatgg
cggccgggagcatgcgacgtcgggcccaattcgccctatagtgagtcgtattacaattca
ctggccgtcgttttacaacgtcgtgactgggaaaaccctggcgttacccaacttaatcgc
cttgcagcacatccccctttcgccagctggcgtaatagcgaagaggcccgcaccgatcgc
ccttcccaacagttgcgcagcctgaatggcgaatggacgcgccctgtagcggcgcattaa
gcgcggcgggtgtggtggttacgcgcagcgtgaccgctacacttgccagcgccctagcgc
ccgctcctttcgctttcttcccttcctttctcgccacgttcgccggctttccccgtcaag
ctctaaatcgggggctccctttagggttccgatttagtgctttacggcacctcgacccca
aaaaacttgattagggtgatggttcacgtagtgggccatcgccctgatagacggtttttc
gccctttgacgttggagtccacgttctttaatagtggactcttgttcccaactggaacaa
cactcaaccctatctcgggctaatcttttgatttataaagggattttgccgatttccggc
ctattgtttaaaaaaggagctgatttaacaaaaattaaacgcgaattttaacaaaataat
taacggttacaatttcctgaaggcggaattttcctcctttacccaacttgggggggattt
ctccacggcaaacaggggggaactttttcgggggaaaggggggggggaaacccccaattt
ggtttattttttttaaataaattttaaaaaaaggattcccccctcagtgaaaaaaataaa
ccccggaaaaaaaggggtttaaaaaaaaaatgaaaaaaaggggaaaaaaaagggagaaat
attcaaacattttcccgcggggggccgcccctttaatttcccccttttttttttggcggg
gggaatttttt

>ID|7523708 3523-12_SP6_JM425_060.ab1
caaaggcggtttgggggagctctcccatatgggtcgacctgcaggcggccgcactagtga
tttcaaaataaaacttacaaccctatcgtcctaccactcccactacctaccttctagcta
ttccaaaaccatcacatattcacctacaaccttactccaaaataatttaacgaaaatcaa
aacccttcccctccttcataactaaatatcaaattaataaaattaaactttaatcaaaat
tttatcttaactacatctttctctcgcccgcctaactccctcttctcttccaaatttcca
aaataccttcccaaactaaaacccaaacataaaaaccactaaccgaacacaacaatcaaa
aacgaattttacaaaatcgcccactcacataatacatcatataaaatcccgcggccatgg
cggccgggagcatgcgacgtcgggcccaattcgccctatagtgagtcgtattacaattca
ctggccgtcgttttacaacgtcgtgactgggaaaaccctggcgttacccaacttaatcgc
cttgcagcacatccccctttcgccagctggcgtaatagcgaagaggcccgcaccgatcgc
ccttcccaacagttgcgcagcctgaatggcgaatggacgcgccctgtagcggcgcattaa
gcgcggcgggtgtggtggttacgcgcagcgtgaccgctacacttgccagcgccctagcgc
ccgctcctttcgctttcttcccttcctttctcgccacgttcgccggctttccccgtcaag
ctctaaatcgggggctccctttagggttccgatttagtgctttacggcacctcgacccca
aaaaacttgattagggtgatgggtcacgtagtgggccatcgccctgatagacggtttttc
gccctttgacgttggagtccacgttctttaatagtggactcttgttccaaactggaacaa
cactcaaccctatctcggtctatttctttgatttataagggattttgccgatttcgggct
attgggttaaaaaggagctgatttaacaaaaatttaacgcgaaatttaaacaaaatatta
acgcttacaaatttcctgaagggggaattttctccttacgcatcctgggcggggatttcc
caccgcaaccaggggggaactttttcgggggaaaagggggccgggaaacccccaatttgg
tttattttttcaaaaaaaaatttcaaaaatgttttcccggtcttagggaaaaaaaaaaaa
ccccggaaaaaaaggctttaaaaaaaaaatttgaaaaaaaggggaaaaaaaaaaggagaa
aattttcaaaaaaatttttcccccgggggccccccccccctttttttctccccccttttt
ttttttggggggggggggaaattattg

>ID|7523709 3523-14_SP6_JM425_076.ab1
caacgggcggtttgaggagctctcccatatgggtcgacctgcaggcggccgcactagtga
ttaaaacttacaaccctatcgtcctaccactcccactacctaccttctaactattccaaa
accatcacatattcacctacaaccttactccaaaataatttaacgaaaatcaaaaccctt
cccctccttcataactaaatatcaaattaataaaattaaactttaatcaaaattttatct
taactacatctttctctcgcccgcctaactccctcttctcttccaaatttccaaaatacc
ttcccaaactaaaacccaaacataaaaaccactaaccgaacacaacaatcaaaaacgaat
tttacaaaatcgcccactcacataatacataatataaaatcccgcggccatggcggccgg
gagcatgcgacgtcgggcccaattcgccctatagtgagtcgtattacaattcactggccg
tcgttttacaacgtcgtgactgggaaaaccctggcgttacccaacttaatcgccttgcag
cacatccccctttcgccagctggcgtaatagcgaagaggcccgcaccgatcgcccttccc
aacagttgcgcagcctgaatggcgaatggacgcgccctgtagcggcgcattaagcgcggc
gggtgtggtggttacgcgcagcgtgaccgctacacttgccagcgccctagcgcccgctcc
tttcgctttcttcccttcctttctcgccacgttcgccggctttccccgtcaagctctaaa
tcgggggctccctttagggttccgatttagtgctttacggcacctcgaccccaaaaaact
tgattagggtgatggttcacgtagtgggccatcgccctgatagacggtttttcgcccttt
gacgttggagtccacgttctttaatagtggactcttgttccaaactggaacaacactcaa
ccctatctcggtctattcttttgatttataagggattttgccgatttcgggctattggta
aaaaatgagctgatttaacaaaatttaacgcgaaatttaacaaaatattaacgttacaat
tttctgaagcggaatttccccctacgcaactgggcgggatttcacaccgcaacagggggc
acttttcggggaaaaggggcgcggaaacccctatttggttatttttttaaaataatttaa
aaaatgtttcccctcccgggaaaacaaaaacccctggaaaaaaggtgttcaaaaaataat
ggaaaaaaaggaaaaaaaaatgaaaaatttttccacaaatttc

>ID|7523710 3523-16_SP6_JM425_092.ab1
gggggggcatccacggggtttgcggagctctcccatatggtcgacctgcaggcggccgca
ctagtgatttcaaaataaaacttacaaccctatcgtcctaccactcccactacctacctt
ctaactattccaaaaccatcacatattcacctacaaccttactccaaaataatttaacga
aaatcaaaacccttcccctccttcataactaaatatcaaattaataaaattaaactttaa
tcaaaattttatcttaactacatctttctctcgcccgcctaactccctcttctcttccaa
atttccaaaataccttcccaaactaaaacccaagcataaaaaccactaaccgaacacaac
aatcaaaaacgaattttacaaaatcgcccactcacataatacatcatataaatcccgcgg
ccatggcggccgggagcatgcgacgtcgggcccaattcgccctatagtgagtcgtattac
aattcactggccgtcgttttacaacgtcgtgactgggaaaaccctggcgttacccaactt
aatcgccttgcagcacatccccctttcgccagctggcgtaatagcgaagaggcccgcacc
gatcgcccttcccaacagttgcgcagcctgaatggcgaatggacgcgccctgtagcggcg
cattaagcgcggcgggtgtggtggttacgcgcagcgtgaccgctacacttgccagcgccc
tagcgcccgctcctttcgctttcttcccttcctttctcgccacgttcgccggctttcccc
gtcaagctctaaatcgggggctccctttagggttccgatttagtgctttacggcacctcg
accccaaaaaacttgattagggtgatggttcacgtagtgggccatcgccctgatagacgg
tttttcgccctttgacgttggagtccacgttcttttatagtggactcttgttccaaactg
gaacaacactcaaccctatctcggtctattcttttgatttataagggattttggcgattt
cggcctattggttaaaaaatgagctgatttaacaaaaatttaacggcgattttaaccaaa
tataaacgcttaacaattccctgagggggaattttccccttacgcatctgggcgggattt
tcacacccgaaccaggggggcatttttcgggggaaaggtgggggggaaaccccctatttg
gtttattttttttaaaaaaaaattcaaaaaaagggttc

>ID|7523711 3523-1_SP6_JM425_077.ab1
aaggggcggtttggggagctctcccatatgggtcgacctgcaggcggccgcactagtgat
tcaaaataaaacttacaaccctatcatcctaccactcccactacctaccttctaactatt
ccaaaaccatcacatattcacctacaaccttactccaaaataatttaacgaaaatcaaaa
cccttcccctccttcataactaaatatcaaattaataaaattaaactttaatcaaaattt
tatcttaactacatctttctctcgcccgcctaactccctcttctcttccaaatttccaaa
ataccttcccaaactaaaacccaaacataaaaaccactaaccgaacacaacaatcaaaaa
cgaattttacaaagtcgcccactcacataatacatcatataaaatcccgcggccatggcg
gccgggagcatgcgacgtcgggcccaattcgccctatagtgagtcgtattacaattcact
ggccgtcgttttacaacgtcgtgactgggaaaaccctggcgttacccaacttaatcgcct
tgcagcacatccccctttcgccagctggcgtaatagcgaagaggcccgcaccgatcgccc
ttcccaacagttgcgcagcctgaatggcgaatggacgcgccctgtagcggcgcattaagc
gcggcgggtgtggtggttacgcgcagcgtgaccgctacacttgccagcgccctagcgccc
gctcctttcgctttcttcccttcctttctcgccacgttcgccggctttccccgtcaagct
ctaaatcgggggctccctttagggttccgatttagtgctttacggcacctcgaccccaaa
aaacttgattagggtgatggttcacgtagtgggccatcgccctgatagacggtttttcgc
cctttgacgttggagtccacgttctttaaaagtggactcttgttcaaactggaacaacac
tcaaccctatctcggtctaatcttttgatttataaaggaatttgccgatntcgggctatt
ggttaaaaaatgagctgaattaacaaaaatttaacgcgaaatttaacaaaaaattacggc
ttacaatttcctgaatgcggtattttctccttacgcaacctggggggtatttcaacccgg
caccgggggggacctttttgggggaaaagggggggggaaacccctattggtttttttttt
ttaaaaaaatttcaaaatttggatccccccccaagaaaaaaaaaaacccctggaaaaaag
ggtcttacaaaaataaattggaaaaaagggggaaaaaaaaaagaagaatttacaaaaatt
tttccccgggggggcccccccttttatttcccccn

>ID|7523712 3523-4_SP6_JM425_094.ab1
aaagggcgggtttggggagctctcccatatgggtcgacctgcaggcggccgcactagtga
tttcaaaataaaacttacaaccctatcgtcctaccactcccactacctaccttctaacta
ttccaaaaccatcacatattcacctacaaccttactccaaaataatttaacgaaaatcaa
aacccttcccctccttcataactaaatatcaaattaataaaattaaactttaatcaaaat
tttatcttaactacatctttctctcgcccgcctaactccctctcctcttccaaatttcca
aaataccttcccaaactaaaacccaaacataaaaaccactaaccgaacacaacaatcaaa
aacgaattttacaaaatcgcccactcacataatacatcatataaaatcccgcggccatgg
cggccgggagcatgcgacgtcgggcccaattcgccctatagtgagtcgtattacaattca
ctggccgtcgttttacaacgtcgtgactgggaaaaccctggcgttacccaacttaatcgc
cttgcagcacatccccctttcgccagctggcgtaatagcgaagaggcccgcaccgatcgc
ccttcccaacagttgcgcagcctgaatggcgaatggacgcgccctgtagcggcgcattaa
gcgcggcgggtgtggtggttacgcgcagcgtgaccgctacacttgccagcgccctagcgc
ccgctcctttcgctttcttcccttcctttctcgccacgttcgccggctttccccgtcaag
ctctaaatcgggggctccctttagggttccgatttagtgctttacggcacctcgacccca
aaaaacttgattagggtgatggttcacgtagtgggccatcgccctgatagacggtttttc
gccctttgacgttggagtccacgttctttaatagtggactcttgttncaaactggaacaa
cactcaaccctatctcggtctattctttttgattataagggattttgccgaantcggcct
atggggtaaaaaatgagctgatttaacaaaaatttaacgcgaattttaacaaaatattaa
cgcctacaatttcctgatgcggtattttctccttacgcatctggggcgggatttacaccc
gaaccagggggcactttttcggggaaaagggggcggaaaccccaatttgttttatttttt
taaaaac
