# Supplementary material for: Epigenetic interplay between mouse endogenous retroviruses and host genes
Source: Genome Biol. 2012 Oct 3;13(10):R89. doi: 10.1186/gb-2012-13-10-r89 (PMC3491417; doi:10.1186/gb-2012-13-10-r89)
Supplement: Additional file 4 — All bisulfite sequencing data. Compilation of all bisulfite sequences. [file gb-2012-13-10-r89-S4.zip › ETn3893_TE_brain.txt]

>B6brainMth-17
aggggcttccaacgccggttgaggagctctcccatatgggtcgacctgcaggcggccgca
ctagtgatttataaacttataccccaaatatacaaatataatctcccctcccccagccta
aaacctacttactcaaaaataaaacttcctactcattcgttctaccacgcccactactga
aacctaaaaagccacacacgtgcacctttctactagacccgagattattcgacgaaaatc
gaatcccctcccccttccttcataactaatgtcgcaacaataaaatttaagccttaatca
aagtaactatcttaactacattcttttctctcgccacctaacccctcttctcttccaaat
ttccaaaataccttttcaaactaaaacccaaattataatctactaaccgaacacaacaat
tggtaaaccaactcgaaactaagaaacgacaaaaaatttttaaaagagacgctactagtt
cgaaactctataaaataaagaataaaagaaattcataccgaaaaaaatatgaactaaact
aaaacagcgttaaacccgaacgctaattcacttaaattcaacaataaaaatcccgcggcc
atggcggccgggagcatgcgacgtcgggcccaattcgccctatagtgagtcgtattacaa
ttcactggccgtcgttttacaacgtcgtgactgggaaaaccctggcgttacccaacttaa
tcgccttgcagcacatccccctttcgccagctggcgtaatagcgaagaggcccgcaccga
tcgcccttcccaacagttgcgcagcctgaatggcgaatggacgcgccctgtagcggcgca
ttaagcgcggcgggtgtggtggttacgcgcagcgtgaccgctacacttgccagcgcccta
gcgcccgctcctttcgctttcttcccttcctttctcgccacgtttcgccggctttccccg
gcaagctctaaaatcgg

>B6brainMth-1
ggggggatttaagggggttggggagctctcccatatgggtcgacctgcaggcggccgcac
tagtgattccccaaatatacaaatataatctcccctcccccaacctaaaacctacttact
caaaaataaaacttcctactcattcattctaccacacccactactaaaacctaaaaagcc
acacacatacacctttctactaaacccgaaattattcgacgaaaatcggatcccctcccc
cttccttcataactaatatcgcaacaataaaatttaaaccttaatcaaaataactatctt
aactacattcttttctctcgccacctaacccctcttctcttccaaatttccaaaatacct
tttcaaactaaaacccaaattataatctactaaccgaacacaacaattaataaaccaact
cgaaactaaaaaacgacaaaaaatttttaaaaaaaacgctactaattcgaaactccataa
aataaaaaataaaaaaaattcataccgaaaaaaatatgaactaaactaaaacaacgttaa
acccgaacgctaattcacttaaattcaacaataaaatcccgcggccatggcggccgggag
catgcgacgtcgggcccaattcgccctatagtgagtcgtattacaattcactggccgtcg
ttttacaacgtcgtgactgggaaaaccctggcgttacccaacttaatcgccttgcagcac
atccccctttcgccagctggcgtaatagcgaagaggcccgcaccgatcgcccttcccaac
agttgcgcagcctgaatggcgaatggacgcgccctgtagcggcgcattaagcgcggcggg
tgtggtggttacgcgcagcgtgaccgctacacttgccagcgccctagcgcccgctccttt
cgctttcttcccttcctttctcgccacgttcgccggctttccccgtcaagctctaaac

>B6brainMth-3
ggggggggtgtggggaagcctctcccatattggtcgacctgcgaggcggccgcactagtg
attataccccaaatatacaaatataatctcccctcccccaacctaaaacctacttactca
aaaataaaacttcctactcattcgttctaccacgcccactactaaaacctaaaaaaccac
acacgtacacctttctactaaacccgaaattattcgacgaaaatcgaatcccctccccct
tccttcataactaatatcgcaacaataaaatttaaaccttaatcaaaataactatcttaa
ctacattcttttctctcgccacctaacccctcttctcttccaaatttccaaaataccttt
tcaaactaaaacccaaattataatctactaaccgaacacaacaattaataaaccaactcg
aaactaaaaaacgacaaaaaatttttaaaaaaaacgctactaattcgaaactccataaaa
taaaaaataaaaaaaattcataccgaaaaaaatataaactaaactaaaacaacgttaaac
ccgaacgctaattcacttaaattcaacaataaaaatcccgcggccatggcggccgggagc
atgcgacgtcgggcccaattcgccctatagtgagtcgtattacaattcactggccgtcgt
tttacaacgtcgtgactgggaaaaccctggcgttacccaacttaatcgccttgcagcaca
tccccctttcgccagctggcgtaatagcgaagaggcccgcaccgatcgcccttcccaaca
gttgcgcagcctgaatggcgaatggacgcgccctgtagcggcgcattaagcgcggcgggt
gtggtgggtacgcgcagcgtgaccgctacacttgccagcggcctagcgcccgctcctttc
gctttcttcccttcctttctcgccacgttcgccggctttccccgtcaagctcta

>B6brainMth-7
agggcgggtttgggggagctctcccatatgggtcgacctgcagggcggccgcactagtga
tttataaacttataccccaaataaacaaatataatctcccctcccccagcctaaaaccta
cttactcaaaaataaaacttcctactcattcgttctaccacgcccactactgaaacctaa
aaagccacacacgtgcacctttctactagacccgagattattcgacgaaaatcgaatccc
ctcccccttccttcataactaatgtcgcaacaataaaatttaagccttaatcaaagtaac
tatcttaactacattcttttctctcgccacctaacccctcttctcttccaaatttccaaa
ataccttttcaaactaaaacccaaattataatctactaaccgaacacaacaattggtaaa
ccaactcgaaactaagaaacgacaaaaaatttttaaaagagacgctactagttcgaaact
ccataaaataaagaataaaagaaattcataccgaaaaaaatatgaactaaactaaaacag
cgttaaacccgaacgctaattcacttaaattcaacaataaaaatcccgcggccatggcgg
ccgggagcatgcgacgtcgggcccaattcgccctatagtgagtcgtattacaattcactg
gccgtcgttttacaacgtcgtgactgggaaaaccctggcgttacccaacttaatcgcctt
gcagcacatccccctttcgccagctggcgtaatagcgaagaggcccgcaccgatcgccct
tcccaacagttgcgcagcctgaatggcgaatggacgcgccctgtagcggcgcattaagcg
cggcgggtgtggtggttacgcgcagcgtgaccgctacacttgccagcgccctagcgcccg
ctcctttcgctttcttcccttcctttctcgccacgttcgcccggtttccccgtcaagctc


>B6brainMth-12
aaaagggcgggttggggagctctcccatatgggtcgacctgcaggcggccgcactagtga
ttcttataccccaaatatacaaatataatctcccctcccccaacctaaaacctacttact
caaaaataaaacttcctactcattcgttctaccacgcccactactaaaacctaaaaaacc
acacacgtacgcctttctactaaacccgaaattattcgacgaaaatcgaatcccctcccc
cttccttcataactaatatcgcaacaataaaatttaaaccttaatcaaaataactatctt
aactacattcttttctctcgccacctaacccctcttctcttccaaatttccaaaatacct
tttcaaactaaaacccaaattataatctactaaccgaacacaacaattaataaaccaact
cgaaactaaaaaacgacaaaaaatttttaaaaaaaacgctactaattcgaaactccataa
aataaaaaataaaaaaaactcataccgaaaaaaatataaactaaactaaaacaacgttaa
acccgaacgctaattcacttaaattcaacaataaaaatcccgcggccatggcggccggga
gcatgcgacgtcgggcccaattcgccctatagtgagtcgtattacaattcactggccgtc
gttttacaacgtcgtgactgggaaaaccctggcgttacccaacttaatcgccttgcagca
catccccctttcgccagctggcgtaatagcgaagaggcccgcaccgatcgcccttcccaa
cagttgcgcagcctgaatggcgaatggacgcgccctgtagcggcgcattaagcgcggcgg
gtgtggtggttacgcgcagcgtgaccgctacacttgccagcgccctagcgcccgctcctt
tcgctttcttcc

>B6brainMth-16
tgatttcaaacggcggttggggagctctcccatatggtcgacctgcaggcggccgcacta
gtgatttataaacttataccccaaatatacaaatataatctcccctcccccaacctaaaa
cctacttactcaaaaatgaaacttcctactcattcattctaccacgcccactactaaaac
ctaaaaaaccacacacatacacctttctactaaacccaaaattattcaacgaaaatcaaa
tcccctcccccttccttcataactaatatcgcaacaataaaatttaaaccttaatcaaaa
taactatcttaactacattcttttctctcgccacctaacccctcttctcttccaaatttc
caaaataccttttcaaactaaaacccaaattataatctactaaccgaacacaacaattaa
taaaccaactcgaaactaaaaaacgacaaaaaatttttaaaaaaaacgctactaattcga
aactccataaaataaaaaataaaaaaaattcataccgaaaaaaatataaactaaactaaa
acaacgttaaacccgaacgctaattcacttaaattcaacaataaaaaatcccgcggccat
ggcggccgggagcatgcgacgtcgggcccaattcgccctatagtgagtcgtattacaatt
cactggccgtcgttttacaacgtcatgactgggaaaaccctggcgttacccaacttaatc
gccttgcagcacaatccccctttcccagctggcgtaatagcgaagaggcccgcaccgatc
gcccttcccaacagttgcgcagcctgaatggcgaatggacgcgccctgtaacggagcatt
aagcgcggcgggtgtggtggttacgcgcagcgtgaccgctacacttgcctggccctagcg
cccgctccttttcgctttcttcccttcctttctcgccacgttcgccaggctttccccggc
aagctctaaat


>B6brainMth-19
ggggggttcaacgccggttggggagctctcccatatgggtcgacctgcaggcggccgcac
tagtgatttataaacttataccccaaatatacaaatataatctcccctcccccagcctaa
aacctacttactcaaaaataaaacttcctactcattcgttctaccacgcccactactgaa
acctaaaaagccacacacgtgcacctttctactagacccgagattattcgacgaaaatcg
aatcccctcccccttccttcataactaatgtcgcaacaataaaatttaagccttaatcaa
agtaactatcttaactacattcttttctctcgccacctaacccctcttctcttccaaatt
tccaaaataccttttcaaactaaaacccaaattataatctactaaccgaacacaacaatt
ggtaaaccaactcgaaactaagaaacgacaaaaaatttttaaaagagacgctactagttc
gaaactccataaaataaagaataaaagaaattcataccgaaaaaaatatgaactaaacta
aaacagcgttaaacccgaacgctaattcacttaaattcaacaataaaaatcccgcggcca
tggcggccgggagcatgcgacgtcgggcccaattcgccctatagtgagtcgtattacaat
tcactggccgtcgttttacaacgtcgtgactgggaaaaccctggcgttacccaacttaat
cgccttgcagcacatccccctttcgccagctggcgtaatagcgaagaggcccgcaccgat
cgcccttcccaacagttgcgcagcctgaatggcgaatggacgcgccctgtagcggcgcat
taagcgcggcgggtgtggtggttacgcgcagcgtgaccgctacacttgccagcgccctag
cgcccgctcctttcgctttcttcccttcctttctcgccacgttcgccggctttccccgcc
a

>B6brainMth-2
ggtggtttaaagtggtttggggagctctcccatatggtcgacctgcaggcggccgcacta
gtgattacttataccccaaatatacaaatataatctcccctcccccaacctaaaacctac
ttactcaaaaataaaacttcctactcattcgttctaccacgcccactactaaaacctaaa
aaaccacacacgtacacctttctactaaacccgaaattattcgacgaaaatcgaatcccc
tcccccttccttcataactaatatcgcaacaataaaatttaaaccttaatcaaaataact
atcttaactacattcttttctctcgccacctaacccctcttctcttccaaatttccaaaa
taccttttcaaactaaaacccaaattataatctactaaccgaacacaacaattaataaac
caactcgaaactaaaaaacgacaaaaaatttttaaaaaaaacgctactaattcgaaactc
cataaaataaaaaataaaaaaaattcataccgaagaaaatataaactaaactaaaacaac
gttaaacccgaacgctaattcacttaaattcaacaataaaaatcccgcggccatggcggc
cgggagcatgcgacgtcgggcccaattcgccctatagtgagtcgtattacaattcactgg
ccgtcgttttacaacgtcgtgactgggaaaaccctggcgttacccaacttaatcgccttg
cagcacatccccctttcgccagctggcgtaatagcgaagaggcccgcaccgatcgccctt
cccaacagttgcgcagcctgaatggcgaatggacgcgccctgtagcggcgcattaagcgc
ggcgggtgtggtggttacgcgcagcgtgaccgctacacttgccagcgccctagcgcccgc
tcctttcgctttcttcccttcctttctcgccacgttcgccggctttccccgttcagctct
aaatcgggggctccctttaag

>B6brainMth-5
gggattccaacggcggtttgggaagctctcccatatgggtcgacctgcaggcggccgcac
tagtgatttataaacttataccccaaatatacaaatataatctcccctcccccaacctaa
aacctacttactcaaaaataaaacttcctactcattcgttctaccacgcccactactaaa
acctaaaaagccacacacgtacacctttctactaaacccgaaattattcgacgaaaatcg
gatcccctcccccttccttcataactaatatcgcaacaataaaatttaaaccttaatcaa
aataactgtcttgactacattcttttctctcgccacccaacccctcttctcttccaaatt
tccaaaataccttttcaaactaaaacccaaattataatctactaaccgaacacaacaatt
aataaaccaactcgaaactaaaaaacgacaaaaaatttttaaaaaaaacgctactaattc
gaaactccataaaataaaaaataaaaaaaattcataccgaaaaaaatatgaactaaacta
aaacaacgttaaacccgaacgctaattcacttaaattcaacaataaaaatcccgcggcca
tggcggccgggagcatgcgacgtcgggcccaattcgccctatagtgagtcgtattacaat
tcactggccgtcgttttacaacgtcgtgactgggaaaaccctggcgttacccaacttaat
cgccttgcagcacatccccctttcgccagctggcgtaatagcgaagaggcccgcaccgat
cgcccttcccaacagttgcgcagcctgaatggcgaatggacgcgccctgtagcggcgcaa
taagcgcggcgggtgtggtggttacgcgcagcgtgaccgctacacttgccagcgccctag
cgcccgctcctttcgctttcttccctttctttctcgccacgttcgccggcttttcccgtc
aagctct

>B6 brainMth-6
gggggctaccaacggcgtttgaggagctctcccatatggtcgacctgcaggcggccgcac
tagtgatttataaacttataccccaaatatacaaatataatctcccctcccccagcctaa
aacctacttactcaaaaataaaacttcctactcattcgttctaccacgcccactactgaa
acctaaaaagccacacacgtgcacctttctactagacccgagattattcgacgaaaatcg
aatcccctcccccttccttcataactaatgtcgcaacaataaaatttaagccttaatcaa
agtaactatcttaactacattcttttctctcgccacctaacccctcttctcttccaaatt
tccaaaataccttttcaaactaaaacccaaattataatctactaaccgaacacaacaatt
ggtaaaccaactcgaaactaagaaacgacaaaaaatttttaaaagagacgctactagttc
gaaactccataaaataaagaataaaagaaattcataccgaaaaaaatatgaactaaacta
aaacagcgttaaacccgaacgctaattcacttaaattcaacaataaaaatcccgcggcca
tggcggccgggagcatgcgacgtcgggcccaattcgccctatagtgagtcgtattacaat
tcactggccgtcgttttacaacgtcgtgactgggaaaaccctggcgttacccaacttaat
cgccttgcagcacatccccctttcgccagctggcgtaatagcgaagaggcccgcaccgat
cgcccttcccaacagttgcgcagcctgaatggcgaatggacgcgccctgtagcggcgcat
taagcgcggcgggtgtggtggttacgcgcagcgtgaccgctacacttgccagcgccctag
cgcccgctcctttcgctttcttcccttcctttctcgccacgttcgccggctttccccgtc
aagctc

>B6brainMth-11
ggggggatcaagggggttggggagctctcccatatggtcgacctgcaggcggccgcacta
gtgattaatctttacttttcactccctatacttcaacaaaaaaccctaaccaataaaatt
caattacaaataattaaaaataaaaaattctttttctaaaaaaataataatctataaata
ctctaaaccatctaactacaacataaataaatcttacctaaaaataacactatacaaaga
caataacaaccaaacaataacataaaacccgaatctcactaaaactaaactctaactcta
cctacaactaactcctaaactcatacatcataaaaaccagtcgattcccttttatataca
aacatatttatatcacttacaaaagtaattattccaacaaaatatcttaatccttttaat
caatacaaaaatccaaataccaaacaacaaataaaaacaaaaatctacaactactactaa
tatatccaccatcatattcatctacacatcacatcataaaaaaaaaaaaaaaaaaactta
aaaaaataaacattcaacacccttcacttacacaaatacacaaatcaaacactaaaatta
aaattacatattaaaaaaaataaacaaattaccccaaatcccgcggccatggcggccggg
agcatgcgacgtcgggcccaattcgccctatagtgagtcgtattacaattcactggccgt
cgttttacaacgtcgtgactgggaaaaccctggcgttacccaacttaatcgccttgcagc
acatccccctttcgccagctggcgtaatagcgaagaggcccgcaccgatcgcccttccca
acagttgcgcagcctgaatggcgaaaggacgcgccctgtagcggcgcattaagcgcgggg
ggtgtggtggttacgcg

>B6brainMth-9
ggggggttcaaagggggttgaggagctctcccatatgggtcgacctgcaggcggccgcac
tagtgatttataaacttataccccaaatatacaaatataatctcccctcccccagcctaa
aacctacttactcaaaaataaaacttcctactcattcgttctaccacgcccactactgaa
acctaaaaagccacacacgtgcacctttctactagacccgagattattcgacgaaaatcg
aatcccctcccccttccttcataactaatgtcgcaacaataaaatttaagccttaatcaa
agtaactatcttaactacattcttttctctcgccacctaacccctcttctcttccaaatt
tccaaaataccttttcaaactaaaacccaaattataatctactaaccgaacacaacaatt
ggtaaaccaactcgaaactaagaaacgacaaaaaatttttaaaagagacgctactagttc
gaaactccataaaataaagaataaaagaaattcataccgaaaaaaatatgaactaaacta
aaacagcgttaaacccgaacgctaattcacttaaattcaacaataaaaatcccgcggcca
tggcggccgggagcatgcgacgtcgggcccaattcgccctatagtgagtcgtattacaat
tcactggccgtcgttttacaacgtcgtgactgggaaaaccctggcgttacccaacttaat
cgccttgcagcacatccccctttcgccagctggcgtaatagcgaagaggcccgcaccgat
cgcccttcccaacagttgcgcagcctgaatggcgaatggacgcgccctgtagcggcgcat
taagcgcggcgggtgtggtggttacgcgcagcgtgaccgctacacttgccagcgccctag
cgcccgctcctttcgctttcttcccttcctttctcgccacgtttcgccggctttccccgt
caagctctaaatcgggg

>B6brainMth-15
agggcgggttggggggagctctcccatatgggtcgacctggcaggcggccgcactagtga
ttccccaaatatacaaatataatctcccctcccccagcctaaaacctacttactcaaaaa
taaaacttcctactcattcgttctaccacgcccactactgaaacctaaaaagccacacac
gtgcacctttctactagacccgagattattcgacgaaaatcgaatcccctcccccttcct
tcataactaatgtcgcagcaataaaatttaagccttaatcaaagtaactatcttaactac
attcttttctctcgccacctaacccctcttctcttccaaatttccaaaataccttttcaa
actaaaacccaaattataatctactaaccgaacacaacaattggtaaaccaactcgaaac
taagaaacgacaaaaaatttttaaaagagacgctactagttcgaaactccataaaataaa
gaataaaagaaattcataccgaaaaaaatatgaactaaactaaaacagcgttaaacccga
acgctaattcacttaaattcaacaataaaaatcccgcggccatggcggccgggagcatgc
gacgtcgggcccaattcgccctatagtgagtcgtattacaattcactggccgtcgtttta
caacgtcgtgactgggaaaaccctggcgttacccaacttaatcgccttgcagcacatccc
cctttcgccagctggcgtaatagcgaagaggcccgcaccgatcgcccttcccaacagttg
cgcagcctgaatggcgaatggacgcgccctgtagcggcgcattaagcgcggcgggtgtgg
tggttacgcgcagcgtgaccgctacacttgccagcgccctagcgcccgctcctttcgctt
tcttcccttcctttctcgccacgttcgccggctttccccgtccagctctaaatcgggggc
tccctttagggttccgatttagtgctttacggc

>B6brainMth-18
cgggcggtttgggggagctctcccatatgggtcgacctgcaggcggccgcactagtgatt
ttaaaacttcatttttaatttaaaaggatctaggtgaagatcctttttgataatctcatg
accaaaatcccttaacgtgagttttcgttccactgagcgtcagaccccgtagaaaagatc
aaaggatcttcttgagatcctttttttattgttgaatttaagtgaattagcgttcgggtt
taacgctgttttagtttagttcatatttttttcggtatgaatttcttttattctttattt
tatggagtttcgaactagtagcgtctcttttaaaaattttttgtcgtttcttagtttcga
gttggtttaccaattgttgtgttcggttagtagattataatttgggttttagtttgaaaa
ggtattttggaaatttggaagagaagaggggttaggtggcgagagaaaagaatgtagtta
agatagttattttgattaaggtttaaattttattgttgggaaattagttatgaagggagg
agaagggaattatatttatatataatatattaggatatatttgggaggtgagtgtgtgtg
agttttttgggtttgggaatagggagagattgagggtaagaaattgaggtttagttgtta
agaaattaagtatatagggtgggggataaagaaagaggatattaatattttatagattaa
agaaagaaatataatatagaaaagtggaatgaatgtaaagaagtatgatatgttattaat
atatttattttttgagttttaattgagggttgtagataggtgtttggggtattaattgaa
aagtatatgaatgttaaatgaataaatttatttttttatatttattttatgggtttggtt
ggtgtgatgtatattagttaaattgagttgaatatattgaggtgttagaagtgattataa
agttatgta

>B6brainMth-20
accggggggtttgggggagctctcccatatgggtcgacctgcaggcggccgcactagtga
ttacttataccccaaatatacaaatataatctcccctcccccagcctaaaacctacttac
tcaaaaataaaacttcctactcattcgttctaccacgcccactactgaaacctaaaaagc
cacacacgtgcacctttctactagacccgagattattcgacgaaaatcgaatcccctccc
ccttccttcataactaatgtcgcaacaataaaatttaagccttaatcaaagtaactatct
taactacattcttttctctcgccacctaacccctcttctcttccaaatttccaaaatacc
ttttcaaactaaaacccaaattataatctactaaccgaacacaacaattggtaaaccaac
tcgaaactaagaaacgacaaaaaatttttaaaagagacgctactagttcgaaactccata
aaataaagaataaaagaaattcataccgaaaaaaatatgaactaaactaaaacagcgtta
aacccgaacgctaattcacttaaattcaacaataaaatcccgcggccatggcggccggga
gcatgcgacgtcgggcccaattcgccctatagtgagtcgtattacaattcactggccgtc
gttttacaacgtcgtgactgggaaaaccctggcgttacccaacttaatcgccttgcagca
catccccctttcgccagctggcgtaatagcgaagaggcccgcaccgatcgcccttcccaa
cagttgcgcagcctgaatggcgaatggacgcgccctgtagcggcgcattaagcgcggcgg
gtgtggtggttacgcgcagcgtgaccgctacacttgccagcgccctagcgcccgctcctt
tcgctttcttcccttcctttctcgccacgttcgccggctttccccgtcaagctct

>B6brainMth-13
tgggggatttaatggggtttggggagctctcccatatggtcgacctgcaggcggccgcac
tagtgattataaacttataccccaaatatacaaatatagtctcccctcccccagcctaaa
acctacttactcaaaaataaaacttcctactcattcgttctaccacgcccactactgaaa
cctaaaaagccacacacgtgcacctttctactagacccgagattattcgacgaaaatcga
atcccctcccccttccttcataactaatgtcgcaacaataaaatttaagccttaatcaaa
gtaactatcttaactacattcttttctctcgccacctaacccctcttctcttccaaattt
ccaaaataccttttcaaactaaaacccaaattataatctactaacgaacacaacaattgg
taaaccaactcgaaactaagaaacgacaaaaaatttttaaaagagacgctactagttcga
aactccataaaataaagaataaaagaaattcataccgaaaaaaatatgaactaaactaaa
acagcgttaaacccgaacgctaattcacttaaattcaacaataaaaatcccgcggccatg
gcggccgggagcatgcgacgtcgggcccaattcgccctatagtgagtcgtattacaattc
actggccgtcgttttacaacgtcgtgactgggaaaaccctggcgttacccaacttaatcg
ccttgcagcacatccccctttcgccagctggcgtaatagcgaagaggcccgcaccgatcg
cccttcccaacagttgcgcagcctgaatggcgaatggacgcgccctgtagcggcgcatta
agcgcggcgggtgtggtggttacgcgcagcgtgaccgctacacttgccagcgccctagcg
cccgctcctttcgctttcttcccttcctttctcgccacgttcgccggctttccccgtcaa
gct

>B6brainMth-4
ggggggatccaaggcggttgaggagctctcccatatgggtcgacctgcaggcggccgcac
tagtgatttaccccaaatatacaaatataatctcccctcccccaacctaaaacctactta
ctcaaaaataaaacttcctactcattcattctgccacgcccactactaaaacctaaaaaa
ccacacacgtacacctttctactaaacccgaaattattcgacgaaaatcgaatcccctcc
cccttccttcataactaatatcgcaacaataaaatttaaaccttaatcaaaataactatc
ttaactacattcttttctctcgccacctaacccctcttctcttccaaatttccaaaatac
cctttcaaactaaaacccaaattataatctactaaccgaacacaacaattaataaaccaa
ctcgaaactaaaaaacgacaaaaaatttttaaaaaaaacgctactaattcaaaactccat
aaaataaaaaataaaaaaaattcataccgaaaaaaatataaactaaactaaaacaacgtt
aaacccgaacgctaattcacttaaattcaacaataaaaatcccgcggccatggcggccgg
gagcatgcgacgtcgggcccaattcgccctatagtgagtcgtattacaattcactggccg
tcgttttacaacgtcgtgactgggaaaaccctggcgttacccaacttaatcgccttgcag
cacatccccctttcgccagctggcgtaatagcgaagaggcccgcaccgatcgcccttccc
aacagttgcgcagcctgaatggcgaatggacgcgccctgtagcggcgcaattaagcgcgg
cgggtgtggtggttacgcgcagcgtgaccgctacacttgccagcgccctagcgcccgctc
ctttcgctttcttcccttcctttctcgccacgttcgccggctttccccgtcaagctctaa
atcggg

>B6brainMth-10
ggggcgggtttgggggagctctcccatatgggtcgacctgcaggcggccgcactagtgat
ttataaacttataccccaaatatacaaatataatctcccctcccccagcctaaaacctac
ttactcaaaaataaaacttcctactcattcgttctaccacgcccactactgaaacctaaa
aagccacacacgtgcacctttctactagacccgagattattcgacgaaaatcgaatcccc
tcccccttccttcataactaatgtcgcaacaataaaatttaagccttaatcaaagtaact
atcttaactacattcttttctctcgccacctaacccctcttctcttccaaatttccaaaa
taccttttcaaactaaaacccaaattataatctactaaccgaacacaacaattggtaaac
caactcgaaactaagaaacgacaaaaaatttttaaaagagacgctactagttcgaaactc
cataaaataaagaataaaagaaattcataccgaaaaaaatatgaactaaactaaaacagc
gttaaacccgaacgctaattcacttaagttcaacaataagaaactaaataataaacgata
gaccgtagctctccgaaactacataaaatatgagaaaagaaagagtttattaaaaaaaat
aaacaaattaccccaataatcccgcggccatggcggccgggagcatgcgacgtcgggccc
aattcgccctatagtgagtcgtattacaattcactggccgtcgttttacaacgtcgtgac
tgggaaaaccctggcgttacccaacttaatcgccttgcagcacatccccctttcgccagc
tggcgtaatagcgaagaggcccgcaccgatcgcccttcccaacagttgcgcagcctgaat
ggcgaatggacgcgccctgtagcggcgcattaagcgcgg

>B6brainMth-8
ggtggccatcacgggggtgggggagctctcccatatgggtcgacctgcaggcggccgcac
tagtgatttcccccaacctaaaacctacttactcaaaaataaaacttcctactcattcat
tctgccacgcccactactaaaacctaaaaaaccacacacgtacacctttctactaaaccc
gaaattattcgacgaaaatcgaatcccctcccccttccttcataactaatatcgcaacaa
taaaatttaaaccttaatcaaaataactatcttaactacattcttttctctcgccaccta
acccctcttctcttccaaatttccaaaataccttttcaagctaaaacccaaattataatc
tactaaccgaacacaacaattaataaaccaactcgaaactaaaaaacgacaaaaaatttt
taaaaaaaacgctactaattcaaaactccataaaataaaaaataaaaaaaattcataccg
aaaaaaatataaactaaactaaaacaacgttaaacccgaacgctaattcacttaaattca
acaataaaaatcccgcggccatggcggccgggagcatgcgacgtcgggcccaattcgccc
tatagtgagtcgtattacaattcactggccgtcgttttacaacgtcgtgactgggaaaac
cctggcgttacccaacttaatcgccttgcagcacatccccctttcgccagctggcgtaat
agcgaagaggcccgcaccgatcgcccttcccaacagttgcgcagcctgaatggcgaatgg
acgcgccctgtagcggcgcattaagcgcggcgggtgtggtggttacgcgcagcgtgaccg
ctacacttgccagcgccctagcgcccgctcctttcgctttcttcccttcctttctcgcca
cgttcgccggctttccccgtcaagctctaaatcgggggctccctttagggt


>B6brainMth-14
ggggtatcaagggggtttggggagctctcccatatgggtcgacctgcaggcggccgcact
agtgattataaacttataccccaaatatacaaatataatctcccctcccccaacctaaaa
cctacttactcaaagatgaaacttcctactcattcgttctaccacgcccactactaaaac
ctaaaaaaccacacacatacacctttctactaaacccaaaattattcggcggaaatcgga
tcccctcccccttccttcataactaatatcgcaacaataaaatttgaaccttaatcagaa
taactatcttagctacattcttttctctcgccacctaacccctcttctcttccaaatttc
caaaataccttttcaaactagaacccaaattatgatctactaaccgaacacaacaattgg
tgaaccaactcgaaactgaaaaacgacaaaaaatttttaaaagagacgctgctgattcgg
aactccataaaataaaaaataaaaaaaattcataccgaaaaagatataaactaaactgaa
acagcgttaaacccgagcgctaattcacttaaattcaacaataaaatcccgcggccatgg
cggccgggagcatgcgacgtcgggcccaattcgccctatagtgagtcgtattacaattca
ctggccgtcgttttacaacgtcgtgactgggaaaaccctggcgttacccaacttaatcgc
cttgcagcacatccccctttcgccagctggcgtaatagcgaagaggcccgcaccgatcgc
ccttcccaacagttgcgcagcctgaatggcgaatggacgcgccctgtagcggcgcattaa
gcgcggcgggtgtggtggttacgcgcagcgtgaccgctacacttgccagcgccctagcgc
ccgctcctttcgctttcttcccttcctttctcgccacgttcgccggctttccccgtcaag
ctcta


>ID|7253672 Mth5-9_SP6_JM322_085.ab1
accctaaaatcgggaaccctaaaggggagccccccgatttagagcttgacgggggaaagc
cggcgaacgtggcgagaaaggaagggaagaaagcgaaaggagcgggcgctagggcgctgg
caagtgtagcggtcacgctgcgcgtaaccaccacacccgccgcgcttaatgcgccgctac
agggcgcgtccattcgccattcaggctgcgcaactgttgggaagggcgatcggtgcgggc
ctcttcgctattacgccagctggcgaaagggggatgtgctgcaaggcgattaagttgggt
aacgccagggttttcccagtcacgacgttgtaaaacgacggccagtgaattgtaatacga
ctcactatagggcgaattgggcccgacgtcgcatgctcccggccgccatggccgcgggat
ttttattgttgaatttaagtgaattagcgttcgggtttaacgttgttttagtttagttta
tacttttttcggtatgaattttttttattttttattttatggagtttcgaattagtagcg
ttttttttaaaaattttttgtcgttttttagtttcgagttggtttattaattgttgtgtt
cggttagtagattataatttgggttttagtttgaaaaggtattttggaaatttggaagag
aagaggggttaggtggcgagagaaaagaatgtagttaagatagttattttgattaaggtt
taaattttattgttgcgatattagttatgaaggaagggggaggggattcgatttttgtcg
aataatttcgggtttagtagaaaggtgtacgtgtgtggttttttaggttttagtagtggg
cgtggcagaacgaatgagtaggaagttttatttttgagtaagtaggttttaggttagggg
aggggagattatatttgtatatttggggaatcactagtgcggccgcctgcaggtcgacca
tatggggagagctcccccaaaccgccctttt

>ID|7253671 Mth5-8_SP6_JM322_070.ab1
atcaagttttttggggttcgagggtccggtaaaacccctaaattcggaaccctaaaaggg
gaccccccggatttagagcttgacggggaaagccggcgaacgtggcgagaaaggaaggga
agaaagcgaaaggagcgggcgctagggcgctgccaagtgtagcggtcacgctgcgcgtaa
ccaccacacccgccgcgcttaatgcgccgttccagggcgcgtcctttcgccattcaggct
gcgcaactgttgggaagggcgatcggtgcgggcctcttcgctattacgccagctggcgaa
agggggatgtgctgcaaggcgattaagttgggtaacgccagggttttcccagtcacgacg
ttgtaaaacgacggccagtgaattgtaatacgactcactatagggcgaattgggcccgac
gtcgcatgctcccggccgccatggccgcgggatttttattgttgaatttaagtgaattag
cgttcgggtttaacgttgttttagtttagtttatatttttttcggtatgaatttttttta
ttttttattttatggagtttcgaattagtagcgttttttttaaaaattttttgtcgtttt
ttagtttcgagttggtttattaattgttgtgttcggttagtagattataatttgggtttt
agtttgaaaaggtattttggaaatttggaagagaagaggggttaggtggtgagagaaaag
aatgtagttaagatagttattttgattaaggtttaaattttattgttgtgatattagtta
tgaaggaagggggaggggatttgatttctgttgaataattttgggtttagtagaaaggtg
tatgtgtgtggttttttaggttttagtagtgggtgtggtagaatgaatgagtaggaagtt
ttatttttgagtaagtaggttttaggttgggggaggggagattatatttgtatatttggg
gaatcactagtgcggccgccctgcaggtcgacccatatgggagagctccacaaccgccgt
tggatttcc

>ID|7253660 Mth5-7_SP6_JM322_069.ab1
cccccctatccaagttttttggggttgaggtgcccgtaaagcactaattcggaaccctaa
agggagccccccgatttagagcttgacggggaaagccggcgaacgtgcggagaaggaaag
ggaagaaagcgaaaggagcgggcgctagggcgctggcaagtgtagcggtcacgctgcgcg
taaccaccacaccccccgcgcttaatgcgccgctacagggcgcgtccattcgccattcag
gctgcgcaactgttgggaagggcgatcggtgcgggcctcttcgctattacgccagctggc
gaaagggggatgtgctgcaaggcgattaagttgggtaacgccagggttttcccagtcacg
acgttgtaaaacgacggccagtgaattgtaatacgactcactatagggcgaattgggccc
gacgtcgcatgctcccggccgccatggccgcgggatttttattgttgaatttaagtgaat
tagcgttcgggtttaacgttgttttagtttagtttatatttttttcggtatgaatttttt
ttattttttattttatggagtttcgaattagtagcgttttttttaaaaattttttgtcgt
tttttagtttcgagttggtttattaattgttgtgttcggttagtagattataatttgggt
tttagtttgaaaaggtattttggaaatttggaagagaagaggggttaggtggcgagagaa
aagaatgtagtcaagatagttattttgattaaggtttaaattttattgttgcgatattag
ttatgaaggaagggggaggggattcgattttcgtcgaataatttcgggtttagtagaaag
gtgtatgtgtgtggttttttaggttttagtagtgggcgtggtagaacgaatgagtaggaa
gttttatttttgagtaagtaggttttaggttgggggaggggagattatatttgtatattt
ggggtataatcactagtgcggccgcctgcaggtcgacccatatgggagagctccccaacc
gccgttggaagcccc

>ID|7253659 Mth5-6_SP6_JM322_054.ab1
cttccccctaatccaagttttttgggggtggaggtgcccttaaagcccctaaattcggac
ccctaaaggggagccccccgatttagagcttgacggggaaagccggcgaacgtggcgaga
aaggaaggaaagaaagcgaaaggagcgggcgctagggcgttggcaagtgtagcggtcacg
ctgcgcgtaaccaccacacccgccgcgcttaatgcgccgctacagggcgcgtccattcgc
cattcaggctgcgcaactgttgggaagggcgatcggtgcgggcctcttcgctattacgcc
agctggcgaaagggggatgtgctgcaaggcgattaagttgggtaacgccagggttttccc
agtcacgacgttgtaaaacgacggccagtgaattgtaatacgactcactatagggcgaat
tgggcccgacgtcgcatgctcccggccgccatggccgcgggatttttattgttgaattta
agtgaattagcgttcgggtttaacgttgttttagtttagtttatatttttttcggtatga
attttttttattttttattttatggagtttcgaattagtagcgttttttttaaaaatttt
ttgtcgttttttagtttcgagttggtttattaattgttgtgttcggttagtagattataa
tttgggttttagtttgaaaaggtattttggaaatttggaagagaagaggggttaggtggc
gagagaaaagaatgtagttaagatagttattttgattaaggtttaaattttattgttgcg
atattagttatgaaggaagggggaggggattcgattttcgtcgaataattttgggtttag
tagaaaggtgtatgtgtgtggttttttaggttttagtagtgggcgtggtagaacgaatga
gtaggaagttttatttttgagtaagtaggttttaggttgggggaggggagattatatttg
tatatttggggtataagtttaatcactagtgcggccgcctgcaggtcgaccatatgggag
agctccccaaacggcgttgaagcactgccgc

>ID|7253648 Mth5-5_SP6_JM322_053.ab1
tataaaaggaacgtggactccaacctccaaaggcggaaaaacccgtctttcagggcgaat
ggccccctacgggaaccctcccccctaatccaggttttttggggtcgaggtcccgtaaag
cactaaatcggaacctaaaagggagcccccgattttagagcttgacggggaaagccggcg
aacgtgccgagaaaggaagggaagaaagcgaaaggagcgggcgctagggcgctggcaagt
gtagcggtcacgctgcgcgtaaccaccacacccgccgcgcttaatgcgccgctacagggc
gcgtccattcgccattcaggctgcgcaactgttgggaagggcgatcggtgcgggcctctt
cgctattacgccagctggcgaaagggggatgtgctgcaaggcgattaagttgggtaacgc
cagggttttcccagtcacgacgttgtaaaacgacggccagtgaattgtaatacgactcac
tatagggcgaattgggcccgacgtcgcatgctcccggccgccatggccgcgggattttta
ttgttgaatttaagtgaattagcgttcgggtttaacgttgttttagtttagtttatattt
ttttcggtatgaattttttttattttttattttatggagtttcgaattagtagcgttttt
tttaaaaattttttgtcgttttttagtttcgagttggtttatcaattgttgtgttcggtt
agtagattataatttgggttttagtttgaaaaggtattttggaaatttggaagagaagag
gggttaggtggcgagagaaaagaatgtagttaagatagttattttgattaaggtttaaat
tttattgttgcgatattagttatgaaggaagggggaggggattcgattctcgtcgaataa
ttttgggtttagtagaaaggtgtacgtgtgtggttttttaggttttagtagtgggcgtgg
tagaacgaatgagtaggaagttttaaatcactagtgcggccgcctgcaggtcgaccatat
gggagagctccccaaccgccttgggagcccc

>ID|7253647 Mth5-4_SP6_JM322_038.ab1
ttccttgaacccctccccccttattcaaatttttttggggttcgagggtcccgtaaaacc
actaaattcgaaaccctaaagggaccccccgattttagaccttgaccggggaaagccgcc
gaacgggccgagaaaggaagggaagaaagcgaaaggagcgggcgctagggcgctggcaag
tgtagcggtcacgctgcgcgtacccaccacaccgcccgcgcttaatgcgccgctacaggg
cgcgtccattcgccattcaggctgcgcaactgttgggaagggcgatcggtgcgggcctct
tcgctattacgccagctggcgaaagggggatgtgctgcaaggcgattaagttgggtaacg
ccagggttttcccagtcacgacgttgtaaaacgacggccagtgaattgtaatacgactca
ctatagggcgaattgggcccgacgtcgcatgctcccggccgccatggccgcgggatttta
ttgttgaatttaagtgaattagcgttcgggtttaacgttgttttagtttagtttatattt
ttttcggtatgaattttttttattttttattttatggagtttcgaattagtagcgttttt
tttaaaaattttttgtcgttttttagtttcgagttggtttattaattgttgtgttcggtt
agtagattataatttgggttttagtttgaaaaggtattttggaaatttggaagagaagag
gggttaggtggcgagagaaaagaatgtagtcaagatagttattttgattaaggtttaaat
tttattgttgcgatattagttatgaaggaagggggaggggattcgattttcgtcgaataa
tttcgggtttagtagaaaggtgtatgtgtgtggttttttaggttttagtagtgggcgtgg
tagaacgaatgagtaggaagttttatttttgagtaagtaggttttaggttgggggagggg
agattatatttgtatatttgggaatcactagtgcggccgcctgcaggtcgacccatatgg
gagagctccccaaacccccttggaatcccc

>ID|7253636 Mth5-3_SP6_JM322_037.ab1
nccttccgtgaacccatcccccttaatcaagtttttttggggtcgagggtcccgtaaacc
cctaaattcggaaccctaaaagggagccccccgatttagagcttgccgggaaacccgggc
gaacgtggcgagaaaggaagggaagaaagcgaaaggagcgggcgctagggcgctggcaag
tgtagcggtcacgctgcgcgtaaccaccacacccgccgcgcttaatgcgccgctacaggg
cgcgtccattcgccattcaggctgcgcaactgttgggaagggcgatcggtgcgggcctct
tcgctattacgccagctggcgaaagggggatgtgctgcaaggcgattaagttgggtaacg
ccagggttttcccagtcacgacgttgtaaaacgacggccagtgaattgtaatacgactca
ctatagggcgaattgggcccgacgtcgcatgctcccggccgccatggccgcgggattttt
attgttgaatttaagtgaattagcgttcgggtttaacgttgttttagtttagtttatatt
tttttcggtatgaattttttttattttttattttatggagcttcgaattagtagcgtttt
ttttaaaaattttttgtcgttttttagtttcgagttggtttattaattgttgtgttcggt
tagtagattataatttgggttttagtttgaaaaggtattttggaaatttggaagagaaga
ggggttaggtggcgagagaaaagaatgtagttaagatagttattttgattaaggtttaaa
ttttattgttgcgatattagttatgaaggaagggggaggggattcgattttcgtcgaata
atttcgggtttagtagaaaggtgtatgtgtgtggttttttaggttttagtagtgggcgtg
gtagaatgaatgagtaggaagttttatttttgagtaagtaggttttaggttgggggaggg
gagattatatttgtatatttggggtataagtttataaatcactagtgcggccgcctgcag
gtcgacccatatgggagagctccccaaaccccccgtgggct

>ID|7253621 Mth5-2_SP6_JM322_022.ab1
tccgggggtggccccccttccttgaaccatcccccctattcagtttttttggggtcgagg
tgccgtaaaacccctaaattgggaccctaaagggagcccccgatttagagcttgacggga
aaagccggcgaacgtgccgagaaagaaggggaagaaagcgaaaggagcgggcgctagggc
gctggcaagtgtagcggtcacgctgcgcgtaaccaccacacccgccgcgcttaatgcgcc
gctacagggcgcgtccattcgccattcaggctgcgcaactgttgggaagggcgatcggtg
cgggcctcttcgctattacgccagctggcgaaagggggatgtgctgcaaggcgattaagt
tgggtaacgccagggttttcccagtcacgacgttgtaaaacgacggccagtgaattgtaa
tacgactcactatagggcgaattgggcccgacgtcgcatgctcccggccgccatggccgc
gggatttttattgttgaatttaagtgaattagcgttcgggtttaacgttgttttagttta
gtttatatttttttcggtatgaattttttttattttttattttatggagtttcgaattag
tagcgttttttttaaaaattttttgtcgttttttagtttcgagttggtttattaattgtt
gtgttcggttagtagattataatttgggttttagtttgaaaaggtattttggaaatttgg
aagagaagaggggttaggtggtgagagaaaagaatgtagttaagatagttattttgatta
aggtttaaattttattgttgcgatattagttatgaaggaagggggaggggattcgatttt
cgtcgaataattttgggtttagtagaaaggtgtatgtgtgtggttttttaggttttagta
gtgggcgtggtagaatgaatgagtaggaagttttatttttgagtaagtaggttttaggtt
gggggaggggagattatatttgtatatttggggtaatcactagtgcggccgcctgcaggt
cgacccatatgggagagctccccaaaccgccttggaatcccc

>ID|7253716 Mth5-24_SP6_JM322_002.ab1
cagttttttggggtcgaggtgccgtaagccattaattcggacccttaaagggagcccccg
atttagagcttgacggggaaacccgccgaacgtggcgagaaaggaagggaagaaagcgaa
aggagcgggcgctagggcgctggcaagtgtagcggtcacgctgcgcgtaaccaccacacc
ccccgcgcttaatgcgccgctacagggcgcgtccattcgccattcaggctgcgcaactgt
tgggaagggcgatcggtgcgggcctcttcgctattacgccagctggcgaaagggggatgt
gctgcaaggcgattaagttgggtaacgccagggttttcccagtcacgacgttgtaaaacg
acggccagtgaattgtaatacgactcactatagggcgaattgggcccgacgtcgcatgct
cccggccgccatggccgcgggatttttattgttgaatttaagtgaattagcgttcgggtt
taacgttgttttagcttagtttatatttttttcggtatgaattttttttattttttattt
tatggagtttcgaattagtagcgttttttttaaaaattttttgtcgttttttagtttcga
gttggtttattaattgttgtgttcggttagtagattataatttgggttttagtttgaaaa
ggtattttggaaatttggaagagaagaggggttaggtggcgagagaaaagaatgtagtta
agatagttattttgattaaggtttaaattttattgttgcgatattagttatgaaggaagg
gggaggggattcgattttcgtcgaataatttcgggtttagtagaaaggtgtatgtgtgtg
gttttttaggttttagtagtgggcgtggtagaacgaatgagtaggaagttttatttttga
gtaagtaggttttaggttgggggaggggagattatatttgtatatttggggtaatcacta
gtgcggccgcctgcaggtcgacccatatgggagagctccccaaacggcccgttg

>ID|7253680 Mth5-23_SP6_JM322_001.ab1
cgaggtgccgtaaagccctaatcgggacccctaaaggggagcccccgatttagagcttga
cggggaaacccggcgaacgtggcgagaaaggaagggaagaaagcgaaaggagcgggcgct
agggcgctggcaagtgtagcggtcacgctgcgcgtaaccaccacacccgccgcgcttaat
gcgccgctacagggcgcgtccattcgccattcaggctgcgcaactgttgggaagggcgat
cggtgcgggcctcttcgctattacgccagctggcgaaagggggatgtgctgcaaggcgat
taagttgggtaacgccagggttttcccagtcacgacgttgtaaaacgacggccagtgaat
tgtaatacgactcactatagggcgaattgggcccgacgtcgcatgctcccggccgccatg
gccgcgggatttttattgttgaatttaagtgaattagcgttcgggtttaacgttgtttca
gtttagtttatatttttttcggtatgaattttttttattttttattttatggagtttcga
attagtagcgttttttctaaaaattttttgtcgttttttagtttcgagttggtttattaa
ttgttgtgttcggttagtagatcataatttgggttttagtttgaaaaggtattttggaaa
tttggaagagaagaggggttaggcggcgagagaaaagaatgtagttaagatagttatttt
gattaaggtttaaattttattgttgcgatattagttatgaaggaggggggaggggattcg
attttcgtcgaataatttcgggtttagtagaaaggtgtacgtgtgtggttttttaggttt
tagtagtgggcgtggtagaatgaatgagtaggaagttttatttttgagtaagtaggtttt
aggttgggggaggggagattatatttgtatatttggggaatcactagtgcggccgccctg
caggtcgacccatatgggagagctcccccaaaccgcccgtgt

>ID|7253715 Mth5-22_SP6_JM322_084.ab1
accctaaaggggaccccccgatttagagcttgccggggaaaacccggcgaaccgtggcgg
gaaaggaggggaagaaagcgaaaggagcgggcgctagggcgctggcaagtgtagcggtca
cgctgcgcgtaacccccacacccgccgcgcttaatgccccgctacagggcgcgtccattc
cccattcaggctgcgcaactgttgggaagggcgatcggtgcgggcctcttcgctattacg
ccagctggcgaaagggggatgtgctgcaaggcgattaagttgggtaacgccagggttttc
ccagtcacgacgttgtaaaacgacggccagtgaattgtaatacgactcactatagggcga
attgggcccgacgtcgcatgctcccggccgccatggccgcgggatttttattgttgaatt
taagtgaattagcgttcgggtttaatgttgttttagtttagtttatatttttttcggtat
gaattttttttattttttattttatggagtttcgaattagtagcgttttttttaaaaatt
ttttgtcgttttttagtttcgagttggtttattaattgttgtgttcggttagtagattat
aatttgggttttagtttgaaaaggtattttggaaatttggaagagaagaggggttgggtg
gcgagagaaaagaatgtagttaagatagttattttgattaaggtttaaattttattgttg
cgacattagttatgaaggaagggggaggggatttgattttcgtcgaataatttcgggttt
agtagaaaggtgtatgtgtgtggttttttaggttttagtagtgggtgtggtagaatgaat
gagtaggaagttttatttttgagtaagtaggttttaggttgggggaggggagattatatt
tgtatatttggggaatcactagtgcggccgcctgccaggtcgacccatatgggagagctc
ccccaacccccccc

>ID|7253670 Mth5-21_SP6_JM322_083.ab1
gcactaaatcggaaccttaaagggagccccccgatttagagcttgacggggaaagcccgg
cgaacgggccgaaaaaggagggaagaaagcgaaaggagcgggcggtagggcgctggcaag
tgtagcggtcacgctgcgcgtaaccaccacacccgccgcgcttaatgcgccgctacaggg
cgcgtccattcgccattcaggctgcgcaactgttgggaagggcgatcggtgcgggcctct
tcgctattacgccagctggcgaaagggggatgtgctgcaaggcgattaagttgggtaacg
ccagggttttcccagtcacgacgttgtaaaacgacggccagtgaattgtaatacgactca
ctatagggcgaattgggcccgacgtcgcatgctcccggccgccatggccgcgggattttt
attgttgaatttaagtgaattagcgttcgggtttaacgttgttttagtttagtttatatt
tttttcggtatgaattttttttattttttattttatggagtttcgaattagtagcgtttt
ttttaaaaattttttgtcgttttttagtttcgagttggtttatcaattgttgtgttcggt
tagtagattataatttgggttttagttcgaaaaggtattttggaaatttggaagagaaga
ggggttaggtggcgagagaaaagaatgtagttaagatagttactttgattaaggtttaaa
ttttattgttgcgatattagttatgaaggaagggggaggggatccgatttccgtcgaata
atttcgggtttagtagaaaggtatatgtgtgtggttttttaggttttagtagtgggcgtg
gtagaacgaatgagtaggaagttttatttttgagtaagtaggttttaggttgggggaggg
gagattatatttgtatatttggggaatcactagtgcggccgcctgcaggtcgacccatat
gggagagctccccaaccgcccttggattcccc

>ID|7253635 Mth5-20_SP6_JM322_068.ab1
gtcccttaaaccattaaattcggaaccctaaagggagcccccggatttagagcttgacgg
ggaaagccggcgaccgtggcgagaaaggaagggaagaaagcgaaaggagcgggcgctagg
gcgctggcaagtgtagcggtcacgctgcgcgtaaccaccacacccgccgcgcttaatgcg
ccgctacagggcgcgtccattcgccattcaggctgcgcaactgttgggaagggcgatcgg
tgcgggcctcttcgctattacgccagctggcgaaagggggatgtgctgcaaggcgattaa
gttgggtaacgccagggttttcccagtcacgacgttgtaaaacgacggccagtgaattgt
aatacgactcactatagggcgaattgggcccgacgtcgcatgctcccggccgccatggcc
gcgggatttttattgttgaatttaagtgaattagcgttcgggtttaacgttgttttagtt
tagtttatactttttttcggtatgaattttttttattttttattttatggagtttcgaat
tagtagcgttttttttaaaaattttttgtcgttttttagtttcgagttggtttattaatt
gttgtgttcggttagtagattataatttgggttttagtttgaaaaggtattttggaaatt
tggaagagaagaggggttaggtggcgagagaaaagaatgtagttaagatagttattttga
ttaaggtttaaattttattgttgcgatattagttatgaaggaagggggaggggattcgat
ttttgtcgaataatttcgggtttagtagaaaggtgtacgtgtgtggttttttaggtttta
gtagtgggcgtggcagaacgaatgagtaggaagttttatttttgagtaagtaggttttag
gttgggggaggggagattatatttgtatatttggggtataagtttataaatcactagtgc
ggccgcctgcaggtcgacccatatgggagagctccccaaacgccgttggaatgcc

>ID|7253714 Mth5-1_SP6_JM322_021.ab1
ttccaataattattgaagccatttatccgggggttattgttttcaagaggcggaaacata
ttttgaaagtaatttaggaaaaataaacaaatagggggttcccgcgcacaattccccgaa
aaagtgcccacctgatgcgggtggaaaataccgccccagatgcgtaaggagaaaaatacc
gcatcagggaaattgtaagcgttaatattttgtaaaaatttcccgttaaatttttgttaa
atcagctcattttttaaccaataggccgaaatcggcaaaaatcccttataaatcaaaaga
atagaccgagatagggttgagtgttgttccagtttggaacaagagtccactattaaagaa
cgtggactccaacgtcaaagggcgaaaaaccgtctatcagggcgatggcccactacgtga
accatcaccctaatcaagttttttggggtcgaggtgccgtaaagcactaaatcggaaccc
taaagggagcccccgatttagagcttgacggggaaagccggcgaacgtggcgagaaagga
agggaagaaagcgaaaggagcgggcgctagggcgctggcaagtgtagcggtcacgctgcg
cgtaaccaccacacccgccgcgcttaatgcgccgctacagggcgcgtccattcgccattc
aggctgcgcaactgttgggaagggcgatcggtgcgggcctcttcgctattacgccagctg
gcgaaagggggatgtgctgcaaggcgattaagttgggtaacgccagggttttcccagtca
cgacgttgtaaaacgacggccagtgaattgtaatacgactcactatagggcgaattgggc
ccgacgtcgcatgctcccggccgccatggccgcgggattggcaacattcctttctctcgc
cacctggcccatcttctcttccaggtttccaaaatgcctttccaggctagaacccaggtt
gtggtctgctggccggacacaacagtgtatgagcatgtgcacagaatcactagtgcggcc
gcctgcaggtcgaccataatgggagagctccccaaaccggccgttg

>ID|7253658 Mth5-19_SP6_JM322_067.ab1
gttcgaggtgcccgtaagccactaaatcggaacccctaaagggagccccccgatttagac
cttgacggggaaaaccggcgaacggggcgagaaaggaagggaagaaagcgaaaggagcgg
gcgctagggcgctggcaagtgtagcggtcacgctgcgcgtaaccaccacacccgccgcgc
ttaatgcgccgctacagggcgcgtccattcgccattcaggctgcgcaactgttgggaagg
gcgatcggtgcgggcctcttcgctattacgccagctggcgaaagggggatgtgctgcaag
gcgattaagttgggtaacgccagggttttcccagtcacgacgttgtaaaacgacggccag
tgaattgtaatacgactcactatagggcgaattgggcccgacgtcgcatgctcccggccg
ccatggccgcgggatttttattgttgaatttaagtgaattagcgttcgggtttaacgttg
ttttagtttagtttatatttttttcggtatgaattttttttattttttattttatggagt
ttcgaattagtagcgttttttttaaaaattttttgtcgttttttagtttcgagttggttt
attaattgttgtgttcggttagtagattataatttgggttttagtttgaaaaggtatttt
ggaaatttggaagagaagaggggttaggtggcgagagaaaagaatgtagttaagatagtt
attttgattaaggtttaaattttattgttgcgatattagttatgaaggaagggggagggg
attcgattttcgtcgaataatttcgggtttagtagaaaggtgtatgtgtgtggtttttta
ggttttagtagtgggcgtggtagaacgaatgagtaggaagttttatttttgagtaagtag
gttttaggttgggggaggggagattatatttgtatatttggggtataagtttaatcacta
gtgcggccgcctgcaggtcgacccatatgggagagctcccccaaccgccttggaaccca

>ID|7253713 Mth5-18_SP6_JM322_052.ab1
ttttttaaattattgaatagttagcgctgcggtaataagagattgtattactgtatgggg
gtgtatagtcacacatacgagagaagccaaataaatgagggagatgcagaaatatgaaaa
cacgacgaaatataaatagaaattgccactagtgaaaacgcgtagacacaagagaggaat
gaggaaaaagataaaaaaggagacaaattaaagaaaggaaaaaaaaaaagtgggacagag
tagtagccaaaggtaatagattaaatataacagaaaaaaaagcccataaagctcaaaaat
attaattaagtaaaatccgtagtaggtggtcactgtcgaatcgcgctactttggtttacc
gtccgatgtatcacggaccctgctacgttcacaaaaaacacaagttcaaaataggagtag
caaccacagaaaccaaatctagccaaaaacgaagagagacagggaaaaaatcggagagca
tagaaaatagaataaaagcagaaagaccgagcgaaccgaaggagagaaaggcggttacgg
aaggcgtcggaataaattatatagggacgaaggaaaaggttcgaattagatgctttggtg
aggagactttttccaaatcaagagagtgcgaaccgatttcataatatgtaagataggtgt
gggaaggataatattataatatagagagcaaagacgagtcgaatgaaaaaagagcgatag
gatatcaataattctttaggaagattatgggcgtgagttggagatgaaagttgtactagt
ataggcggatatggtacaaggcaatatcacaccacctaacccctcttctcttccaaattt
ccaaaataccttttcaaactaaaacccaaattataatctactaaccgaacacaacaatta
ataaaccaactcgaaactaaaaaacgacaaaaaatttttaaaaaaaacgctactaattcg
aaactccataaaataaaaaataaaaaaaattcataccgaaaaaaatataaactaaactaa
aacaacgttaaacccgaacgctaattcacttaaattcaacaataaaaatcactagtgcgg
ccgcctgcaggtcgaccatatgggagagctccccaaccgccgtgggaggcca

>ID|7253646 Mth5-17_SP6_JM322_051.ab1
ccatcaccctaatcaaattttttggggtcgaggtggccgtaaagcactaaatcggaaccc
taaaggggagcccccgattttagagcttgacggggaaagccggcgaacgtggcgagaaag
gaagggaagaaagcgaaaggagcgggcgctagggcgctggcaagtgtagcggtcacgctg
cgcgtaaccaccacacccgccgcgcttaatgcgccgctacagggcgcgtccattcgccat
tcaggctgcgcaactgttgggaagggcgatcggtgcgggcctcttcgctattacgccagc
tggcgaaagggggatgtgctgcaaggcgattaagttgggtaacgccagggttttcccagt
cacgacgttgtaaaacgacggccagtgaattgtaatacgactcactatagggcgaattgg
gcccgacgtcgcatgctcccggccgccatggccgcgggatttttattgttgaatttaagt
gaattagcgttcgggtttaacgttgttttagtttagtttatattttttttggtatgaatt
ttttttattttttattttatggagtttcgaattagtagcgttttttttaaaaattttttg
tcgtttcttagtttcgagttggtttattaattgttgtgttcggttagtagattataattt
gggttttagtttgaaaaggtattttggaaatttggaagagaagaggggttaggtggcgag
agaaaagaatgtagttaagatagttattttgattaaggtttaaattttattgttgcgata
ttagttatgaaggaagggggaggggattcgattttcgttgaataatttcgggtttagtag
aaaggtgtacgtgtgtggttttttaggttttagtagtgggcgtggtagaatgaatgagta
ggaagttttatttttgagtaagtaggttttaggttgggggaggggagattatatttgtat
atttggggtaatcactagtgcggccgcctgcaggtcgacccatatgggagagctccccaa
ccgccgttggagcacat

>ID|7253712 Mth5-16_SP6_JM322_036.ab1
tcgttgaaccctcccccctaaatcaaagttttttgggggtgagggtcccgtaaagcccca
aaatcgaaaccctaaaagggaccccccgatttagagcttgacggggaaaaccggcgaacg
tggcgagaaaggaagggaagaaaacgaaaggagcgggcgctagggcgctggcaagtgtag
cggtcacgctgcgcgtaaccaccacacccgccgcgcttaatgcgccgctacagggcgcgt
ccattcgccattcaggctgcgcaactgttgggaagggcgatcggtgcgggcctcttcgct
attacgccagctggcgaaagggggatgtgctgcaaggcgattaagttgggtaacgccagg
gttttcccagtcacgacgttgtaaaacgacggccagtgaattgtaatacgactcactata
gggcgaattgggcccgacgtcgcatgctcccggccgccatggccgcgggatttttattgt
tgaatttaagtgaattagcgttcgggtttaacgttgttttagtttagtttatattttttt
cggtatgaattttttttattttttattttatggagtttcgaattagtagcgtttttttta
aaaattttttgtcgttttttagtttcgagttggtttattaattgttgtgttcggttagta
gattataatttgggttttagtttgaaaaggtattttggaaatttggaagagaagaggggt
taggtggcgagagaaaagaatgtagttaagatagttattttgattaaggtttaaatttta
ttgttgcgatattagttatgaaggaagggggaggggattcgattttcgtcgaataatttc
gggtttagtagaaaggtgtacgtgtgtggttttttaggttttagtagtgggcgtggtaga
acgaatgagtaggaagttttatttttgagtaagtaggttttaggttgggggaggggagat
tatatttgtatatttggggaatcactagtgcggccgcctgcaggtcgacccatatgggag
agctccccaacccgcccctg

>ID|7253634 Mth5-15_SP6_JM322_035.ab1
ctacgtgaaccatcaccttaatcaagttttttggggtcgagggtccgtaaaagcactaaa
tcggaccccttaaaggacccccccgtttagagctttacggggaaaaccggcgaaacgtgg
cgagaaaggaagggaagaaagcgaaaggagcggggcgctaggcgcttggcaagtgtagcg
gtcacgctgcgcgtaaccaccacacccgccgcgcttaatgcgccgctacagggcgcgtcc
attcgccattcaggttgcgcaactgttgggaagggcgatcggtgcgggcctcttcgctat
tacgccagctggcgaaagggggatgtgctgcaaggcgattaagttgggtaacgccagggt
tttcccagtcacgacgttgtaaaacgacggccagtgaattgtaatacgactcactatagg
gcgaattgggcccgacgtcgcatgctcccggccgccatggccgcgggatttttattgttg
aatttaagtgaattagcgttcgggtttaacgttgttttagtttagtttatatttttttcg
gtatgaattttttttattttttattttatggagtttcgaattagtagcgttttttttaaa
aattttttgtcgttttttagtttcgagttggtttatcaattgttgtgttcggttagtaga
ttataatttgggttttagtttgaaaaggtattttggaaatttggaagagaagaggggtta
ggtggcgagagaaaagaatgtagttaagatagttattttgattaaggtttaaattttatt
gttgcgatattagttatgaaggaagggggaggggattcgattttcgtcgaataattttgg
gtttagtagaaaggtgtacgtgtgtggttttttaggttttagtagtgggcgtggtagaac
gaatgagtaggaagttttatttttgagtaagtaggttttaggttgggggaggggagatta
tatttgtatatttggggaatcactagtgcggccgcctgcaggtcgacccatatgggagag
ctccccaaacgccgttgaagccaaagtc

>ID|7253711 Mth5-14_SP6_JM322_020.ab1
cccctaatccaatttttttggggttcgaggtccgttaaaccactaatttggaaccctaaa
agggaacccccggtttagagcttgacggggaaacccggcgaacgtggcgagaaaggaagg
gaagaaaggaaaaggagcgggcgctagggcgctggcaagtgtagcggtcacgctgcgcgt
aaccaccacacccgccgcgcttaatgcgccgctacagggcgcgtccattcgccattcagg
ctgcgcaactgttgggaagggcgatcggtgcgggcctcttcgctattacgccagctggcg
aaagggggatgtgctgcaaggcgattaagttgggtaacgccagggttttcccagtcacga
cgttgtaaaacgacggccagtgaattgtaatacgactcactatagggcgaattgggcccg
acgtcgcatgctcccggccgccatggccgcgggatttttattgttgaatttaagtgaatt
agcgttcgggtttaacgttgttttagtttagtttatatttttttcggtatgaattttttt
tattttttattttatggagtttcgaattagtagcgttttctttaaaaattttttgtcgtt
ttttagtttcgagttggtttattaattgttgtgttcggttagtagattataatttgggtt
ttagtttgaaaaggtattttggaaatttggaagagaagaggggttaggtggtgagagaaa
agaatgtagttaagatagttattttgattaaggtttaaattttattgttgcgatattagt
tatgaaggaagggggaggggattcgattttcgtcgaataattttgggtttagtagaaagg
tgtatgtgtgtggttttttaggttttagtagtgggcgtggtagaatgaatgagtaggaag
ttttatttttgagtaagtaggttttaggttgggggaggggagactatatttgtatatttg
gggtataagtttataaatcactagtgcggccgcctgcaggtcgacccatatgggagagct
ccccaaccgccgttggatgcccaa

>ID|7253622 Mth5-13_SP6_JM322_019.ab1
tgccccccttacgttaacccttcccccctaatcaaattttttgggggtcgagggtcccgt
aaaaccactaaattgggaaccctaaaggggagcccccgatttagagcttgacggggaaag
cccgccgaacgtgcgagaaaaggaagggaagaaagcgaaaggagcgggcgctagggcgct
ggcaagtgtagcggtcacgctgcgcgtaaccaccacacccgccgcgcttaatgcgccgct
acagggcgcgtccattcgccattcaggctgcgcaactgttgggaagggcgatcggtgcgg
gcctcttcgctattacgccagctggcgaaagggggatgtgctgcaaggcgattaagttgg
gtaacgccagggttttcccagtcacgacgttgtaaaacgacggccagtgaattgtaatac
gactcactatagggcgaattgggcccgacgtcgcatgctcccggccgccatggccgcggg
atttttattgttgaatttaagtgaattagcgttcgggtttagcgttgttttagtttagtt
tatatttttttcggtatgaattttttttattttttattttatggagtttcgaattagtag
cgttttttttaaaaattttttgtcgttttttagtttcgagttggtttattaattgttgtg
ttcggttagtagattataatttgggttttagtttgaaaaggtattttggaaatttggaag
agaagaggggttaggtggcgagagaaaagaatgtagttaagatagttattttgattaagg
tttaaattttattgttgcgatattagttatgaaggaagggggaggggattcgattttcgt
cggataattttgggtttggtagaaaggtgtatgtgtgtggttttttaggttttagtagtg
ggcgtggtagaacgaatgagtaggaagttttatttttgagtaagtaggttttaggttggg
ggaggggagattatatttgtatatttggggaatcactagtgcggccgcctgcaggtcgac
ccatatgggagagctccccaaccccccgtttgaag

>ID|7253710 Mth5-12_SP6_JM322_004.ab1
aataatttactttctacactacaaaaaatcacacactctccttatactcacatccctcat
aacccccattacccacctaataataacacccccccacattaataattatatctctcccta
actctaacaacccccccccaaaaaatctacaataaacccttacacaaaccaaaaaaacca
acatacttaaatacccccttcccccctcctccttctctnaccccattctcatccatactc
actttcttttactcacacccacccctccccactatcatcaaaaactaaacactccaatat
aaaaatttaaatacccctattcaaccattaccatatatccctcaaacattatattcccac
cctccactactaaatccaatccattattccaattaacaaccccatccacacataaccccc
ctatcacaatacaaaaaccnattaaatttccctatccccccttcctccccccattcttcc
cacatataaaatctaacctcccatttaaatataaattctcctcatctttaaaactccaaa
tcacttaacattccattattttaaaaaaacttntctattntattattttataattaatta
aatataaaaataaatcctaattttanttatatttaatttattatttataattaaatatat
taatataatttattataattaattatatatatattattaaatattaataatttttttaaa
aattatttntaatatattaataatataaataantttttatatttataattttaattatta
tattataataaatttatttaatanaaaatataattatttatattaatataaaaaaatttt
ataaatanntaatanntnttatnttncaaatttccaaaataccttttcaaactaaaaccc
aaattataatctactaaccgaacacaacaattaataaaccaactcgaaactaaaaaacga
caaaaaatttttaaaaaaaacgctactaattcgaaactccataaaataaaaaataaaaaa
aattcataccggaaaaaatataaactaaactaaaacaacgttaaacccgaacgctaattc
acttaaattcaacaataaaaatcactagtgcggccgcctgcaggtcgaccatatggggag
agctccccaaaccggccgttg

>ID|7253709 Mth5-11_SP6_JM322_003.ab1
gttttttgggggtcgaggtgccgtaaagccataaattcggacccttaaagggagcccccg
atttagagcttgacggggaaagccggcgaacgtggcgagaaaggaagggaagaaagcgaa
aggagcgggcgctagggcgctggcaagtgtagcggtcacgctgcgcgtaaccaccacacc
cgccgcgcttaatgcgccgctacagggcgcgtccattcgccattcaggctgcgcaactgt
tgggaagggcgatcggtgcgggcctcttcgctattacgccagctggcgaaagggggatgt
gctgcaaggcgattaagttgggtaacgccagggttttcccagtcacgacgttgtaaaacg
acggccagtgaattgtaatacgactcactatagggcgaattgggcccgacgtcgcatgct
cccggccgccatggccgcgggatttttattgttgaatttaagtgaattagcgttcgggtt
taacgttgttttagtttagtttatattttttttggtatgaatttttttttattttttatt
ttatggagtttcgaattagtagcgttttttttaaaaattttttgtcgttttttagtttcg
agttggtttattaattgttgtgttcggtcagtagattataatttgggttttagtttgaaa
aggtattttggaaatttggaagagaagaggggttaggtggcgagagaaaagaatgtagtt
aagatagttattttgattaaggtttaaattttattgttgcgatattagttatgaaggaag
ggggaggggattcgattttcgtcgaataattttgggtttagtagaaaggtgtatgtgtgt
ggttttttaggttttagtagtgggcgtggtagaacgaatgagtaggaagttttatttttg
agtaagtaggttttaggttgggggaggggagattatatttgtatatttggggaatcacta
gtgcggccgcctgcaggtcgacccatatgggagagctccccaaacgccgttggaatgcc

>ID|7253643 Mth5-10_SP6_JM322_086.ab1
ctaaaagggaccccccgatttaggagcttgacgggaaaacccgccgaacgggccgagaaa
ggaagggaagaaagcgaaaggagcgggcgctagggcgctggcaagtgtagcggtcacgct
gcccgtaaccaccacccccgccgcgcttaatgcgccgctacagggcgcgtccattcgcca
ttcaggctgcgcaactgttgggaagggcgatcggtgcgggcctcttcgctattacgccag
ctggcgaaagggggatgtgctgcaaggcgattaagttgggtaacgccagggttttcccag
tcacgacgttgtaaaacgacggccagtgaattgtaatacgactcactatagggcgaattg
ggcccgacgtcgcatgctcccggccgccatggccgcgggatttttattgttgaatttaag
tgaattagcgttcgggtttaacgttgttttagtttagtttatatttttttcggtatgaat
ttttcttattttttattttatggagtttcgaattagtagcgttttttttaaaaatttttt
gtcgttttttagtttcgagttggtttattaattgttgtgttcggttagtagattataatt
tgggttttagtttgaaaaggtattttggaaacttggaagagaagaggggttaggtggcga
gagaaaagaatgtagttaagatagttattttgattaaggtttaaattttattgttgcgat
attagttatgaaggaagggggaggggattcgattttcgtcgaataatttcgggtttagta
gaaaggtgtacgtgtgtggttttttaggttttagtagtgggcgtggtagaacgaatgagt
aggaagttttatttttgagtaagtaggttttaggttgggggaggggagattatatttgta
tatttggggtaatcactagtgcggccgccctgcaggtcgacccatatgggagagctcccc
caacccgccctttt
