# Supplementary material for: Epigenetic interplay between mouse endogenous retroviruses and host genes
Source: Genome Biol. 2012 Oct 3;13(10):R89. doi: 10.1186/gb-2012-13-10-r89 (PMC3491417; doi:10.1186/gb-2012-13-10-r89)
Supplement: Additional file 4 — All bisulfite sequencing data. Compilation of all bisulfite sequences. [file gb-2012-13-10-r89-S4.zip › ETn3893_TE_embryo.txt]

>ID|7298075 Mth-14_SP6_JM335_014.ab1
ataaaagaaactgggaattccaacggttcaaaagggcgaaaaaacccgtcctatcaaggg
cgatgggccccattacgtgaaccctcacccctaatccaatttttttggggtccagggtgc
cgtaaagcacttaaatcggaaccctaaaagggagcccccgatttagagcttgacggggaa
agccggcgaacgtggcgagaaaggaagggaagaaagcgaaaggagcgggcgctagggcgc
tggcaagtgtagcggtcacgctgcgcgtaaccaccacacccgccgcgcttaatgcgccgc
tacagggcgcgtccattcgccattcaggctgcgcaactgttgggaagggcgatcggtgcg
ggcctcttcgctattacgccagctggcgaaagggggatgtgctgcaaggcgattaagttg
ggtaacgccagggttttcccagtcacgacgttgtaaaacgacggccagtgaattgtaata
cgactcactatagggcgaattgggcccgacgtcgcatgctcccggccgccatggccgcgg
gatttttattgttgaatttaagtgaattagcgttcgggtttaacgttgttttagtttagt
ttatatttttttcggtatgaattttttttattttttattttatggagtttcgaattagta
gcgttttttttaaaaattttttgtcgctttttagtttcgagttggtttattaattgttgt
gttcggttagtagattataatttgggttttagtttgaaaaggtattttggaaatttggaa
gagaagaggggttaggtggcgagagaaaagaatgtagttaagatagttattttgattaag
gtttaaattttattgttgcgatattagttatgaaggaagggggaggggattcgattttcg
ccgaataatttcgggtttagtagaaaggtgtacgtgtgtggttttttaggttttagtagt
gggcgtggtagaatgaatgagtaggaagttttatttttgagtaagtaggttttaggttgg
gggaggggagattatatttgtatatttggggaatcactagtgcggccgccctgcaggtcg
acccatatgggagagctccctcaacccgcccgttg

>ID|7298076 Mth-15_SP6_JM335_029.ab1
agggggatttccaaccgtcaaaaggggcgaaaaaaccgttcctttcagggcgaatggccc
cactacctgaacccatcaccccttatcaaatttttttggggtcggaggtgcccgtaaagc
actaaattcgaacccctaaagggagccccccgatttagagcttgacggggaaagccggcg
aacgtggcgagaaaggaagggaagaaagcgaaaggagcgggcgctagggcgctggcaagt
gtagcggtcacgctgcgcgtaaccaccacacccgccgcgcttantgcgccgctacagggc
gcgtccattcgccattcaggctgcgcaactgttgggaagggcgatcggtgcgggcctctt
cgctattacgccagctggcgaaagggggatgtgctgcaaggcgattaagttgggtaacgc
cagggttttcccagtcacgacgttgtaaaacgacggccagtgaattgtaatacgactcac
tatagggcgaattgggcccgacgtcgcatgctcccggccgccatggccgcgggattttta
ttgttgaatttaagtgaattagcgttcgggtttaacgttgttttagtttagtttatattt
ttttcggtatgaattttttttattttttattttatggagtttcgaattagtagcgttttt
tttaaaaattttttgtcgttttttagtttcgagttggtttattaattgttgtgttcggtt
agtagattataatttgggttttagtttgaaaaggtattttggaaatttggaagagaagag
gggttaggtggcgagagaaaagaatgtagttaagatagttattttgattaaggtttaaat
tttattgttgcgatattagttatgaaggaagggggaggggattcgattttcgttgaataa
tttcgggtttagtagaaaggtgcacgtgtgtggttttttaggttttagtagtgggcgtgg
tagaacgaatgagtaggaagttttatttttgagtaagtaggttttaggttgggggagggg
agattatatttgtatatttggggtataagtttataaatcactagtgcggccgcctgcagg
tcgacccatatgggagagctccccaaccgccgttggccccccccc

>ID|7298077 Mth-2_SP6_JM335_016.ab1
aaaacccgttctatcaaggggggatggccccactaccgtgaacccttccccccttaatca
aagttttttgggggtcgaggtcccggtaaagccctaaattcggacccctaaaggggagcc
cccgatttagagcttgacgggaaaagccggcgaacgtggcgagaaaggaagggaagaaag
cgaaaggagcgggcgctagggcgctggcaagtgtagcggtcacgctgcgcgtaaccacca
cacccgccgcgcttantgcgccgctacagggcgcgtccattcgccattcaggctgcgcaa
ctgttgggaagggcgatcggtgcgggcctcttcgctattacgccagctggcgaaaggggg
atgtgctgcaaggcgattaagttgggtaacgccagggttttcccagtcacgacgttgtaa
aacgacggccagtgaattgtaatacgactcactatagggcgaattgggcccgacgtcgca
tgctcccggccgccatggccgcgggatttttattgttgaatttaagtgaattagcgttcg
ggtttaacgttgttttagtttagtttatatttttttcggtatgaattttttttatttttt
attttatggagtttcgaattagtagcgttttttttaaaaattttttgtcgttttttagtt
tcgagttggtttattaattgttgtgttcggttagtagattataatttgggttttagtttg
aaaaggtattttggaaatttggaagagaagaggggttaggtggcgagagaaaagaatgta
gttaagatagttattttgattaaggtttaaattttattgttgcgatattagttatgaagg
aagggggaggggattcgattttcgtcgaataattttgggtttagtagaaaggtgtacgtg
tgtggttttttaggttttagtagtgggcgtggtagaacgaatgagtaggaagttttattt
ttgagtaagtaggttttaggttgggggaggggagattatatttgtatatttggggtataa
gtttataaatcactagtgcggccgcctgcaggtcgacccatatgggagagctccccaaac
ccccccttgc

>ID|7298078 Mth-3_SP6_JM335_031.ab1
aagggggaaaaaccctctattaggggcgatgcccccttacgtgaaccatccccctaatcc
agtttttgggggtcgaggtgccgtaaagcactaattgggaaccctaaagggagcccccga
tttagagcttgacggggaaacccggcgaacgtggcgagaaaggaagggaagaaagcgaaa
ggagcgggcgctagggcgctggcaagtgtagcggtcacgctgcgcgtaaccaccacaccc
gccgcgcttantgcgccgctacagggcgcgtccattcgccattcaggctgcgcaactgtt
gggaagggcgatcggtgcgggcctcttcgctattacgccagctggcgaaagggggatgtg
ctgcaaggcgattaagttgggtaacgccagggttttcccagtcacgacgttgtaaaacga
cggccagtgaattgtaatacgactcactatagggcgaattgggcccgacgtcgcatgctc
ccggccgccatggccgcgggatttttattgttgaatttaagtgaattagcgtttgggttt
aacgttgttttagtttagtttatatttttttcggtatgaattttttttattttttatttt
atggagtttcgaattagtagcgttttttttaaaaattttttgtcgttttttagtttcgag
ttggtttattaattgttgtgttcggttagtagattataatttgggttttagtttgaaaag
gtattttggaaatttggaagagaagaggggttaggtggcgagagaaaagaatgtagttaa
gatagttattttgattaaggtttaaattttattgttgcgatattagttatgaaggaaggg
ggaggggatccgattttcgtcgaataatttcgggtttagtagaaaggtgtacgtgtgtgg
ttttttaggttttagtagtgggtgtggtagaatgaatgagtaggaagttttgtttttgag
taagtaggttttaggttgggggaggggagattatatttgtatatttggggtataagttaa
tcactagtgcggccgcctgcaggtcgaccatatgggagagctcccaaaccccgtcggacc
cacccc


>ID|7298088 Mth-16_SP6_JM335_030.ab1
aagaaacctgggactcccaacgtcaaaggggcgaaaaacccttctatccagggcgatgcc
ccattacctgaaccatccccctaatccagttttttggggttgaggtgccgtaaagcccta
aatcggaccctaaaagggagcccccgatttagagcttgacggggaaagccggcgaacgtg
gcgagaaaggaagggaagaaagcgaaaggagcgggcgctagggcgctggcaagtgtagcg
gtcacgctgcgcgtaaccaccacacccgccgcgcttaatgcgccgctacagggcgcgtcc
attcgccattcaggctgcgcaactgttgggaagggcgatcggtgcgggcctcttcgctat
tacgccagctggcgaaagggggatgtgctgcaaggcgattaagttgggtaacgccagggt
tttcccagtcacgacgttgtaaaacgacggccagtgaattgtaatacgactcactatagg
gcgaattgggcccgacgtcgcatgctcccggccgccatggccgcgggatttttattgttg
aatttaagtgaattagcgttcgggtttaacgttgttttagtttagtttatatttttttcg
gtatgaattttttttattttttattttatggagtttcgaattagtagcgttttttttaaa
aattttttgtcgttttttagtttcgagttggtttattaattgttgtgttcggttagtaga
ttataatttgggttttagtttgaaaaggtattttggaaatttggaagagaagaggggtta
ggtggtgagagaaaagaatgtagttaagatagttattttgattaaggtttaaattttatt
gttgcgatattagttatgaaggaagggggaggggattcgattttcgtcgaataattttgg
gtttagtagaaaggtgtatgtgtgtggttttttaggttttagtagtgggtgtggtagaac
gaatgagtaggaagttttatttttgagtaagtaggttttaggttgggggaggggagatta
tatttgtatatttggggtataagttaatcactagtgcggccgcctgcaggtcgacccata
tgggagagctccccaaaccgccctttg

>ID|7298089 Mth-1_SP6_JM335_015.ab1
agtcaaaaggggcgaaaaacccttctttccggggcgatggccccattaacctgaaccatc
ccccttaatcaagttttttggggtcgaggtgccgtaaagcactaaaatcggaaccctaaa
gggagccccccgatttagagcttgacgggaaaagccggcgaacgtggcgagaaaggaagg
gaagaaagcgaaaggagcgggcgctagggcgctggcaagtgtagcggtcacgctgcgcgt
aaccaccacacccgccgcgcttantgcgccgctacagggcgcgtccattcgccattcagg
ctgcgcaactgttgggaagggcgatcggtgcgggcctcttcgctattacgccagctggcg
aaagggggatgtgctgcaaggcgattaagttgggtaacgccagggttttcccagtcacga
cgttgtaaaacgacggccagtgaattgtaatacgactcactatagggcgaattgggcccg
acgtcgcatgctcccggccgccatggccgcgggatttttattgttgaatttaagtgaatt
agcgttcgggtttaacgttgttttagtttagtttatatttttttcggtatgaattttttt
tattttttattttatggagtttcgaattagtagcgttttttttaaaaattttttgtcgtt
ttttagtttcgagttggtttattaattgttgtgttcggttagtagattataatttgggtt
ttagtttgaaaaggtattttggaaatttggaagagaagaggggttaggtggcgagagaaa
agaatgtagttaagatagttattttgattaaggtttaaattttattgttgcgatattagt
tatgaaggaagggggaggggattcgattttcgtcgaataatttcgggtttagtagaaagg
tgtacgtgtgtggttttttaggttttagtagtgggcgtggtagaacgaatgagtaggaag
ttttatttttgagtaagtaggttttaggttgggggaggggagattatatttgtatatttg
gggaatcactagtgcggccgcctgcaggtcgacccatatgggagagctccccaacggcct
tggatgcccccc

>ID|7298090 Mth-4_SP6_JM335_032.ab1
cagttcatttttttaaccaataggcccgaatttggccaaatccccttataaaatcaaaag
aatagaccgagatagggttgagtgttgttcccagtttggaacaagagtcccctattaaag
acgtgggactccaacgtcaaagggcgaaaaaccgtctatcagggcgatggcccactacgt
gaaccatcaccctaatcaagttttttggggtcgaggtgccgtaaagcactaaatcggaac
cctaaagggagcccccgatttagagcttgacggggaaagccggcgaacgtggcgagaaag
gaagggaagaaagcgaaaggagcgggcgctagggcgctggcaagtgtagcggtcacgctg
cgcgtaaccaccacacccgccgcgcttaatgcgccgctacagggcgcgtccattcgccat
tcaggctgcgcaactgttgggaagggcgatcggtgcgggcctcttcgctattacgccagc
tggcgaaagggggatgtgctgcaaggcgattaagttgggtaacgccagggttttcccagt
cacgacgttgtaaaacgacggccagtgaattgtaatacgactcactatagggcgaattgg
gcccgacgtcgcatgctcccggccgccatggccgcgggatttttattgttgaatttaagt
gaattagcgttcgggtttaacgttgttttagtttagtttatatttttttcggtatgaatt
ttttttattttttattttatggagtttcgaattagtagcgttttttttaaaaattttttg
tcgttttttagtttcgagttggtttattaattgttgtgttcggttagtagattataattt
gggttttagtttgaaaaggtattttggaaatttggaagagaagaggggttaggtggcgag
agaaaagaatgtagttaagatagttatcttgattaaggtttaaattttattgttgcgata
ttagttatgaaggaagggggaggggattcgattttcgtcgaataatttcgggtttagtag
aaaggtgtaaatcactagtgcggccgcctgcaggtcgaccatatggagagctccccaacc
gcctgcaccccccccc

>ID|7298091 Mth-5_SP6_JM335_047.ab1
tccaacgtcaaagggcgaaaaccccttctatcaggggcgatgccccactacgtgaaccat
cacccttatcaagttttttggggtggaggtgccgtaaagcactaaattggaaccctaaag
ggagcccccgatttagagcttgacggggaaagccggcgaacgtggcgagaaagaaaggga
agaaagcgaaaggagcgggcgctagggcgctggcaagtgtagcggtcacgctgcgcgtaa
ccaccacacccgccgcgcttantgcgccgctacagggcgcgtccattcgccattcaggct
gcgcaactgttgggaagggcgatcggtgcgggcctcttcgctattacgccagctggcgaa
agggggatgtgctgcaaggcgattaagttgggtaacgccagggttttcccagtcacgacg
ttgtaaaacgacggccagtgaattgtaatacgactcactatagggcgaattgggcccgac
gtcgcatgctcccggccgccatggccgcgggatttttattgttgaatttaagtgaattag
cgttcgggtttaacgttgttttagtttagtttatatttttttcggtatgaatttttttta
ttttttattttatggagtttcgaattagtagcgttttttttaaaaattttttgtcgtttt
ttagtttcgagttggtttattaattgttgtgttcggttagtagattataatttgggtttt
agtttgaaaaggtattttggaaatttggaagagaagaggggttaggtggcgagagaaaag
aatgtagttaagatagttattttgattaaggtttaaattttattgttgcgatattagtta
tgaaggaagggggaggggattcgattttcgtcgaataatttcgggtttagtagaaaggtg
tacgtgtgtggttttttaggttttagtagtgggcgtggtagaacgaatgagtaggaagtt
ttatttttgagtaagtaggttttaggttgggggaggggagattatatttgtatatttggg
gtataagtttataaatcactagtgcggccgcctgcaggtcgacccatatggagagctccc
caaccgcctcggaccccccccc


>ID|7298101 Mth-6_SP6_JM335_048.ab1
gactccaaacgtcaaaggggggaaaaaccgttctttcagggcgatggccccccttcctga
accctcccccctattcaagtttttgggggtcgaggggcccgtaaagcactaaattggaac
cctaaagggagcccccgatttagagctggacggggaaagccggcgaacgtggcgagaaag
gaagggaagaaagcgaaaggagcgggcgctagggcgctggcaagtgtagcggtcacgctg
cgcgtaaccaccacacccgccgcgcttantgcgccgctacagggcgcgtccattcgccat
tcaggctgcgcaactgttgggaagggcgatcggtgcgggcctcttcgctattacgccagc
tggcgaaagggggatgtgctgcaaggcgattaagttgggtaacgccagggttttcccagt
cacgacgttgtaaaacgacggccagtgaattgtaatacgactcactatagggcgaattgg
gcccgacgtcgcatgctcccggccgccatggccgcgggatttttattgttgaatttaagt
gaattagcgttcgggtttaacgttgttttagtttagtttatatttttttcggtatgaatt
ttttttattttttattttatggagtttcgaattagtagcgttttttttaaaaattttttg
tcgttttttagtttcgagttggtttattaattgttgtgttcggttagtagattataattt
gggttttagtttgaaaaggtattttggaaatttggaagagaagaggggttaggtggcgag
agaaaagaatgtagttaagatagttattttgattaaggtttaaattttattgttgcgata
ttagttatgaaggaagggggaggggattcgattttcgtcgaataatttcgggtttagtag
aaaggtgtacgtgtgtggttttttaggttttagtagtgggcgtggtagaacgaatgagta
ggaagttttatttttgagtaagtaggttttaggttgggggaggggagattatatttgtat
atttggaatcactagtgcggccgcctgcaggtcgacccatatgggagagctccccaaccg
ccccttt

>ID|7298102 Mth-7_SP6_JM335_063.ab1
gaaaaacccgtcttttccggggcgatggccccccttccttgaacccatcccccctaatca
agttttttgggggtcgaggtgccgtaaagcactaaattgggaccctaaaggggagccccc
gatttagagcttgacggggaaagccggcgaacgtggcgagaaaggaagggaagaaagcga
aaggagcgggcgctagggcgctggcaagtgtagcggtcacgctgcgcgtaaccaccacac
ccgccgcgcttantgcgccgctacagggcgcgtccattcgccattcaggctgcgcaactg
ttgggaagggcgatcggtgcgggcctcttcgctattacgccagctggcgaaagggggatg
tgctgcaaggcgattaagttgggtaacgccagggttttcccagtcacgacgttgtaaaac
gacggccagtgaattgtaatacgactcactatagggcgaattgggcccgacgtcgcatgc
tcccggccgccatggccgcgggatttttattgttgaatttaagtgaattagcgttcgggt
ttaacgttgttttagtttagtttatatcttttttggtatgaattttttttattttttatt
ttatggagttttgaattagtagcgttttttttaaaaattttttgttgttttttagttttg
agttggtttattaattgttgtgtttggttagtagattataatttgggttttagtttgaaa
aggtattttggaaatttggaagagaagaggggttaggtggcgagagaaaagaatgtagtt
aagatagttattttgattaaggtttaaattttattgttgcgatattagttatgaaggaag
ggggaggggatttgatttttgttgaataattttgggtttagtagaaaggtgtatgtgtgt
ggttttttaggttttagtagtgggtgtggtagaatgaatgagtaggaagttttatttttg
agtaagtaggttttaggttgggggaggggagattatatttgtatatttggggtataagtt
tataaatcactagtgcggccgcctgcaggtcgaccatatgggagagctccccaaccccct
tgctccccccccc


>ID|7298113 Mth-8_SP6_JM335_064.ab1
acctttcttccaggggcgatggcccccttacgtgaacccatccaccctaatcaaagtttt
ttggggttcgaggtggcggtaaagccctaaattcggaccctaaaagggaaccccccgatt
tagagcttgacggggaaagccggcgaacgtggcgagaaaggaagggaagaaagcgaaagg
agcgggcgctagggcgctggcaagtgtagcggtcacgctgcgcgtaaccaccacacccgc
cgcgcttaatgcgccgctacagggcgcgtccattcgccattcaggctgcgcaactgttgg
gaagggcgatcggtgcgggcctcttcgctattacgccagctggcgaaagggggatgtgct
gcaaggcgattaagttgggtaacgccagggttttcccagtcacgacgttgtaaaacgacg
gccagtgaattgtaatacgactcactatagggcgaattgggcccgacgtcgcatgctccc
ggccgccatggccgcgggatttttattgttgaatttaagtgaattagcgtttgggtttaa
cgttgttttagtttagtttatatttttttcggtatgaattttttttattttttattttat
ggagtttcgaattagtagcgttttttttaaaaattttttgtcgttttttagtttcgagtt
ggtttattaattgttgtgttcggttagtagattataatttgggttttagtttgaaaaggt
attttggaaatttggaagagaagaggggttaggtggcgagagaaaagaatgtagttaaga
tagttattttgattaaggtttaaattttattgttgcgatattagttatgaaggaaggggg
aggggatccgattttcgtcgaataatttcgggtttagtagaaaggtgtacgtgtgtggtt
ttttaggttttagtagtgggtgtggtagaatgaatgagtaggaagttttgtttttgagta
agtaggttttaggttgggggaggggagattatatttgtatatttggggtataagttaatc
actagtgcggccgcctgcaggtcgaccatatgggagagctccccaaccgccctgcgaccc
cccc

>ID|7298114 Mth-9_SP6_JM335_079.ab1
ttcagggcgaatggcccccttacgtgaaaccatcccccttaatcaaagttttttgggggt
cgaggtgcccgtaaagcactaaatcggacccctaaaagggagcccccgatttagagcttg
accggggaaagccggcgaacgtggcgagaaaggaagggaagaaagcgaaaggagcgggcg
ctagggcgctggcaagtgtagcggtcacgctgcgcgtaaccaccacacccgccgcgctta
atgcgccgctacagggcgcgtccattcgccattcaggctgcgcaactgttgggaagggcg
atcggtgcgggcctcttcgctattacgccagctggcgaaagggggatgtgctgcaaggcg
attaagttgggtaacgccagggttttcccagtcacgacgttgtaaaacgacggccagtga
attgtaatacgactcactatagggcgaattgggcccgacgtcgcatgctcccggccgcca
tggccgcgggatttttattgttgaatttaagtgaattagcgttcgggtttaacgttgttt
tagtttagtttatatttttttcggtatgaattttttttattttttattttatggagtttc
gaattagtagcgttttttttaaaaattttttgtcgttttttagtttcgagttggtttatt
aattgttgtgttcggttagtagattataatttgggttttagtttgaaaaggtattttgga
aatttggaagagaagaggggttaggtggcgagagaaaagaatgtagttaagatagttatt
ttgattaaggtttaaattttattgttgcgatattagttatgaaggaagggggaggggatt
cgattttcgtcgaataatttcgggtttagtagaaaggtgtacgtgtgtggttttttaggt
tttagtagtgggcgtggtagaacgaatgagtaggaagttttatttttgagtaagtaggtt
ttaggttgggggaggggagattatatttgtatatttggggtataagtttataaatcacta
gtgcggccgcctgcaggtcgacccatatgggagagctccccaaccgccgtggaccccccc


>ID|7298121 Mth-10_SP6_JM335_080.ab1
gggggatggcccccctaccgtgaacccatcacccctaatcaagtttttttggggttcgag
ggtcccgtaaagccactaaattgggacccttaaagggagcccccggatttagagcttgac
ggggaaagcccggcgaacgtggcgagaaaggaagggaagaaagcgaaaggagcgggcgct
agggcgctggcaagtgtagcggtcacgctgcgcgtaaccaccacacccgccgcgcttant
gcgccgctacagggcgcgtccattcgccattcaggctgcgcaactgttgggaagggcgat
cggtgcgggcctcttcgctattacgccagctggcgaaagggggatgtgctgcaaggcgat
taagttgggtaacgccagggttttcccagtcacgacgttgtaaaacgacggccagtgaat
tgtaatacgactcactatagggcgaattgggcccgacgtcgcatgctcccggccgccatg
gccgcgggatttttattgttgaatttaagtgaattagcgttcgggtttaacgttgtttta
gtttagtttatatttttttcggtatgaattttttttattttttattttatggagtttcga
attagtagcgttttttttaaaaattttttgtcgttttttagtttcgagttggtttattaa
ttgttgtgttcggttagtagattataatttgggttttagtttgaagaggtattttggaaa
tttggaagagaagaggggttaggtggcgagagaaaagaatgtagttaagatagttatttt
gattaaggtttaaattttattgttgcgatattagttatgaaggaagggggaggggattcg
attttcgtcgaataatttcgggtttagtagaaaggtgtacgtgtgtggttttttaggttt
tagtagtgggcgtggtagaacgaatgagtaggaagttttatttttgagtaagtaggtttt
aggttgggggaggggagattatatttgtatatttggggtataagtttataaatcactagt
gcggccgcctgcaggtcgacccatatgggagagctccccaaccgccgttggaatccac


>ID|7298134 Mth-12_SP6_JM335_096.ab1
cgaggtgcccgtaaagcactaattcggaacccctaaaagggagccccccgatttagagct
tgacggggaaagcggcgaaacgtggcgagaaaggaagggaagaaagcgaaaggagcgggc
gctagggcgctggcaagtgtagcggtcacgctgcgcgtaaccaccacacccgccgcgctt
antgcgccgctacagggcgcgtccattcgccattcaggctgcgcaactgttgggaagggc
gatcggtgcgggcctcttcgctattacgccagctggcgaaagggggatgtgctgcaaggc
gattaagttgggtaacgccagggttttcccagtcacgacgttgtaaaacgacggccagtg
aattgtaatacgactcactatagggcgaattgggcccgacgtcgcatgctcccggccgcc
atggccgcgggatttttattgttgaatttaagtgaattagcgttcgggtttaacgttgtt
ttagtttagtttatatttttttcggtatgaattttttttattttttattttatgaagttt
cgaattagtagcgttttttttaaaaattttttgtcgttttttagtttcgagttggtttat
taattgttgtgttcggttagtagattataatttgggttttagtttgaaaaggtattttgg
aaatttggaagagaagaggggttaggtggcgagagaaaagaatgtagttaagatagttat
tttgattaaggtttaaattttattgttgcgatattagttatgaaggaagggggaggggat
tcgattttcgtcgaataatttcgggtttagtagaaaggtgtatgtgtgtggttttttagg
ttttagtagtgggcgtggtagaatgaatgagtaggaagttttatttttgagtaagtaggt
tttaggttgggggaggggagattatatttgtatatttggggtataagtttataaatcact
agtgcggccgcctgcaggtcgacccatatgggagagctccccaaacgccgtgggatccct
cccc

>ID|7298135 Mth-13_SP6_JM335_013.ab1
caaccgtccaaagggcggaaaaacccgtctattcaggggggatggccccactaacgtgaa
cccatcccccctaattcaagttttttggggttcgaggtgcccgtaaagcactaaattcgg
acccctaaaggggagcccccgatttagagcttgacggggaaagccggcgaacgtggcgag
aaaggaagggaagaaagcgaaaggagcgggcgctagggcgctggcaagtgtagcggtcac
gctgcgcgtaaccaccacacccgccgcgcttantgcgccgctacagggcgcgtccattcg
ccattcaggctgcgcaactgttgggaagggcgatcggtgcgggcctcttcgctattacgc
cagctggcgaaagggggatgtgctgcaaggcgattaagttgggtaacgccagggttttcc
cagtcacgacgttgtaaaacgacggccagtgaattgtaatacgactcactatagggcgaa
ttgggcccgacgtcgcatgctcccggccgccatggccgcgggatttttattgttgaattt
aagtgaattagcgttcgggtttaacgttgttttagtttagtttatatttttttcggtatg
aattttttttattttttattttatggagtttcgaattagtagcgttttttttaaaaattt
tttgtcgttttttagtttcgagttggtttattaattgttgtgttcggttagtagattata
atttgggttttagtttgaaaaggtattttggaaatttggaagagaagaggggttaggtgg
cgagagaaaagaacgtagttaagatagttattttgattaaggtttaaattttattgttgc
gatattagttatgaaggaagggggaggggatccgattttcgtcgaataatttcgggttta
gtagaaaggtgtatgtgtgtggttttttaggttttagtagtgggcgtggtagaacgaatg
agtaggaagttttatttttgagtaagtaggttttaggttgggggaggggagattatattt
gtatatttggggaatcactagtgcggccgcctgcaggtcgacccatatgggagagctccc
caaacggccggtgg


>ID|7298162 Mth-11_SP6_JM335_095.ab1
ttgaacccatccccctaatcaagttttttgggggtggagggtgccgtaaaccactaaatc
gggaaccctaaagggagccccccgatttagagcttgacggggaaagccggcgaacgtggc
gagaaaggaggggaagaaagcgaaaggagcgggcgctagggcgctggcaagtgtagcggt
cacgctgcgcgtaaccaccacacccgccgcgcttaatgcgccgctacagggcgcgtccat
tcgccattcaggctgcgcaactgttgggaagggcgatcggtgcgggcctcttcgctatta
cgccagctggcgaaagggggatgtgctgcaaggcgattaagttgggtaacgccagggttt
tcccagtcacgacgttgtaaaacgacggccagtgaattgtaatacgactcactatagggc
gaattgggcccgacgtcgcatgctcccggccgccatggccgcgggatttttattgttgaa
tttaagtgaattagcgttcgggtttaacgttgttttagtttagtttatatttttttcggt
atgaattttttttattttttattttatggagtttcgaattagtagcgttttttttaaaaa
ttttttgtcgttttttagtttcgagttggtttattaattgttgtgttcggttggtagatt
ataatttgggttttagtttgaaaaggtattttggaaatttggaagagaagaggggttagg
tggcgagagaaaagaatgtagttaagatagtcattttgattaaggtttaaattttattgt
tgcgatattagttatgaaggaagggggaggggattcgattttcgtcgaataatttcgggt
ttagtagaaaggtgtacgtgtgtggttttttaggttttagtagtgggcgtggtagaacga
atgagtaggaagttttatttttgagtaagtaggttttaggttgggggaggggagattata
tttgtatatttggggtataagttaatcactagtgcggccgcctgcaggtcgacccatatg
ggagagctcccctacccctttgctcccccccc
