# Supplementary material for: Epigenetic interplay between mouse endogenous retroviruses and host genes
Source: Genome Biol. 2012 Oct 3;13(10):R89. doi: 10.1186/gb-2012-13-10-r89 (PMC3491417; doi:10.1186/gb-2012-13-10-r89)
Supplement: Additional file 4 — All bisulfite sequencing data. Compilation of all bisulfite sequences. [file gb-2012-13-10-r89-S4.zip › ETn3893_TE_ES.txt]

>B6ESMth-15
caaccggcggtttggggagctctcccatatgggtcgacctgcaggcggccgcactagtga
tttataaacttataccccaaatatacaaatataatctcccctcccccaacctaaaaccta
cttactcaaaaataaaacttcctactcattcattctaccacacccactactaaaacctaa
aaaaccacacacatacacctttctactaaacccaaaattattcaacaaaaatcgaatccc
ctcccccttccttcataactaatatcgcaacaataaaatttaaaccttaatcaaaataac
tatcttaactacattcttttctctcgccacctaacccctcttctcttccaaatttccaaa
ataccttttcaaactaaaacccaaattataatctactaaccgaacacaacaattaataaa
ccaactcgaaactaaaaaacgacaaaaaatttttaaaaaaaacgctactaattcgaaact
ccataaaataaaaaataaaaaaattcataccgaaaaaaatataaactaaactaaaacaac
gttaaacccgaacgctaattcacttaaattcaacaataaaaatcccgcggccatggcggc
cgggagcatgcgacgtcgggcccaattcgccctatagtgagtcgtattacaattcactgg
ccgtcgttttacaacgtcgtgactgggaaaaccctggcgttacccaacttaatcgccttg
cagcacatccccctttcgccagctggcgtaatagcgaagaggcccgcaccgatcgccctt
cccaacagttgcgcagcctgaatggcgaatggacgcgccctgtagcggcgcattaagcgc
ggcgggtgtggtggttacgcgcagcgtgaccgctacacttgccagcgccctagcgcccgc
tcctttcgctttcttcccttcctttctcgccacgttcgccgggttttccccgtcaagctc
taaatcggggggctccctttaggggttccgatttagtggctttacgggcaccttcaaccc
caaaaaaattggattaagggggaaggggttcacgtaatgggggccaatccccccttaata
ga


>B6ESMth-17
ggggcttccaacgccgtttgaggagctctcccatatgggtcgacctgcaggcggccgcac
tagtgattccccaaatatacaaatataatctcccctcccccaacctaaaacctacttgct
caaaaataaaacttcctactcattcattctaccacacccactactaaaacctaaaaaacc
acacacgtacacctttctactaaacccgaaattattcgacgaaaatcgaatcccctcccc
cttccttcataactaatatcgcaacaataaaatttaaaccttaatcaaaataactatctt
aactacattcttttctctcgccacctaacccctcttctctttcaaatttccaaaatacct
tttcaaactaaaacccaaattataatctactaaccgaacacaacaattaataaaccaact
caaaactaaaaaacaacaaaaaatttttaaaaaaaacgctactaattcgaaactccataa
aataaaaaataaaaaaaattcataccgaaaaaaatataaactaaactaaaacaacgttaa
acccgaacgctaattcacttaaattcaacaataaaaatcccgcggccatggcggccggga
gcatgcgacgtcgggcccaattcgccctatagtgagtcgtattacaattcactggccgtc
gttttacaacgtcgtgactgggaaaaccctggcgttacccaacttaatcgccttgcagca
catccccctttcgccagctggcgtaatagcgaagaggcccgcaccgatcgcccttcccaa
cagttgcgcagcctgaatggcgaatggacgcgccctgtagcggcgcattaagcgcggcgg
gtgtggtggttacgcgcagcgtgaccgctacacttgccagcgccctagcgcccgctcctt
tcgctttcttcccttcctttctcgccacgttcgccggctttccccgtcaagctctaaatc
gggggctccctttaggggtccgatttagtgcttttacgggaacctcgacccccaaaaaac
ttggattagggggaagggttcacgttagtggggccattcgcccctggataaacgggtttt
tcgc

>B6ESMth-4
gtggaatccaacggcggttggggagctctcccatatgggtcgacctgcaggcggccgcac
tagtgatttataaacttataccccaaatatacaaatataatctcccctcccccaacctaa
aacctacttactcaaaaataaaacttcctactcattcattctaccacacccactactaaa
acctaaaaaaccacacacatacacctttctactaaacccaaaattattcaacaaaaatcg
aatcccctcccccttccttcataactaatatcgcaacaataaaatttaaaccttaatcaa
aataactatcttaactacattcttttctctcgccacctaacccctcttctcttccaaatt
tccaaaataccttttcaaactaaaacccaaattataatctgctaaccgaacacaacaatt
aataaaccaactcgaaactaaaaaacaacaaaaaatttttaaaaaaaacgctactaattc
gaaactccataaaataaaaaataaaaaaaattcataccgaaaaaaatataaactaaacta
aaacaacgttaaacccgaacgctaattcacttaaattcaacaataaaaatcccgcggcca
tggcggccgggagcatgcgacgtcgggcccaattcgccctatagtgagtcgtattacaat
tcactggccgtcgttttacaacgtcgtgactgggaaaaccctggcgttacccaacttaat
cgccttgcagcacatccccctttcgccagctggcgtaatagcgaagaggcccgcaccgat
cgcccttcccaacagttgcgcagcctgaatggcgaatggacgcgccctgtagcggcgcat
taagcgcggcgggtgtggtggttacgcgcagcgtgaccgctacacttgccagcgccctag
cgcccgctcctttcgctttcttcccttcctttctcgccacgttcgccggctttcccccgt
caaggctctaaaatgggggggtcccctttagggtttccaaattattgctttaccggcacc
tccaaccccaaaaaaatttgaattaggggggaagggtcaacgtaaggggggccaatcccc

>B6ESMth-5
ctaaatctacgtcatctcgacgtctattctctagattctcgtgtctgtttatcattatga
cngttctgaaacgagtataagatcatatcgctactgtttgcagctgaggcggcgggtgtg
aggagtggccaccccacatggggggcgagcgcccgggcgcgggggtgggcggcggcctct
gcagtggttttattcatataataacgtatccctcgctcttcagatcaacacacgcatcta
cctcgagccacccactcagcccgcagcgcgcgcgtgnaagaaaaaatgataattatagtg
ggtagaaattgaaataagtgtgtgcataatcttagtatcttttattatattcttgcttta
tctacgtaaactcgataatcccttatagaagcattctcgcctgcctccgaacacccgtct
cggcgacttagaggtgctgatgaggtgtgattattcatattcatgttgtacgtggtccta
tagctctatatcttatgtatgtttagtttatgtttctgtaactgcttctataccttttta
tacgcgtaaacatgaggtgcatagacgagggttcacggccatccggggctttctacgctc
tttttctcttccatggtgcccctttttgcttgttttgcagttttttctaaacactaggtg
cttgtctcttacgttattacagtcggaaatcttggccaacccctgttcacagtcagtacc
gacttttcattaaattaatgtaagtctctatcatattttatatttactcttgcgctaata
taaccttacataccatttacttatgctttcgtgttctttctgcttcttatccttcaaccc
agtttcgtttccgggcgtggtatatttgtagtctttaagtctcttcttttcagccttcct
gttcccctctcttacgtctagacttctgtcaaggnttatagtctgcgttttcacattccc
taccggcttaaagatgtgtcgagtgggctagttgggggatcgggcgttgttctgtaatac
gagccctggcccgctgatgctgtgcctattactctgtgtttcgcgtttacactcacattt
caatgggctccatcggttgatacgagacacgatctctcacgttatgtttaaccaccgcat
gtggggtcttagtcatatcatcttaagatttcccctttggttgagtgccatcatcgcgcg
ttttcctgctctaccatggtcggccacttgaactcgtattagggtccgtcttccaatgag
ctccgctcgtttttagttcaatggactccggcgcaataaggcgggatatcatgtctaata
attgtaagttactcgcaccataggctgacggtgatcggcgagccaatgtccgggtgctac
gtggttgagtgcgggtggggtccccgcccttatcgcggagtttccactctcttctcacgc
tgtctgagccgggttatcctctttctctggctaccggcgtacccgctattgtctagtcag
tccggttgattctcgcggtatatagatcgtaatcatatgtactatgctatggtgaatcgg
ggctcaatgttatacattgtgtggtacagtgtgtgctatatcacgatctagcgaacangt
taatcaccataccctttttcttggagtgcctggctactcccatatgggtctgactctagc
gtccacgacgtcccgataccgattgcacgcgccttgctcctctttncactcagcaaatga
tgacagcgagagcagctctatcacaccttgnctgtgacatgtaggttctagtcatgcaga
ttcgcncagctaangcacgtgatatcgagtgattgtgaaatggatgatgtccgtggctta
tcattacatatatcttgcatgtganca


>B6ESMth-6
ggatattcaacggcgtttggggagctctcccatatgggtcgacctgcaggcggccgcact
agtgatttataaacttataccccaaatatacaaatataatctcccctcccccaacctaaa
acctacttactcaaaaataaaacttcctactcattcattctaccacacccactactaaaa
cctaaaaaaccacacacatacacctttctactaaacccaaaattattcaacaaaaatcaa
atcccctcccccttccttcataactaatatcgcaacaataaaatttaaaccttaatcaaa
ataactatcttaactacattcttttctctcgccacctaacccctcttctcttccaaattt
ccaaaataccttttcaaactaaaacccaaattataatctactaaccgaacacaacaatta
ataaaccaactcaaaactaaaaaacagcaaaaaatttttaaaaaaaacgctactaattcg
aaactccataaaataaaaaataaaaaaaattcataccgaaaaaaatataaactaaactaa
aacaacgttaaacccgaacgctaattcacttaaattcaacaataaaaatcccgcggccat
ggcggccgggagcatgcgacgtcgggcccaattcgccctatagtgagtcgtattacaatt
cactggccgtcgttttacaacgtcgtgactgggaaaaccctggcgttacccaacttaatc
gccttgcagcacatccccctttcgccagctggcgtaatagcgaagaggcccgcaccgatc
gcccttcccaacagttgcgcagcctgaatggcgaatggacgcgccctgtagcggcgcatt
aagcgcggcgggtgtggtggttacgcgcagcgtgacccctacacttgccagcgccctagc
gcccgctcctttcgctttcttcccttcctttctcgcccacgttcgccggctttccccgtc
aagctctaaatcgggggctcccctttagggttccgaatttatgggtttacgggcaccccc
accccaaaaaaattggataaggggggaaggtttcacgtaaatggggccatcccccctga

>B6ESMth-7
caaggggcggtttggggagctctcccatatgggtcgacctgcaggcggccgcactagtga
ttcccaaatatacaaatataatctcccctcccccaacctaaaacctacttactcaaaaat
aaaacttcctactcattcattctaccacgcccactactaaaacctaaaaaaccacacaca
tacacctttctactaaacccgaaattattcgacgaaaatcagatcccctcccccttcctt
cataactaatatcgcaacaataaaatttaaaccttaatcaaaataactatcttaactaca
ttcttttctctcgccacctaacccctcttctcttccaaatttccaaaataccttttcaaa
ctaaaacccaaattataatctactaaccgaacacaacaattaataaaccaactcgaaact
aaaaaacgacaaaaaatttttaaaaaaacgctactaattcgaaactccataaaataaaaa
ataaaaaaaattcataccgaaaaaaatataaactaaactaaaacaacgttaaacccgaac
gctaattcacttaaattcaacaataaaaatcccgcggccatggcggccgggagcatgcga
cgtcgggcccaattcgccctatagtgagtcgtattacaattcactggccgtcgttttaca
acgtcgtgactgggaaaaccctggcgttacccaacttaatcgccttgcagcacatccccc
tttcgccagctggcgtaatagcgaagaggcccgcaccgatcgcccttcccaacagttgcg
cagcctgaatggcgaatggacgcgccctgtagcggcgcaataagcgcggcgggtgtggtg
gttacgcgcagcgtgaccgctacacttgccagcgccctagcgcccgctcctttcgctttc
ttcccttcctttctcgccccgttcgcccggctttccccgtcaagctctaaaatcgggggc
tcccctttaagggttcccgaatttgtggttttacggcaccctcgacccccaaaaaacttg
gattaaggggggagggttccacggaaggggggggccttcccccctgga


>B6ESMth-1
ccaagggcgggttgggggagctctcccatatgggtcgacctgcagggcggccgcactagt
gattccccaaatatacaaatataatctcccctcccccaacctaaaacctacttactcaaa
aataaaacttcctactcattcattctaccacacccactactaaaacctaaaaaaccacac
acatacacctttctactaaacccgaaattattcgacgaaaatcgaatcccctcccccttc
cttcatgactaatatcgcaacaataaaatttaaaccttaatcaaaataactatcttaact
acattcttttctctcgccacctaacccctcttctcttccaaatttccaaaataccttttc
aaactaaaacccaaattataatctactaaccgaacacaacaattaataaaccaactcgaa
actaaaaaacgacaaaaaatttttaaaaaaaacgctactaattcgaaactccataaaata
aaaaataaaaaaaattcataccgaaaaaagtataaactagactaaaacaacgttaaaccc
aaacgctaattcacttaaattcaacaataaaaatcccgcggccatggcggccgggagcat
gcgacgtcgggcccaattcgccctatagtgagtcgtattacaattcactggccgtcgttt
tacaacgtcgtgactgggaaaaccctggcgttacccaacttaatcgccttgcagcacatc
cccctttcgccagctggcgtaatagcgaagaggcccgcaccgatcgcccttcccaacagt
tgcgcagcctgaatggcgaatggacgcgccctgtagcggcgcantaagcgcggcgggggt
ggtggttacgcgcagcgtgaccgctacacttgccagcgccctagcgcccgctcctttcgc
tttcttccccttcctttctcgccacgttcgcccggctttccccgtcaagcttctaaatcg
ggggggtccctttaagggttcccaatttaatggcttttacgggcccctcgaaccccaaaa
aaacttgaattaggggggatggg

>B6ESMth-3
caaagggcggtttgggggagctctcccatatgggtcgacctgcaggcggccgcactagtg
atttataaacttataccccaaatatacaaatataatctcccctcccccaacctaaaacct
acttactcaaaaataaaacttcctactcattcattctaccacgcccactactaaaaccta
aaaaaccacacacgtacacctttctactaaacccaaaattattcgacaaaaatcaaatcc
cctcccccttccttcataactaatatcgcaacaataaaatttaaaccttaatcaaaataa
ctatcttaactacattcttttctctcgccacctaacccctcttctcttccaaatttccaa
aataccttttcaaactaaaacccaaattataatctactaaccgaacacaacaattaataa
accaactcaaaactaaaaaacgacaaaaaatttttaaaaaaaacgctactaattcgaaac
tccataaaataaaaaataaaaaaaattcataccgaaaaaaatataaactaaactaaaaca
acgttaaacccgaacgctaattcacttaaattcaacaataaaaatcccgcggccatggcg
gccgggagcatgcgacgtcgggcccaattcgccctatagtgagtcgtattacaattcact
ggccgtcgttttacaacgtcgtgactgggaaaaccctggcgttacccaacttaatcgcct
tgcagcacatccccctttcgccagctggcgtaatagcgaagaggcccgcaccgatcgccc
ttcccaacagttgcgcagcctgaatggcgaatggacgcgccctgtagcggcgcattaaac
gcggcgggggtggtggttacgcgcagcgtgaccgctacacttggcagcgccctagcgccc
gctcctttcgcttttcttccctttctttctcgccacgttcgccggctttccccgtcaagc
tctaaaacggggggttcctttaggggttccaatttaggggctttacgggcacctccaacc
ccaaaaaaccttgaataaggggggaatgggttcacggtaaggg

>B6ESMth-9
ccaacggcggtttgggggagctctcccatatgggtcgacctgcagggcggccgcactagt
gattccccaaatatacaaatataatctcccctcccccaacctaaaacctacttactcaaa
aataaaacttcctactcattcattctaccacacccactactaaaacctaaaaaaccacac
acgtacacctttctactaaacccaaaattattcaacgaaaatcaaatcccctcccccttc
cctcataactaatatcacaacaataaaatttaaaccttaatcaaaataactatcttaact
acattcttttctctcaccacctaacccctcttctcttccaaatttccaaaataccttttc
aaactaaaacccaaattataatctactaaccgaacacaacaattaataaaccaactcgaa
actaaaaaacgacaaaaaatttttaaaaaaaacgctactaattcgaaactccataaaata
aaaaataaaaaaaattcataccgaaaaaaatataaactaaactaaaacaacgttaaaccc
gaacgctaattcacttaaattcaacaataaaaatcccgcggccatggcggccgggagcat
gcgacgtcgggcccaattcgccctatagtgagtcgtattacaattcactggccgtcgttt
tacaacgtcgtgactgggaaaaccctggcgttacccaacttaatcgccttgcagcacatc
cccctttcgccagctggcgtaatagcgaagaggcccgcaccgatcgcccttcccaacagt
tgcgcagcctgaatggcgaatggacgcgccctgtagcggcgcattaagcgcggcgggtgt
ggtggttacgcgcagcgtgaccgctacacttgccagcgccctagcgcccgctcctttcgc
tttcttcccttccttctcgccacgttcgccggctttccccgtcaagctctaaatcggggg
ctcccctttaggggttccgatttaagtgctttaccggcacctcgaaccccaaaaaaattg
gataaagggggatggtttcacgtaatgggggcatcccc


>B6ESMth-10
caaacggcggtttggggagctctccccatatggtcgacctgcaggcggccgcactagtga
tttataaacttataccccaaatatacaaatataatctcccctcccccaacctaaaaccta
cttactcaaaaataaaacttcctactcattcattctgccacgcccactactaaaacctaa
aaaaccacacacatacacctttctactaaacccaaaattattcgacaaaaatcggatccc
ctcccccttccttcataactaatatcgcaacaataaaatttaaaccttaatcaaaataac
tatcttaactacattcttttctctcgccacctaacccctcttctcttccaaatttccaaa
ataccttttcaaactaaaacccaaattataatctactaaccgaacacaacaattaataaa
ccaactcgaaactaaaaaacgacaaaaaatttttaaaaaaaacgctactaattcgaaact
ccataaaataaaaaataaaaaaaattcataccgaaaaaaatatgaactaaactaaaacaa
cgttaaacccgaacgctaattcacttaaattcaacaataaaaatcccgcggccatggcgg
ccgggagcatgcgacgtcgggcccaattcgccctatagtgagtcgtattacaattcactg
gccgtcgttttacaacgtcgtgactgggaaaaccctggcgttacccaacttaatcgcctt
gcagcacatccccctttcgccagctggcgtaatagcgaagaggcccgcaccgatcgccct
tcccaacagttgcgcagcctgaatggcgaatggacgcgccctgtagcggcgcattaagcg
cggcgggtgtggtggttacgcgcagcgtgaccgctacacttgccagcgccctagcgcccg
ctcctttcgctttcttcccttcctttctcgccacgttccccggctttcccggtcaagctc
taaatccgggggctccctttaaggttcccaatttaatggctttaacgccccctccacccc
caaaaaacttgattaagggggaaggtttcacctaagggggg

>B6ESMth-11
agggcgggtttggggagctctcccatatgggtcgacctgcaggcggccgcactagtgatt
tataaacttataccccaaatatacaaatataatctcccctcccccaacctaaaacctact
tactcaaaaataaaacttcctactcattcattctaccacacccactactaaaacctaaaa
aaccacacacgtacacctttctactaaacccaaaattattcaacaaaaatcaaatcccct
cccccttccttcataactaatatcgcaacaataaaatttaaaccttaatcaaaataacta
tcttaactacattcttttctctcaccacctaacccctcttctcttccaaatttccaaaat
accttttcaaactaaaacccaaattataatctactaaccgaacacaacaattaataaacc
aactcgaaactaaaaaacgacaaaaaatttttaaaaaaaacgctactaattcgaaactcc
ataaaataaaaaataaaaaaaattcataccgaaaaaaatataaactaaactaaaacaacg
ttaaacccgaacgctaattcacttaaattcaacaataaaaatcccgcggccatggcggcc
gggagcatgcgacgtcgggcccaattcgccctatagtgagtcgtattacaattcactggc
cgtcgttttacaacgtcgtgactgggaaaaccctggcgttacccaacttaatcgccttgc
agcacatccccctttcgccagctggcgtaatagcgaagaggcccgcaccgatcgcccttc
ccaacagttgcgcagcctgaatggcgaatggacgcgccctgtagcggcgcattaagcgcg
gcgggtgtggtggttacgcgcagcgtgaccgctacacttgccagcgccctagcgcccgct
cctttcgctttcttcccttcctttctcgccacgttcgccggctttccccgtcaagctcta
aatcggggggctccctttaagggtccgaatttaatgcttttacggcacctcgacccc


>B6ESMth-13
ggggatccaacggcggttggggagctctcccatatgggtcgacctgcaggcggccgcact
agtgatttataaacttataccccaaatatacaaatataatctcccctcccccaacctaaa
acctacttactcaaaaataaaacttcctactcattcattctaccacgcccactactaaaa
cctaaaaaaccacacacatacacctttctactaaacccgaaattattcgacgaaaatcga
atcccctcccccttccttcataactaatatcgcaacaataaaatttgaaccttaatcaaa
ataactatcttaactacattcttttctctcgccacctaacccctcttctcttccaaattt
ccaaaataccttttcaaactaaaacccaaattataatctactaaccgaacacaacaatta
ataaaccaactcgaaactaaaaaacgacaaaaaatttttaaaaaaaacgctactaattcg
aaactccataaaataaaaaataaaaaaaattcataccgaaaaaaatataaactaaactaa
aacaacgttaaacccgaacgctaattcacttaaattcaacaataaaaatcccgcggccat
ggcggccgggagcatgcgacgtcgggcccaattcgccctatagtgagtcgtattacaatt
cactggccgtcgttttacaacgtcgtgactgggaaaaccctggcgttacccaacttaatc
gccttgcagcacatccccctttcgccagctggcgtaatagcgaagaggcccgcaccgatc
gcccttcccaacagttgcgcagcctgaatggcgaatggacgcgccctgtagcggcgcatt
aagcgcggcgggtgtggtggttacgcgcagcgtgaccgctacacttgccagcgccctagc
gcccgctcctttcgctttcttcccttcctttctcgccacgttcgccggcttttcccgtca
agctctaaatcgggggcttccctttagggttccgaatttagtgctttacgggaacctcaa
ccccaa


>B6ESMth-12
ccaacgggcggtttggggagctctcccatatgggtcgacctgcaggcggccgcactagtg
attccccaaatatacaaatataatctcccctcccccaacctaaaacctacttactcaaaa
ataaaacttcctactcattcattctaccacacccactactaaaacctaaaaaaccacaca
cgtacacctttctactaaacccaagattattcaacaaaaatcaaatcccctcccccttcc
ttcataactaatatcacaacaataaaatttaaaccttaatcaaaataactatcttaacta
cattcttttctctcaccacctaacccctcttctcttccaaatttccaaaataccttttca
aactaaaacccaaattataatctactaaccaaacacaacaattaataaaccaactcaaaa
ctaaaaaacaacaaaaaatttttaaaaaaaacactactaattcaaaactccataaaataa
aaaataaaaaaaattcataccgaaaaaaatataaactaaactaaaacaacgttaaacccg
aacgctaattcacttaaattcaacaataaaaatcccgcggccatggcggccgggagcatg
cgacgtcgggcccaattcgccctatagtgagtcgtattacaattcactggccgtcgtttt
acaacgtcgtgactgggaaaaccctggcgttacccaacttaatcgccttgcagcacatcc
ccctttcgccagctggcgtaatagcgaagaggcccgcaccgatcgcccttcccaacagtt
gcgcagcctgaatggcgaatggacgcgccctgtagcggcgcattaagcgcggcgggtgtg
gtggttacgcgcagcgtgaccgctacacttgccagcgccctagcgcccgctcctttcgct
ttcttcccttcctttctcgccacgttcgccggcttttccccgtcaagctctaaatcgggg
ggctcccttttagggttcccaatttagtgcttttacggcaccttcgacccccaaaaac

>B6ESMth-14
ccaccggcggtttggggagctctccctatatggtcgacctgcaggcggccgcactagtga
tttataaacttataccccaaatatacaaatataatctcccctcccccaacctaaaaccta
cttactcaaaaataaaacttcctactcattcattctaccacacccactgctaaaacctaa
aaaaccacacacatacacctttctactaaacccaaaattattcgacaaaaatcaaatccc
ctcccccttccttcataactaatatcacaacaataaaatttaaaccttaatcaaaataac
tatcttaactacattcttttctctcaccacctaacccctcttctcttccaaatttccaaa
ataccttttcaaactaaaacccaaattataatctactaaccaaacacaacaattaataaa
ccaactcaaaactaaaaaacaacaaaaaatttttaaaaaaaacactactaattcaaaact
ccataaaataaaaaataaaaaaaattcataccaaaaaaaatataaactaaactaaaacaa
cattaaacccaaacactaattcacttaaattcaacaataaaaatcccgcggccatggcgg
ccgggagcatgcgacgtcgggcccaattcgccctatagtgagtcgtattacaattcactg
gccgtcgttttacaacgtcgtgactgggaaaaccctggcgttacccaacttaatcgcctt
gcagcacatccccctttcgccagctggcgtaatagcgaagaggcccgcaccgatcgccct
tcccaacagttgcgcagcctgaatggcgaatggacgcgccctgtagcggcgcattaagcg
cggcgggtgtggtggttacgcgcaacgtgaccgctacacttgccagcgccctaccgcccg
ctcctttcgctttcttcccttcctttctgccaccttcgcccgctttcccccgtcaaattc
taaaatcggggctccccttttaggtttcccaatttatggttttacggcacccccaccccc
caaaaaactttaataa

>B6ESMth-16
aaaaggccggtttggggagctctcccatatgggtcgacctgcagggcggccgcactagtg
atttataaacttataccccaaatatacaaatataatctcccctcccccaacctaaaacct
acttactcaaaaataaaacttcctactcattcgttctaccacacccactactaaaaccta
aaaaaccacacacatacacctttctactaaacccaaaattattcgacgaaaatcgaatcc
cctcccccttccttcataactaatatcgcaacaataaaatttaaaccttaatcaaaataa
ctatcttaactacattcttttctctcaccacctaacccctcttctcttccaaatttccaa
aataccttttcaaactaaaacccaaattataatctactaaccgaacacaacaattaataa
accaactcgaaactaaaaaacgacaaaaaatttttaaaaaaaacgctactaattcgaaac
tccataaaataaaaaataaaaaaaattcataccgaaaaaaatataaactaaactaaaaca
acgttaaacccgaacgctaattcacttaaattcaacaataaaaatcccgcggccatggcg
gccgggagcatgcgacgtcgggcccaattcgccctatattgagtcgtattacaattcact
ggccgtcgttttacaacgtcgtgactgggaaaaccctggcgttacccaacttaatcgcct
tgcagcacatccccctttcgccagctggcgtaatagcgaagaggcccgcaccgatcgccc
ttcccaacagttgcgcagcctgaatggcgaatggacgcgccctgtagcggcgcattaagc
gcggcgggtgtggtggttacgcgcagcgtgaccgctacacttgccagcgccctagcgccc
gctcctttcgctttcttccctttcctttctcggcacgttcgccggctttcccccggcagg
tctaaatcggggggttccctttagggttccgatttagtggttttaccggaccctcgaacc
ccaaaaaaatttggtttaaggggggagggttcacggaagtggggccatccgcccctgaaa
g

>B6ESMth-18
agggccttccaacgcggttggggagctctcccatatgggtcgacctgcaggcggccgcac
tagtgatttataaacttataccccaaatatacaaatataatctcccctcccccaacctaa
aacctacttactcaaaaataaaacttcctactcattcattctaccacgcccactactaaa
acctaaaaaaccacacacatacacctttctactaaacccgaaattattcaacaaaaatcg
aatcccctcccccttccttcataactaatatcgcaacaataaaatttaaaccttaatcaa
aataactatcttaactacattcttttctctcgccacctaacccctcttctcttccaaatt
tccaaaataccttttcaaactaaaacccagattataatctactaaccgaacacaacaatt
aataaaccaactcaaaactaaaaaacgacaaaaaatttttaaaaaaaacgctactaattc
gaaactccataaaataaaaaataaaaaaaattcataccgaaaaaaatataaactaaacta
aaacaacattaaacccgaacgctaattcacttaaattcaacgataaaaatcccgcggcca
tggcggccgggagcatgcgacgtcgggcccaattcgccctatagtgagtcgtattacaat
tcactggccgtcgttttacaacgtcgtgactgggaaaaccctggcgttacccaacttaat
cgccttgcagcacatccccctttcgccagctggcgtaatagcgaagaggcccgcaccgat
cgcccttcccaacagttgcgcagcctgaatggcgaatggacgcgccctgtagcggcgcat
taagcgcggcgggtgtggtggttacgcgcagcgtgaccgctacacttgccagcgccctag
cgcccgctcctttcgctttcttcccttcctttctcgccacgttcgccggctttccccgtc
aagttctaaatcgggggctccctttagggttccgatttagtgctttacggcaccccgacc
ccaaaaaacttgattaagggtgatgggttcacgtagtggggccatcgccccggat
