# Supplementary material for: Epigenetic interplay between mouse endogenous retroviruses and host genes
Source: Genome Biol. 2012 Oct 3;13(10):R89. doi: 10.1186/gb-2012-13-10-r89 (PMC3491417; doi:10.1186/gb-2012-13-10-r89)
Supplement: Additional file 4 — All bisulfite sequencing data. Compilation of all bisulfite sequences. [file gb-2012-13-10-r89-S4.zip › ETn3989_TE_liver.txt]

>ID|8214238 3989-01_GB123-Mager_009.ab1
cgaggtcccgtaaagcactaaatcggaaccttaaagggaccccccgatttagagcttgac
ggggaaaccggcgaaagtggcgagaaaagaagggaagaaagcgaaaggagcgggcgctag
ggcgctggcaagtgtagcggtcacgctgcgcgtacccaccacacccgccgcgcttaatgc
gccgctacagggcgcgtccattcgccattcaggctgcgcaactgttgggaagggcgatcg
gtgcgggcctcttcgctattacgccagctggcgaaagggggatgtgctgcaaggcgatta
agttgggtaacgccagggttttcccagtcacgacgttgtaaaacgacggccagtgaattg
taatacgactcactatagggcgaattgggcccgacgtcgcatgctcccggccgccatggc
cgcgggatttggttgattttggtgtttgtatatatgtgtatatgtttgtgtttttgttag
tatatgtagaagttagtataggaaattagttgttttttttttttttattttatttttttg
agaaagagtttttttttgagtttgggaattagtgtgttttagataggttggttggttatt
aagttctagtaattttttgttttgtttggttagtagattataatttgggttttagtttgg
aaaggtattttggaaatttggaggagaagaggggttgggttgcgcgagataagggaggaa
ttaagataaagttttttgtttaaggtttaatttttattatttcggtatttagttataaag
gaagggggaggggtttaatttttgttaaataattttggggtttagtagtagggtgattat
gtgatggttttggaatagtaaagtggtaggttttagtagtaggcgtggtagaaagattga
gtggaaagttttatttttgagtaagtaggtattaggttggggaggaatcactagtgcggc
cgcctgcaggtcgaccatatgggagagctccccaaacgccgtggatcacattgcc

>ID|8214239 3989-02_GB123-Mager_010.ab1
cttaatcaatttttttggggtcgaggggccgtaaagcattaaattgggacccctaaaggg
agcccccgatttaaagctgacggggaaaagccggcgaacgtggcgagaaaggaagggaag
aaagcgaaaggagcgggcgctagggcgcttggcaagtgtagcggtcacgctgcgcgtaac
caccacacccgccgcgcttaatgcgccgctacagggcgcgtccattcgccattcaggctg
cgcaactgttgggaagggcgatcggtgcgggcctcttcgctattacgccagctggcgaaa
gggggatgtgctgcaaggcgattaagttgggtaacgccagggttttcccagtcacgacgt
tgtaaaacgacggccagtgaattgtaatacgactcactatagggcgaattgggcccgacg
tcgcatgctcccggccgccatggccgcgggatttggttgattttggtgtttgtatatatg
tgtatatgtttgtgtttttgttagtatatgtagaagttagtataggaaattaattgttct
tttttttttttattttatttttttgagaaagagtttttttttgagtttgggaattagtgt
gttttagataggttggttggttattaagttttagtaattttttgttttgtttggttagta
gattataatttgggttttagtttggaaaggtattttggaaatttggaagagaagaggggt
tgggttgcgcgagataagggaggaattaagataaagttttttgtttaaggtttaattttt
attatttcggtatttagttataaaggaagggggaggggtttaattttcgttaaataattt
tggggtttagtagtagggtgattacgtgatggttttggaatagtaaagtggtaggtttta
gtagtaggcgtggtagaaagattgagtggaaagttctatttttgagtaagtaggttttag
gttaggggaggaatcactagtgcggccgcctgcaggtcgaccatatggagagctccccaa
ccgccgttgatgcccacg

>ID|8214240 3989-03_GB123-Mager_025.ab1
tggggataaaggaggggagggggcggagacacgaacggtgctggggccgggggggggcgg
gggatagggggatgagggggggggggacgggggaggggagcagaaggaagggaaggagag
agaaggggggggggggggggggggggggaagggtggggggaagaagagagagacagcaga
agggatagagatgagtagagagtggagagaggatgatgtgaccaaaaaggatgggggagg
ggggggaggggcagcagggagggcatcgacgaagaaaagcagctggacagaagggggggg
gctgcgagggggttaggaggggagagggaggggggggagagtcagcggcgatgtgaaacg
ggggccgagtgaatggtaatggggctcggggtggggcgggtggggccgggggtgggcagg
ctcccggccgccaaggacgcgggatattgccctaagcgaaaagcctagttactcaaaagt
ggagctgcgcagtcaatctttctgccacgcctagtgctggaacaagccacttggtggttg
caaagccatcacgtgatcaccctgctacggggccccaaaattatttggagggaattaggc
ccctcccccttcctttataagtaagtgccgaaatagtaaaaattaaaccttgagcagaaa
gctttgtcttggttcctcccttatctcgcgcagcccaacccctcttctcttccaggtttc
caaaatacctttccaagctaaaacccaggttgtaatctactgaccaaacaaaacagagga
ttactgggacttagtggccagccaacctatctaaaacacactaattcccaaactcaaaaa
aagactctttntcaagggaatgaagtaaaaagagaggaagacaattaatttcctatacta
acttctacatatactaacaaaaacacaagcatatacacatatatacaaacaccaaaatca
acaatcactagtgcggccgcctgcaggtcgaccatatgggagagctccccaaccgcgtgg
gaggcaag

>ID|8214241 3989-04_GB123-Mager_026.ab1
ttgttgtggggatgacgtgccgataagagatagagtaggactcataatggacaccgaggg
gttgggattaaacggtgagaaacgggtaaaggtgtggcgtatgagagagagataatgaga
acggaccgttctgcacgggtctttgcagggataacatgacgatgcagggaaccaatacct
cgatagggtgtgatgtgggcctatcgggggtgggcactaggcggtcagcatgtgaaactt
atggaggggaggccggtagagggctattcgctaatagcgcaaggggcgaaagggggatga
aatcaagagatttaagtgcgttaagtcaggggattcccagtcaagacctcgaaaacgacg
cccatggaattgtaatagggctccggatgggggaggtgggcccgacgtcgcatgctcccg
gccgccagggccgcgggattttcccctaacctaaaacctacttactcaaaaggggagcgg
tccatcgaatctttctgccacgcatagtgcaggaaccggccactttgcggttccaaagcc
atcacgtgatcaccctgctacgggaccccaaaattatttggcgggaattaggcccctccc
ccttccttgataactaagtgccgaaatagtaaaaattaaaccttgagcagaaagctttgt
cttggttcctcccttatctcgcgcagcccaacccctcttctcttccaggtttccaaaata
cctttccaagctaaaacccaggttgtaatctactgaccaaacaaaacagaggattactgg
gacttagtggccagccaacctatctaaaacacactaattcccaaactcaaaaaaagactc
tttctcaagggaatgaagtaaaaagagaggaagacaattaatttcctatactaacttcta
catatactaacaaaaacacaagcatatacacatatatacaaacaccaaaatcaacaatca
ctagtgcggccgcctgcaggtcgaccatagggagagctcccaaacgccgtggagcaaggc
c

>ID|8214242 3989-05_GB123-Mager_041.ab1
accgttctattcagagggggtggccccccctacgtgaatccttcccccttaatcaggttt
ttttggggtgggggttccgttaaatcccttattttggaacctctaaagggaccccccgat
cttggatcttgcacgggaaaagcccgtgaaacgtggcgtgaaaggaagggaagaaaagcg
gaagggagcgggccgtttgggcgctggcaagtgtgccggtcccgctgcgggtactcacca
cccccgcccgcggcttaatgcgccggtttcagggcgagtccattccccatttcaggctgc
gcaacttttgggagggcgatcggtgcgggcctcttcgctattaccccagctggcgaaagg
gggatgtgctgcaaggcgattaagttgggtaacgccagggttttcccattcacgacgttg
taaaacgacggccagtgaattgttatacgactcactatagggcgaattgggcccgacgtc
gcatgctcccggccgccatggccgcgggatttggttgattttggtgtttgtatatatgtg
tatatgtttgtgttttcgttagtatatgtagaagttagtataggaaattaatagtttttt
tttttttttattttatttttttgagaaagagtttttttttgagtttgggaattagtgtgt
tttagataggttggttggttattaagttttagtaattttttgttttgtttggttagtaga
ttataatttgggttttagtttggaaaggtattttggaaatttggaagagaagaggggttg
ggttgcgcgagataagggaggaattaagataaagttttttgtttaaggtttaatttttat
tatttcggtatttagttataaaggaagggggaggggtctaattttcgttaaataattttg
gggttcagtagtagggtgattacgtgatggttttggaatagtaaagtggtaggttttagt
agtaggcgtggtagaaagattgagtggaaagtaatcactagtgcggccgcctgcaggtcg
accatatgggagagctccccaaccccgtggaagttc

>ID|8214243 3989-07_GB123-Mager_057.ab1
tggggtcgaggtgccgtaaaagccccaaaatcggaaccctaaagggagctccccgaattt
ggagccttaccgggaaaacccgcgaaacgtggcgagaaaaggaagggaagaaagcgaaag
gagcgggccgttagggcgctgggcaagtgtagcgggtcacgctgcgcgtaaccaccccac
ccgccgcgcttaatgccccgctacagggcgcgtcctttcgccattcaggctgcccaactg
ttaggaagggcgatcggtgcgggcctcttcgctattacgccagctggcgaaagggggatg
tgctgcaaggcgattaagttgggtaacgccagggttttcccagtcacgacgttgtaaaac
gacggccagtgaattgtaatacgactcactatagggcgaattgggcccgacgtcgcatgc
tcccggccgccatggccgcgggatttggttgattttggtgtttgtatatatgtgtatatg
tttgtgtttttgttagtatatgtagaagttagtataggaaattaattgtttttctttttt
ttattttatttttttgagaaagagtttttttttgagtttgggaattagtgtgttttagat
aggttggttggttattaagttttagtaattttctgttttgtttggttagtagattataat
ttgggttttagtttggaaaggtattttggaaatttggaagagaagaggggttgggttgcg
cgagataagggaggaattaagataaagttttttgtttaaggtttaatttttattatttcg
gtatttagttataaaggaagggggaggggtttaattttcgttaaataattttggggttta
gtagtagggtgattacgtgatggttttggaatagtaaagtggtaggttttagtagtaggc
gtggtagaaagattgagtggaaagttttatttttgagtaagtaggttttaggttagggga
ggaatcactagtgcggccgcctgcaggtcgaccatatggagagctccccaaccgcttgga
gcacctgct

>ID|8214244 3989-08_GB123-Mager_058.ab1
gtttgtttttttttcattgcagagcgtgttctacgcgagggcctttggtgtcctcgtatc
aataagtctccccctcctctactattttgggggggagtccccccccttaaaggggggggg
agcccccccccccacatttttcggcatatcccttgtagccaggggggaaaaatcccctgg
ccgtcactctcttgtggtaccaaaagcggtaatgggaatgtaaatttgtgcttggcaagt
cttgtgtcgcttaagggtcgcctttccctaattgattgccgttccccctttggcatgtta
tctcccccctcccccccccccgccccttttatgtcccccgcttccaggtccccgttcccc
tttccccctttccaggactgcgcacactgtttgggaaggggcgatccggtgcgggccttt
ttcggctatttcgccatgcgggcgaaagggggatggtgttgcaaggcgattaaggttggg
gaacgcccagggtttttcccagtcaggacgtggtaaacccgccggccagtgaattgtaat
ccgactccactattgggtgatttgggcccgccgtcccatgctccccgcctccatggcccc
ggggatttggttgattttggtggtttgtatataatgtgtatatgtttgtgtttttgttag
tatatgtagaagttagtataggaaatcaattgtttttttttttttttattttatttttct
gagaaagagtttttttttgagtttgggaattagcgtgttttagataggttggttggttat
taagttttagtaattttttgttttgtttggttagtagattataattcgggttttagtttg
gaaaggtattttggaaatttgggagagaagaggggttgggttgcgcgagataagggagga
attaagataaagttttttgtttaaggtttaatttttattatttcggtatttagttataaa
ggaagggggaggggtttaattttcgttaaataattttggggtttagtagtagggtgatta
cgtgatggttttggaatagtaaagtggtaggttttagtagtaggcgtggtagaagcgatt
gagtggaaagttttatttttgagtaagtagatttaggttaggggaggaatcactagtgcg
gccgcctgcaggtcgaccatatgggagcccccacgcgtggccatttcttttgtattttct
gttccgtgttgattccacaacgttctcctcccgacaagttcaga

>ID|8214245 3989-09_GB123-Mager_073.ab1
gtgccgtaaagcattaaattcgaaaccctaaaggggagcccccgatttagagcttgacgg
ggaaagccggcgaacgtggggagaaaggaagggaagaaagcgaaaggagcgggcgctagg
gcgctggcaagtgtagcggtcacgctgcgcgtaaccaccacacccgccgcgcttaatgcg
ccgctacagggcgcgtccattcgccattcaggctgcgcaactgttgggaagggcgatcgg
tgcgggcctcttcgctattacgccagctggcgaaagggggatgtgctgcaaggcgattaa
gttgggtaacgccagggttttcccagtcacgacgttgtaaaacgacggccagtgaattgt
aatacgactcactatagggcgaattgggcccgacgtcgcatgctcccggccgccatggcc
gcgggatttggttgattttggtgtttgtatatatgtgtatatgtttgtgtttttgttagt
atatgcagaagttagtacaggaaactaattgtctttttctctttttatttcatttttttg
agaaagagtttttctctgagtttgggaattagtgtgttttagataggttggttggttatt
aagttttagtaattttttgttttgtttggttagtagattataatttgggttttagtctgg
aaaggtattttggaaatttggaagagaagaggggttgggttgcgcgagataagggaggaa
ctaagacaaagctttctgcttaaggtttaatttttactatttcggcacttagttataaag
gaagggggaggggtttaattttcgttaaataattttggggttcagtagtagggtgatcat
gtgatggctttggaatagcaaagtggtaggttttagtagtaggcgtggcagaaagattga
gtggaaagttttatttttgagtaagtaggttttaggttagggaggaatcactagtgcggc
cgcctgcaggtcgacccatatgggagagctccccaaccccgttgggatgcactt

>ID|8214246 3989-10_GB123-Mager_074.ab1
cccaaattggaacccctaaggggagccccccgattttgagctttacgggggaaacccgcc
gaacctggcggaaaaggaaggaagaaaacgaaaggaggcggcccctaggccgctggccaa
gtgtagcggtcccgctgcgcgtacccaccacacccgccgcgcttaatgcgccgctacagg
gcgcgtccattcgccattcaggctgcccaacttgttgggaagggcgatcggtgcgggcct
cttcgctattacgccagctggcgaaagggggatgtgcttgcaaggcgattaagttgggta
acgccagggttttcccagtcacgacgttgtaaaacgacggccagtgaattgtaatacgac
tcactatagggcgaattgggcccgacgtcgcatgctcccggccgccatggccgcgggatt
tggttgattttggtgtttgtatatatgtgtatatgtttgtgtttttgttagtatatgtag
aagttagtataggaaattaattgtttttttttttttttattttatttttttgagaaagag
tttttttttgagtttgggaattagtgtgttttagataggttggttggttattaagtttta
gtaattttttgttttgtttggttagtagattataatttgggttttagtttggaaaggtat
tttggaaatctggaagagaagaggggttgggttgcgcgagataagggaggaattaagata
aagttttttgtttaaggtttaatttttattatttcggtatttagttataaaggaaggggg
aggggtttaattttcgttaaataattttggggtttagtagtagggtgattacgtgatggt
tttggaatagtaaagtggtaggttttagtagtaggcgtggtagaaagattgagtggaaag
ttttatttttgagtaagtaggttttaggttaggggaggaatcacctagtgcggccgcccc
tgccagggtccgcaccccccat

>ID|8214247 3989-11_GB123-Mager_089.ab1
cccccgattttagagcttgccggggaaagccggcgaacgtggcgagaaaagaaaggaaga
aagcgaaaggagcgggcgctagggcgctgccaagtgtagcggtcccgctgcgcgtaacca
ccacacccgccgcgcttaatgcgccgctacagggcgcgtccattcgccattcaggctgcg
caactgttgggaagggcgatcggtgcgggccttttcgctattacgccagctggcgaaagg
gggatgtgctgcaaggcgattaagttgggtaacgccagggttttcccagtcacgacgttg
taaaacgacggccagtgaattgtaatacgactcactatagggcgaattgggcccgacgtc
gcatgctcccggccgccatggccgcgggatttggttgattttggtgtttgtatatatgtg
tatatgtttgtgtttttgttagtatatgtagaagttagtataggaaattaattgtttttt
tttttttttattttatttttttgagaaagagtttttttttgagtttgggaattagtgtgt
tttagataggttggttggttattaagttttagtaattttctgttttgtttggttagtaga
ttataatttgggttttagtttggaaaggtattttggaaatctggaagagaagaggggttg
ggttgcgcgagataagggaggaattaagataaagttttttgtttaaggtttaatttttat
tatttcggtatttagttataaaggaagggggaggggtttaattcttgttaaataattttg
gggtttagtagtagggtgattacgtgatggttttggaatagtaaagtggtaggttttagt
agtaggcgtggtagaaagattgagtggaaagttttatttttgagtaagtaggttttaggt
taggggaggaatcactagtgcggccgcctgcaggtcgaccatatgggagagctccccaac
cggcgttgaaagccctc

>ID|8214248 3989-12_GB123-Mager_090.ab1
gcgggggaaagccgcggaacgtggcgagaaaggaagggaagaaagcgaaaggagcgggcg
ctagggcgctggcaagtgtagcggtcacgctgcgcgtaaccaccacacccgccgcgctta
atgcgccgctacagggcgcgtccattcgccattcaggctgcgcaactgttgggaagggcg
atcggtgcgggcctcttcgctattacgccagctggcgaaagggggatgtgctgcaaggcg
attaagttgggtaacgccagggttttcccagtcacgacgttgtaaaacgacggccagtga
attgtaatacgactcactatagggcgaattgggcccgacgtcgcatgctcccggccgcca
tggccgcgggatttggttgattttggtgtttgtatatatgtgtatatgtttgtgtttttg
ttagtatatgtagaagttagtataggaaattaattgttttttttttttttattttatttt
tttgagaaagagtttttttttgagtttgggaattagtgtgttttagataggttggttggt
tattaagttttagtaattttttgttttgtttggttagtagattataatttgggttttagt
ttggaaaggtattttggaaatttggaagagaagaggggttgggttgcgtgagataaggga
ggaattaagataaagttttttgtttaaggtttaatttttattattttggtatttagttat
aaaggaagggggaggggtttaatttttgttaaataattttggggtttagtagtagggtga
ttacgtgatggttttggaatagtaaagtggtaggttttagtagtaggtgtggtagaaaga
ttgagtggaaagttttatttttgagtaagtaggttttaggttaggggaggaatcactagt
gcggccgcctgcaggtcgacccatatgggagagctcccccaacccgccctttg

>ID|8214249 3989-13_GB123-Mager_007.ab1
tttgggggtggaggtgccgtaaaaaccattaaattggaaccctaaaagggagcccccgat
ttagaagtttgagggggaaacccggggaacgtggcgaaaaaggaaaggaaaaaaagcgaa
aggagcgggcgttagggcgctggcaagtgtagcggtcacgctgcgcgtaaccaccacacc
cgccgcggttaatgcgccgctacagggcgcgtccattcgccattcaggctgcgcaactgt
tgggaagggcgatcggtgcgggccttttcgttattacgccagctggcgaaagggggatgt
gctgcaaggcgattaagttgggtaacgccagggttttcccagtcacgacgttgtaaaacg
acggccagtgaattgtaatacgactcactatagggcgaattgggcccgacgtcgcatgct
cccggccgccatggccgcgggatttggttgattttggtgtttgtatatatgtgtatatgt
ttgtgtttttgttagtatatgtagaagttagtataggaaattaattgttttttttttttt
attttatttttttgagaaagagtttttttctgagtttgggaattagtgtgttttagatag
gttggttggctattaagttttagcaattttctgttttgtttggttagtagatcataattt
gggttttagtttggaaaggcattttggaaacctggaagagaagaggggctgggctgcgcg
agataagggaggaatcaagacaaagttttttgtttaaggtttaatttttattatttcggt
atttagttataaaggaagggggaggggtttaattttcgccaaataattttggggtttagt
agtagggtgattatgtgatggttttggaatagtaaagtggtaggttttagcagtaggcgt
ggcagaaagattgagtggaaagtttcatttttgagtaagtaggttttaggttaggggagg
aatcactagtgcggccgcctgcaggtcgaccatatggggagagctccccaacggccgtgg
atgacatg

>ID|8214250 3989-14_GB123-Mager_008.ab1
taatcaagtttttttggggtggaggttccggttaaaagcattaaattggaaccttaaagg
gagcccccgatttagagcttgagggggaaagccggcgaacgtggcgagaaaggaagggaa
gaaagggaaaggagcgggcgttagggcgctggcaagtgtagcggtcacgctgcgcgtaac
caccacacccgccgcgcttaatgcgccgctacagggcgcgtccattcgccattcaggctg
cgcaactgttgggaagggcgatcggtgcgggcctcttcgctattacgccagctggcgaaa
gggggatgtgctgcaaggcgattaagttgggtaacgccagggttttcccagtcacgacgt
tgtaaaacgacggccagtgaattgtaatacgactcactatagggcgaattgggcccgacg
tcgcatgctcccggccgccatggccgcgggatttggttgattttggtgtttgtatatatg
tgtatatgtttgtgtttttgttagtatatgtagaagttagtataggaaattaattgtttt
tctttttttttattttatttttttgagaaagagtttctttttgagcttgggaattagtgt
gttttagataggttggttggtcactaagttttagcaattctttgttttgtttggccagta
gatcacaacctgggttctagtttggaaaggtattttggaaacctggaagagaagaggggt
tgggttgcgcgagataagggaggaactaagataaagttttttgttcaaggtttaattttt
actatttcggcattcagttataaaggaagggggaggggtccaatttctgccaaataattt
tggggtctagtagcagggtgattacgtgatggctttggaacagcaaagtggcaggttcca
gcagtaggcgtggtagaaagattgagtggaaagttttatttctgagtaagtaggttttag
gttaggggaggaatcactagtgcggccgcctgcaggtcgaccatatgggagagctcccca
accgcggtggaggacttgt

>ID|8214251 3989-15_GB123-Mager_023.ab1
ccccccttattcaagtttttttggggtcggaggggcccgtaaaagccctaaattgggacc
cctaaaggggacccccccgtttagaacttgtcggggaaagcccgccgaacggggcgagaa
aggaagggaagaaagcgaaaggagcgggcgctaagggcgctggcaagttgtagcggtcac
gcttcgcgtaacccccacaccccgccgcggcttattgcgccgcttcagggcgcgtccatt
cgccattcagggctgcgcaactgttggggaagggcgatcggtgcgggcctcttcgttatt
acgccagctggcgaaagggggatgtgctgcaaggcgattaagttgggtaacgccagggtt
ttcccagtcacgacgttgtaaaacgacggccagtgaattgtaatacgactcactataggg
cgaattgggcccgacgtcgcatgctcccggccgccatggccgcgggatttggttgatttt
ggtgtttgtatatatgtgtatatgtttgtgtttttgttagtatatgtagaagttagtata
ggaaattaattgtttttttttttttttattttatttttttgagaaagagtttttttttga
gtttgggaattagtgtgttttagataggttggttggttattaagttttagtaattttttg
ttttgtttggttagtagattataatttgggttttagtttggaaaggtattttggaaattt
ggaagagaagaggggttgggttgcgcgagataagggaggaattaagataaagttttttgt
ttaaggtttaatttttattatttcggtatttagttataaaggaagggggaggggtttaat
tttcgttaaataattttggggtttagtagtagggtgattatgtgatggttttggaatagt
aaagtggtaggttttagtagtaggcgtggtagaaagattgagtggaaagttttatttttg
agtaagtaggttttaggttaggggaggaatcactagtgcggccgcctgcaggtcgaccat
atgggagagctccccaaccgccgtggagccactgct

>ID|8214252 3989-16_GB123-Mager_024.ab1
tttatatagtttttttgggggttcagggttccttaaagcattaattcgggaacccttaaa
gggaggcccccgattttgagtttgctggggaaacccgtcgaacggggtggaaaagaaagg
aaggaagcggaaggaggcggggctagggcgctggcaaatgtaacggtcactttgtgagta
accccctcccccgccgcgtttaatgcgccgctacagggggcgtccattgccatttcaggg
ctgcgcaacttttgggaagggcgattggggtggggcctttttgctattaccccagctggc
gaaagggggattgcttgcaaggcgattaagttgggtaacggcagggttttaccagtcacg
acgttgtaaaaaggcggccagtgaattgtaatacgactcactatagggggaattgggccc
gacgttgcatgctcccggccgccatggccgcgggatttggttgattttggtgtttgtata
tatgtgtatatgtttgtgtttttgttagtatatgtagaagttagtataggaaattaattg
tgtttttttttttttattttatttttttgagaaagagtttttttttgagtttgggaatta
gtgtgttttagataggttggttggttattaagttttagtaattttttgttttgtttggtt
agtagattataatttgggttctagtttggaaaggtattttggaaatttggaagagaagag
gggttgggttgcgcgagataagggaggaattaagataaagttttttgttcaaggtttaat
ttttattatttcggtatttagttataaaggaagggggaggggtttaattttcgttaaata
attttggggttcagtagcagggtgattatgtgatggttttggaatagtaaagtggtaggt
tttagtagtaggcgtggtagaaagattgagtggaaagttttatttttgagtaagtaggtt
ttaggttaggggaggaatcactagtgcggccgcctgcaggtcgacctatatgggagagct
ccccaaccgcgttggaagccaaag

>ID|8214253 3989-17_GB123-Mager_039.ab1
gagaaagagacttgttggagcacgcataggaataggagcatgtatagtgtttcggggaaa
aaggatgcgcattgtgacttgttgtattgctttgatttttctggaacgaatacgagctta
ggttattgttaaagtcccgtaccagctaccaggtttgttaccgtatgttttttagagaat
aagcgttcctgctttcagaggctaattcataagaaagtcattggtaccaatttcgaaacc
ggccattgcgagcgttttagcggagaaacaccgccccgcttctttgtcattgatgttgat
tttaaaagttgccagggtataaatcggttgagaagcaggattggatcgggttaagttgag
aaagaagaaaagtacaatatgcagacctaggagctggaaaactggaaacctatcagcaac
attcatgatatgttcatatagtcactcaaagactttaggctataagaggctgactaaaag
caatccaatctcatgccgaattgtattgtataaatctcgctgtaaaggccgaaaaaatca
gcgctcgacacggagtcattgtcaccacccgtcacctaaaatctactcagcgtcggcaaa
ggagccatgggttgtagcaactaacttacctgttgaaattcgaacacccaaacaacttgt
taatatctattggaagcgaatgcagattgaagaaaccttccgagacttgaaaagtcctgc
ctacggactaggcctacgccatagccgaacgagcagctcagagcgttttgatatcatgct
gctaatcgccctgatgcttcaactaacatgttggcttgcgggcgttcatgctcagaaaca
aggttgggacaagcacttccaggctaacacagtcagaaatcgaaacgtactctcaacagt
tcgcttaggcatggaagttttgcggcattctggctacacaataacaagggaagacttact
cgtggctgcaaccctactagctcaaaatttattcacaccatggttacgctttggggaaat
tatggaaggggatcctctttcccagggtcc

>ID|8214254 3989-18_GB123-Mager_040.ab1
cccccttattcaagtttttgggggtggaggtcccgtaaagccataaatcggaacctaaag
gggagcccccgattagaacttgacggggaaagccggcgaacgtggcgagaaaggagggga
agaaagcgaaagggagcggcggttgggcgctggcaagtgtaggcggtcacgctgcggcgt
aacccccaccacccgccgcgcttaatgcgccgttacagggcgcgtccattcgccattcag
gctgcgcaactgttgggaagggcgatcggtgcgggccttttcgctattacgccagctggc
gaaagggggatgtgctgcaaggcgattaagttgggtaacgccagggttttcccagtcacg
acgttgtaaaacgacggccagtgaattgtaatacgactcactatagggcgaattgggccc
gacgtcgcatgctcccggccgccatggccgcgggatttggttgattttggtgtttgtata
tatgtgtatatgtttgtgtttttgttagtatatgtagaagttagtataggaaattaattg
ttttttttttttttattttatttttttgagaaagagtttttttttgagtttgggaattag
tgtgttttagataggttggttggttattaagttttagtaattttttgttttgtttggtta
gtagattataatttgggttttagtttggaaaggtattttggaaatttggaagagaagagg
ggttgggttgcgcgagataagggaggaattaagataaagttttttgtttaaggtttaatt
tttattatttcggtatttagttataaaggaagggggaggggtttaattttcgttaaataa
ttttggggtttagtagtagggtgattacgtgatggttttggaatagtaaagtggtaggtt
ttagtagtaggcgtggcagaaagattgagtggaaagttttatttttgagtaagtaggttt
taggttaggggaggaatcactagtgcggccgcctgcaggtcgaccatatggagagctccc
aaaccgcgttggagcacttgtt

>ID|8214255 3989-19_GB123-Mager_055.ab1
gtggagcgtgggtgggggggggaggagatgcggggatcgggataagtggaggggagatgg
tgtgcgtaagatgggcatcacgtgtggtatgagtagggagaacgagggaggcgggtgttt
aggagggagggagcggagaacggggagtggcagaggaggggggagataggtgagggaggg
gaggcgtgagggaggcgggggtgagtgggtgggggagtgtggggaaggttagattgtggt
ggtgacggaaggtgatgggggttaggtggtgtggtgggaggatgggaggggagtggcacg
ggtgaaggtggaaggggtgatggcggagggtagggggatggggggtggtgggggtgggct
taagatggtgggagtgggggggggggtgggggggtggagtatggggggggggagtgagag
ttggagggaagtagaaaggaagaaaagataacgtggaacgcaagtaaataggaggggaga
aggagggagtgggtaagagaggtgagggaagggggggggggaagggtggggggggggggt
ggaggggggcggggggtggggaggggggaggggtgaggtgggggattaggtgggaataga
gaaggggtgtgaggaaaggggggtgaggaaaagggagagcttaggagggggataaggggg
ggaatgggggggagtggaaggggggggggggtgggggagaggggggagggaggaagatag
tgaagcaggggctagggaatagggtaggagtgatagaagaagaggataaaatgaaagttt
ggcgaggtggaaaaagagaggtgtgggcgggagtgagggtgtgttgtgggggggggtggg
ggtgtgagtgggggaggacggagaggcgggataagataaagtggggtcttgaacgagagc
gggtcgctttctgaaagtatagatggtggaagcaaaagaggcaagaagggattggggtga
agtgggcaggcagggggggtaagacgcggtaagtggagagattgaaggaaagttgtttgt
aaaaaggagaaagtaaaaaaaaaggggaagcagttgatttcgtatagtaagttatgcata
tactaacaaaaacacaaacatatacacatatatacaaacaccaaaatcaaccaaatcact
agtgcggccgcctgcaggtcgaccatagggagagctcccaaacggggtggaaggaatggc
g

>ID|8214256 3989-20_GB123-Mager_056.ab1
gtcgggggtcccttaaagccttaaattgggaaccctaaagggaacccccgattaaagcct
tgcgggggaagccgggcgaccgggcgagaaaggaagggaaggaaagcgaaaggagcgggc
gctagcgcgctggcaagtgtagcggtcacgctgcgcgtaaccaccccacccgccgcgctt
aatgcgccgctacagggcgggtcctttcgccattcaggttgcgcaacttttgggaagggc
gatcggtgcgggccttcttcgctattacgccagctggcgaaagggggatgtgctgcaagg
cgattaagttgggtaacgccagggttttcccagtcacgacgttgtaaaacgacggccagt
gaattgtaatacgactcactatagggcgaattgggcccgacgtcgcatgctcccggccgc
catggccgcgggattggttgattttggtgtttgtatatatgtgtatatgtttgtgttttt
gttagtatatgcagaagttagtataggaaattaattgtttttttttttttttattttatt
tttttgagaaagagtttttttttgagtttgggaattagtgtgttttagataggttggttg
gttattaagttttagtaattttttgttttgtttggttagtagattataatttgggtttta
gtttggaaaggtattttggaaacttggaagagaagaggggttgggttgcgcgagataagg
gagggattaagataaagttttttgtttaaggtttaatttttattatttcggtatttagtt
ataaaggaagggggaggggtttaattttcgttaaataattttggggtttagtagtagggt
gattacgtgatggttttggaatagtaaagtggtaggttttagtagtaggcgtggtagaaa
gattgagtggaaagttttatttttgagtaagtaggttttaggttaggggaggaatcacta
gtgcggccgcctgcaggtcgaccatatggagagctctccaaccgcttggatccactgcc

>ID|8214257 3989-21_GB123-Mager_071.ab1
agagaagaaaatgggaggaaggagtaggggagattaggaaggaaagagtaatagaaagac
caaagtaaataggttgctatgtataagaaaaggagtcagacgtgggaaagtgagatattg
agtagaaggaaacagggggtcaccaggggaagaaattagagactgcgtactattagtagt
cgcaggaaccattatcaccagtggcattgcggggagcgcgcgtgtggttagacgatttca
gcgcagaacggttggggatgtgagggtgagtctgagtggaaggagtacgagagtaagtta
ttggttggtcatgtagagacggctcttaatgggggttttattttaatctatcgtcttgaa
tttgtcaggccacctccgcatactactacaccccaggaccctgagtgtgacggtggggtg
gaaatgttggaaagcgtggcatggtatatacacgcaatgaacaaaaacagaggtagaata
agaaaaacaccgcatacagacaaacttgagcaataatacttataggaagggaatgaagct
cagcgagtccagccgtctctggggcaccagcgagcagccgatgcgatatggggaacattt
tagcgcattgtaatcgataagagaagagaaggaggtgttggagtagggatgttgtgctct
tcagtgtctcattatgatagatagttgtagattattgagttggtgaagagagattgacta
ggagtggcagagagacagagtgaggaaaaggagtatggtgggtcagcaggggagggggag
ggcggcgagatgtgggtggaggaaacgagacggtgagggagaaaggtgtttgtgctgggt
cagagggtgtgggcgctggcgttgatagattttgtgtcgtatgtggtagccttaacgagt
atgaaccatcatatgttgaggactgattttagttgatatatagggttcgctgattttttg
tggcgtcccatagccggcgacggaggggagcagtgatggtgggtgggtgaaatatgatag
ggtatgggtggaggggaggggggataggggaggggagattgaggtgtaagtgaacttgag
ttttgcatatactaacaaaaacacaaacatatacacatatatacaaacaccaaaatcaac
caaatcactagtgcggccgcctgcaggtcgaccatatggagagctccccaacgcgtggga
agaccag

>ID|8214258 3989-22_GB123-Mager_072.ab1
gagaggacacngtgagtgacgagagcngcagcggaggnagaagaanatagcaagcgaagt
gntgcgcttcgacgatcaatgtgcntagtgaggtgggttggtaatgtcaggtggagtgag
cgggtcgnacagagagtaattagaagagtcgagagataagatgggtgtgcgcgccggctg
ccgcgagtgtgtaggagtgtgttcatggcattgtttgtagtgttgtgttncatnagagca
gcgcgtgcgagttgttntagtatatcaatatggtatgattgtnccgtcgtgtgtgtagac
atggactgcacacaagagagagagcaccggtagcngagcaggtgtacagtttggcgtccg
gtatanagttgactgcgcgcgggaatcgtgtctcttttgctcgaggagtgtgccacggcc
gccaacctcatcgcctcgcgccgcggcttcgcagcgtattttcatngggtgtattatcac
gtctgtcttctttgttagacgttggcacatatcataaatcatgcgngtctgcgtcactct
caagcccttattttatcaatcgtgagttgctcggatatgtgggttttgccatgatgatgt
aaagtaagcggctctgggcatgtggcagtggctatagagttgtggtgcgtggagagacga
gcggtaaccctattacatgaagagaggcgccattattcgtgttacatccgcgagatagat
aaagactcctgcgctataccgagactcatgagcttgccaactatcttttactcaaaagat
catcagtgtgactagggagtcgattgtgtaagaagtatggttataccacaagtcagggct
agtgatacacatatgcgcacccgtgttgctagcagaaacgagccttagaggacgtgtggt
gtgtatatcgtgagngtgttataccgatcgccgtaagctatatcacgacataggatgaca
aaatgtgttacccacatgttcattggtctatggcacctcttgtatgggtatcgacgtggt
aaatcaattcgtatggataatatacctctctactgcaggcgcgcaaacacgtctgaagca
actggcactgatggcattcgaatagatgaaggttgcgactatccagataatggacgctta
aataatgagtagttaatcatattgaaggagtctttgcaggttccgaaatacggccgaact
tccacganaatctctcccactgatcccgatagagtttcgttatgatttgctgagtagaaa
catccatccggcctcacggacaatggggcacgggacagagaagagattcaaaggctggca
tgcaggagcgatccgcgaacgttacaagtgtggtacctgcgctacgcacgtgtgcgtcgc
gtgaaatagattgcatgagggtgcgaggcgcgtacggcgacatagacgtgagagacgcac
gtgagaggttcggttagcacgatatcgtagaccgtatgacgcgtagttgtgtagaagtgt
gtggcagaacgacgcggcgaagagcgagagcattccgtttgacagtattgcgtagtctct
ggcaatcgctgaaagttggcgagggatgtgganatgtagaatcgcattgctcgggaggag
cgttggganagaaggatgcgctaggcgtctaacagcgagcttcatgtgctggtgagcagc
gcgactaggctcgngataccagangacgaggtgatgcaagtaagacgttatctatgaatg
attacagtcgccctagccgtanantnccgccccgcntggactggcctgtgcgaagcgtca
gaccattgctttggtgtctttcgacggggaggcggtctgcagtagcttgcgaggatgaat
ctagaagagcttcgtaagagcacaatgcaacttatgcacaggagtctaagagcagtcatg
tacgatgagagactgcgtatataacgctatgctgactacagagcagggttgcaggcgttt
atgtgtcagtagcgagatgtgtatgtggcgagaccagttgagtcggagctagacagcaca
atagaccatatgggcgaacagagctatcagcttgcggaggtacagggcaatgccctctgg
ctagaatctccagtaaggtngtgagttgccgcgcggcactgggttggcgcgctcttgtgg
gagaagtttctcatccggatgcggtccgttaatcctttggaagcctcgtcttcaattcgt
ttgcngtgagcggtctgcgctttcctgtgagattgaagtacgatgggctggacttctagg
gatactggggt

>ID|8214266 3989-06_GB123-Mager_042.ab1
atcaaagttttttggggggtggcggggcccgtaaagcacctaaattcggaccctaaaggg
agcccccggttttggtgcctgacggggaaaacccgggcggacctggcgagaaaaggaagt
gaaagaaacgaaagggagcggacgctagggcgctggcaagggtagcggtcacgttgcggg
aaccaccaccccccccgcgcttaatgcgccgctacagggcgcgtcctttcgccattcagg
ctgcgcaactgttgggaagggcgatcggtgcgggcctcttcgttattaccccagctggcg
aaagggggatgtgctgcaagccgattaagttggggtaacgccagggtttctccagtcacg
acgttgtaaaacgacggccagtgaattgtaatacgactcactataggggcgaattgggcc
cgacgtcgcatgctcccggccgccatggccgcgggatttggttgattttggggtttgtat
atatgtgtatatgtttgtgtttttgttagtatatgtagaagttagtataggaaattaatt
gtttttttttttttttattttatttttttgagaaagagtttttttttgagtttgggaatt
agtgtgttttagataggttggttggttattaagttttagtaattttttgttttgtttggt
tagtagattataatttgggttttagtttggaaaggtattttggaaatttggaagagaaga
ggggttgggttgcgcgagataagggaggaattaagataaagttctttgttcaaggtttaa
tttttattatttcggtatttagttataaaggaagggggaggggtttaattttcgttaaat
aattttggggtttagtagtagggtgattatgtgatggttttggaatagtaaagtggtagg
ttttagtagtaggcgtggtagaaagattgagtggaaagttttatttttgagtaagtaggt
aataggttaggggaggaatcactagtgcggccgcctgcaggtcgaccatatgggagactc
ccacacgccgttgagcacatccc

>ID|8253347 3989-01_GB138-Mager_017.ab1
ggggttgagggtgccggtaaagcactaaaattggaccctaaaagggagcccccgatttag
agcttgacggggaaagccggcgaacgtggcgagaaaggaagggaagaaagggaaaggagc
gggcgttagggcgctggcaagtgtagcggtcacgttgcgcgtaaccaccacacccgccgc
gcttaatgcgccgctacagggcgcgtccattcgccattcaggctgcgcaactgttgggaa
gggcgatcggtgcgggcctcttcgctattacgccagctggcgaaagggggatgtgctgca
aggcgattaagttgggtaacgccagggttttcccagtcacgacgttgtaaaacgacggcc
agtgaattgtaatacgactcactatagggcgaattgggcccgacgtcgcatgctcccggc
cgccatggccgcgggatttggttgattttggtgtttgtatatatgtgtatatgtttgtgt
ttttgttagtatatgtagaagttagtataggaaattaattgtttttctttttttttactt
tatttttttgagaaagagtttttttttgagtttgggaattagtgtgttttagataggttg
gttggttattaagttttagtaattttttgttttgtttggttagtagattataatttgggt
tttagtttggaaaggtattttggaaatttggaagagaagaggggttgggttgcgcgagat
aagggaggaattaagataaagttttttgtttaaggtttaatttttattatttcggtattt
agttataaaggaagggggaggggtttaatttttgttaaataattttggggtttagtagta
gggtgatcacgtgatggttttggaatagtaaagtggtaggttttagtagtaggcgtggta
gaaagattgagtggaaagttttatttttgagtaagtaggttttaggttaggggaggaatc
actagtgcggccgcctgcaggtcgaccatatggggagagctccccccaaccggcccttt

>ID|8253348 3989-02_GB138-Mager_018.ab1
agatgatatcattcattgctcctgtagccaatcagatcatgagcagcgggaggacagtat
aatctccatagcatcggcanattcacgtgccgcacagtagccaactgcagcgtatgttaa
ggaatgcaaacagaatcgagtgacacgacggtacancctacaggacgtaatagtatacat
gtataatccctaccacatagtaaaataacagatgtctaagcgtacgcgcatcgctagtct
cccgatacaacgcacgtagcatcgcacatcaccctcttatgatctcggacagtccgtctc
ttagtccatgtgcaccagagtgtcaaccgtaaccagnggcgagcacgcacagatcaatga
ttactctatgcatcacnagaccaagtcaactaccgatcaatcagcagacatcaggctgac
aggcaccctntacaatcaatgatacggcagacaatacttgccncgtcacacgcgcgtgtg
catagcgccgtgcgtcatgcggagactggggagatcngaagtgtataacnagcgatggac
cgagatgcaggtccgcaagcgatcgttagcgccagcanagggtcaggcaggaaactngta
gacacagtgngagggcacaatgcagtacatatggcangacacaggcgtgctatgngtaat
ccggcgagagtgcngatgcntgtcgcaaggagtgaaagcacgcagcgacagcatagatgt
tagttgtcatgcgatataacgcataacacatcntaataattcattagcgtctgcacnaca
tcgtgacgcctacgcgttagcgagtgcaacacanctcatgtcatattgtcatatccattg
ataccgtgctctatgatgtacaagntagcgcctacagagcagtcagatcgcgcgcatcga
atgcataaaagagtctgttagaaagagacagttaagtgagagtacgagtaaaacaaagca
agtagagagcgcatccacagcaccacatgtcatcatcattagtcaccgcgatcatcatga
gacagagagagggctacgacaagcaagacacagcccaggagaagggtcagtggtgtgaga
ttcaataatctcanacactcatcatctccctatacgcngatccgagagtcgcagagtgtg
tacgtatacnatcngggatcagtagatgacatcagctatagtgcgtcatgccgcgattgc
agtntgtacgtntaggagngtcgnctgcggcatgcgtgtggttgcttggtgttagcgcnt
cagtcgnttcgtcgcgtgtgcgccgtatctgtnttcgcagcagtagcgcgggtgtcgcgg
cagcaatatacgtagtgcacgntcgtnacagnagcgtgcagtcacgcaccaacgnactga
gcagngtcgcgtcggcgcanagacatatgagaacgcgtcgcgcagcatgcagcgagcagg
ncgcgcgagtggagcgaagagtagncgagcgtcgcacaagcgtgaagagtganagtatac
ggtgtncagcgcacgtaatgttgnagtgtagtgcatcgagcattgcagtgtagtagtgta
tcctgtagntcaaaagacgntgatgtcaggtanctgacgatntacatcgccatagctagt
gtacngatcgcagttngacgtcgcatatgcatagtactgttctaggcgcgantttatgtg
gtnaagctntnagcgcntangcgagagcatggcgcaccattacagtagntcagcgtgtca
tgcagagttatcagtacagncaatcatcatntgagatgcgcattcctacacatngtancg
tngcctncgctnagtagcactngatacccgnacagnatcctgtncttcatcgatcacaga
tgcatgacgtaactatctccaatactactcncagccgtctttagcatcgntnagcagcgn
cacgcgcgagagcgtntaccgcgcgctcnagtgatctagcntgtgcgtgcagctcttnat
gcgntcgcgagtagtgcgcgtgcgagttcgtnatgcagatgtgcacgtagtncncnatcn
atgtacanacagtgcagcgatcacggccggctgtctggcctggtcactgcgcgtcgcagt
catgtgcgtacaccactcatcgtantgtcgcntatntgatcatgtcacatatcactntat
nattcagntatctatcgnacgtaatgncanttatgtgtgtattccttatgcccatgcttc
ttgcantcatgcgctcgnagtagtgtcagcactatgctncgcgcccacgcagcgctgtag
ctccgtgtgcatatctgaggatncncggatactgcagcgcncgagtgagncagacagnga
gcgtggctgnagcgccgtgtcatgcatgcctcagagntngcatnanatgntcacatgcag
cgctcatgggtatagcngtnattgacacgagcacatcgcgnacnctnctatngcnccaag
cagnacgcagtcagnactggcattagctggcctgcagtcnagcagtacnnagtcatantc
ngctcgtagaagcgctgcancggtcacggagcngtgntgctgcacactggtgtgtngcgn
tgctagtgtgacaatcagtggccaggccagtaacgcgattgcngcgcgacagcgctccgc
acactcggtccagacagtgtgagancngacaatcagctagatctaataganctctgtcgc
atctcananctnctatcgctcaatgcgatntacncaccagcgctagcgtatctcacagtc
tatganagtgacgtacatatcgtngacacgcatcacagatantatagtcgcgcatagncn
tgagtgtatatagctacnagaagagagtgacanatgcangccacgcgcacactga

>ID|8253349 3989-03_GB138-Mager_033.ab1
gggtcgagggtccggtaaaccattaaatcgggaacccttaaagggagcccccgattttag
agcttgacggggaaaacccggcgaacgtggcggagaaaggaagggaagaaagcgaaagga
gcgggcgctagggcgctggcaagtgtagcggtcacgctgcgcgtaaccaccacacccgcc
gcgcttaatgcgccgctacagggcgcgtcctttcgccattcaggctgcgcaactgttggg
aagggcgatcggtgcgggcctcttcgctattacgccagctggcgaaagggggatgtgctg
caaggcgattaagttgggtaacgccagggttttcccagtcacgacgttgtaaaacgacgg
ccagtgaattgtaatacgactcactatagggcgaattgggcccgacgtcgcatgctcccg
gccgccatggccgcgggatttggttgattttggtgtttgtatatatgtgtatatgtttgt
gtttttgttagtatatgtagaagttagtataggaaattaattgtttttttttttttttat
tttatttttttgagaaagagtttttttttgagtttgggaattagtgtgttttagataggt
tggttggttattaagttttagtaattttttgttttgtttggttagtagattataatttgg
gttttagtttggaaaggtattttggaaatttggaagagaagaggggttgggttgcgcgag
ataagggaggaattaagataaagttttttgtttaaggtttaatttttattatttcggtat
ttagttataaaggaagggggaggggtttaatttttgttaaataattttggggtttagtag
tagggtgattatgtgatggttttggaatagtaaagtggtaggttttagtagtaggcgtgg
tagaaagattgagtggaaagttttatttttgagtaagtaggttttaggttaggggaggaa
tcactagtgcggccgcctgcaggtcgaccataatgggagagctccccacaaaccgggccg

>ID|8253350 3989-04_GB138-Mager_034.ab1
ttggggtcgagggcccgtaagccattaatcggaaccctaaagggagcccccgatttgaag
cttgcgggggaaacccggcgaacgtggcgagaaaagaagggaagaaagcgaaaggagcgg
gcggtagggcggctggcaaagtgtagcggtcacgctgcgcgtaaccaccacacccgccgc
gcttaatgcgccgctacagggggcgtccattcgccattcaggctgcgcaactgttgggaa
gggcgatcggtgcgggcctcttcgctattacgccagctggcgaaagggggatgtgctgca
aggcgattaagttgggtaacgccagggttttcccagtcacgacgttgtaaaacgacggcc
agtgaattgtaatacgactcactatagggcgaattgggcccgacgtcgcatgctcccggc
cgccatggccgcgggatttggttgattttggtgtttgtatatatgtgtatatgtttgtgt
ttttgttagtatatgtagaagttagtataggaaattaattgtttttttttttttttattt
tatttttttgagaaagagtttttttttgagtttgggaattagtgtgttttagataggttg
gttggttattaagttttagtaattttttgttttgtttggttagtagattataatttgggt
tttagtttggaaaggtattttggaaatttggaagagaagaggggttgggttgcgcgagat
aagggaggaattaagataaagttttttgtttaaggtttaatttttattatttcggtattt
agttataaaggaagggggaggggtttaatttttgttaaataattttggggtttagtagta
gggtgattatgtgatggttttggaatagtaaagtggtaggttttagtagtaggcgtggta
gaaagattgagtggaaagttttatttttgagtaagtaggttttaggttaggggaggaatc
actagtgcggccgcctgcaggtcgaccatatggggagagcctcccccaaaccggccggtt

>ID|8253351 3989-05_GB138-Mager_049.ab1
tggggtcgaggtgccgtaaagccctaaattcgaccccttaaagggagcccccgatttaga
gcttgacgggggaaagccggcgaacggggcgagaaaggaagggaagaaaacgaaaggagc
gggcgctagggcgctgccaagtgtagcggtcacgctgcgcgtaaccaccacaccccccgc
gcttaatgcgccgttacagggcgcgtccattcgccattcaggctgcgcaactgttgggaa
gggcgatcggtgcgggccttttcgctattacgccagctggcgaaagggggatgtgctgca
aggcgattaagttgggtaacgccagggttttcccagtcacgacgttgtaaaacgacggcc
agtgaattgtaatacgactcactatagggcgaattgggcccgacgtcgcatgctcccggc
cgccatggccgcgggatttggttgattttggtgtttgtatatatgtgtatatgtttgtgt
ctttgttagtatatgtagaagttagtataggaaattaattgtttttttttttttttattt
tatttttttgaggaagagtttttttttgagtttgggaattagtgtgttttagataggttg
gttggttattaagttttagtaattttttgttttgtttggttagtagattataatttgggt
tttagtttggaaaggtattttggaaatttggaagagaagaggggttgggttgcgcgagat
aagggaggaattaagataaagttttttgtttaaggtttaatttttattatttcggcattt
agttataaaggaagggggaggggtttaattttcgttaaataattttggggtttagtagta
gggtgattacgtgatggttttggaatagtaaagtggtaggttttagtagtaggcgtggta
gaaagattgagtggaaagttttatttttgagtaagtaggttttaggttaggggaggaatc
actagtgcggccgcctgcaggtcgacccatatgggagagctcccccaaaccgcccgtt

>ID|8253352 3989-06_GB138-Mager_050.ab1
cgtaaagcattaatttgggaccccaaaagggagcccccgatttagagcttgagggggaaa
gccggcgaacgtggcgagaaaggaaggaagaaaacgaaaggagcgggcgctagggcgctg
gcaagtgtagcggtcacgctgcgcgtaaccaccacacccgccgcgcttaatgcgccgcta
cagggcgcgtccattcgccattcaggctgcgcaactgttgggaagggcgatcggtgcggg
cctcttcgctattacgccagctggcgaaagggggatgtgctgcaaggcgattaagttggg
taacgccagggttttcccagtcacgacgttgtaaaacgacggccagtgaattgtaatacg
actcactatagggcgaattgggcccgacgtcgcatgctcccggccgccatggccgcggga
tttggttgattttggtgtttgtatatatgtgtatatgtttgtgtttttgttagtatatgt
agaagttagtataggaaattaattgtttttttttttttttattttatttttttgagaaag
agtttttttttgagtttgggaattagtgtgttttagataggttggttggttattaagttt
tagtaattctttgttttgtttggttagtagattataatttgggttttagtttggaaaggt
attttggaaatttggaagagaagaggggttgggttgcgcgagataagggaggaattaaga
taaagttttttgtttaaggtttaatttttattattttggtatttagttataaaggaaggg
ggaggggtttaattttcgttaaataattttggggtttagtagtagggtgattacgtgatg
gttttggaacagtaaagtggtaggttttagtagtaggcgtggtagaaagattgagtggaa
agttttatttttgagtaagtaggttttaggttaggggagggaatcactagtgcggccgcc
tgcaggtcgacccatatgggagagctccccaaaacggccgttg

>ID|8253353 3989-07_GB138-Mager_065.ab1
taaagcactaaatcggaaccctaaagggagcccccgatttagagcttgacggggaaagcc
ggcgaacgtggcgagaaaggaagggaagaaagcgaaaggagcgggcgctagggcgctggc
aagtgtagcggtcacgctgcgcgtaaccaccacacccgccgcgcttaatgcgccgctaca
gggcgcgtccattcgccattcaggctgcgcaactgttgggaagggcgatcggtgcgggcc
tcttcgctattacgccagctggcgaaagggggatgtgctgcaaggcgattaagttgggta
acgccagggttttcccagtcacgacgttgtaaaacgacggccagtgaattgtaatacgac
tcactatagggcgaattgggcccgacgtcgcatgctcccggccgccatggccgcgggatt
tggttgattttggtgtttgtatatatgtgtatatgtttgtgtttttgttagtatatgtag
aagttagtataggaaattaattgtttttttttttttttattttatttttttgagaaagag
ttttttttgagtttgggaattagtgtgttttagataggttggttggttattaagttttag
taattttttgttttgtttggttagtagattataatttgggttttagtttggaaaggtatt
ttggaaatttggaagagaagaggggttgggttgcgtgagataagggaggaattaagataa
agttttttgtttaaggtttaatttttattatttcggtatttagttataaaggaaggggga
ggggtttaattcttgttaaataattttggggtttagtagtagggtgattacgtgatggtt
ttggaatagtaaagtggtaggttttagtagtaggtgtggtagaaagattgagtggaaagt
tttatttttgagtaagtaggttttaggttaggggaggaatcactagtgcggccgcctgca
ggtcgacccatatgggagagctccccccaaacggccgttg

>ID|8253354 3989-09_GB138-Mager_081.ab1
ggtggtgcgggtagggtgtgtatgtaggatagtgtgaggagtagttgatgggatggagta
gtgagtcgggtggatagtagtcattgtttggggtgggatgagggaggtgagagggtgagg
tgcgatgtgggagtaaggatggttagcgtgggaggggcgggaataagtgtcggcgacggg
aaggatgaagggaagagagagacgaggaaacgtgtggtgggagttgtgtggagagtagag
aggagagttttgatgtgacgtgcgggtaggtggtgggttgtagtggttgtgctgtttgtg
acggtagttagtcggatgagggtgaggagggtatggttggagaggggaggtgtgagtagg
agtgtggtagggcggagtcggaaggtagaggaacgggggatgacgttatttggtcgggtt
gctcggaatatggtgggaagtggagaaggtggatgagagagtatgatttggataaatggg
gatgtggggtatttaggtggggttgagtaaagagggagggtagtaggagcacggtatggg
gtgtcatgagttaggaatgagaggtttgtcagtgaggagggagtgtagggcggaggagga
ggagggggtgttggatggggggggatggtgtgaggtgtgttgtggtggtgtgttggtttt
aggtggggagtaggatagtttgtagtgtgtgtttatgtctgtgtgtggtggtggttgggg
gtggtgtgtgggcgggtggatttgggggtttgtgtggaggaaggagagtgataatacggt
aagaggtaattgtagggttggtgggttagtggaagtgagagttagcggatgggagcgtgg
aggtggggatagtgaaggtgatgtgaaaggattgggagatagttggggattgtatgatag
taggtgagtgtgtgagtgatgttggataggggcgagtgtggagtaaggatatggtaggtc
tcggggtgtattagatatttgtgaggtaatatggagagagggtattgtttgtgggggttt
ttagagaagtatattggtggttgtatagggagggatgttgtgggtttagtgggtgatgtg
gagagagtagggggtgggtggttggtgtaggggggtggagattggggtacgtgataatgg
tgttgagggtaggtgagggttgggaggtatagggggggggggcggggggggtggataggg
tgtggtgggtagggggtgtggagagggtggcggggggggggaggggtgcgaagaatggtg
ataggggggtggttgggaggtggagtgtggtgagggtgagtgaagggtgtcacgttgggg
ttgggtggtgagagtgtagggaggtggagtgttcgaagattaggttgatatagaagagtg
tgtagaggaagggtagaggtgtaggggggtggtctgtaatgtgttaggaggaggttaagg
tggggaggtgaggaggtagggggggaggtgtggactggtggggggtggtagggggatgat
gtcgaagtaggggtgtgttgtgagagggtgtaggtgagtagcatgatactgaagcagaag
aagcatcaaagtcatatagcgagcatgatagtacaaagacatcgcaaaattcaagccgaa
attcanctaagtgcgggcgcgcctggcagggtgcgatccattttgggagaggctgccaca
tcgggttggagtcttggtgcagantttatgtgggtgggggnggggggggggagggtgtgg
ggtggtgggtgtgaggtgtggggtgggtgtagggtg

>ID|8253355 3989-10_GB138-Mager_082.ab1
cctaaaagggagccccccgatttagagcttgacggggaaagcccggcgaacgtggcgaga
aaggaaggggaagaaagcgaaaggagcgggcgctagggcgctggcaagtgtagcggtcac
gctgcgcgtaaccaccacacccgccgcgcttaatgcgccgctacagggcgcgtccattcg
ccattcaggctgcgcaactgttgggaagggcgatcggtgcgggcctcttcgctattacgc
cagctggcgaaagggggatgtgctgcaaggcgattaagttgggtaacgccagggttttcc
cagtcacgacgttgtaaaacgacggccagtgaattgtaatacgactcactatagggcgaa
ttgggcccgacgtcgcatgctcccggccgccatggccgcgggatttggttgattttggtg
tttgtatatatgtgtatatgtttgtgtttttgttagtatatgtagaagttagtacaggaa
attaattgtttttttttttttttattttatttttttgagaaagagtttttttttgagttt
gggaattagtgtgttttagataggttggttggttattaagttttagtaattttttgtttt
gtttggttagtagattataatttgggttttagtttggaaaggtattttggaaatttggaa
gagaagaggggttgggttgcgcgagataagggaggaattaagataaagttttttgtttaa
ggtttaatttttattatttcggtatttagttataaaggaaggggggggggtttaattttc
gttaaataattttggggtttagtagtagggtgattacgtgatggttttggaatagtaaag
tggtaggttttagtagtaggcgtggcagaaagattgagtggaaagtttcatttttgagta
agtaggttttaggttaggggagaatcactagtgcggccgcctgcaggtcgacccatatgg
gagagctccctcaacccgccctttg

>ID|8253410 3989-08_GB138-Mager_066.ab1
aaagcactaaattggaaccctaaagggagcccccgatttagagcttgacgggaaaacccg
gcgaacgtggcgagaaaggaagggaagaaagcgaaaggagcgggcgctagggcgcgggca
agtgtagcggtcacgttgcgcgtaaccaccacacccgccgcgcttaatgcgccgctacag
ggcgcgtccattcgccattcaggctgcgcaactgttgggaagggcgatcggtgcgggcct
cttcgctattacgccagctggcgaaagggggatgtgctgcaaggcgattaagttgggtaa
cgccagggttttcccagtcacgacgttgtaaaacgacggccagtgaattgtaatacgact
cactatagggcgaattgggcccgacgtcgcatgctcccggccgccatggccgcgggattt
ggttgattttggtgtttgtatatatgtgtatatgtttgtgtttttgttagtatatgtaga
agttagtataggaaattaattgttttttttttttttattttatttttttgagaaagagtt
tttttttgagtttgggaattagtgtgttttagataggttggttggttattaagttttagt
aattttttgttttgtttggttagtagattataatttgggttttagtttggaaaggtattt
tggaaatttggaagagaagaggggttgggttgcgcgagataagggaggaattaagataaa
gttttttgtttaaggtttaatttttattatttcggtatttagttataaaggaagggggag
gggtttaattttcgttaaataattttggggtttagtagtagggtgattatgtgatggttt
tggaatagtaaagtggtaggttttagtagtaggcgtggtagaaagattgagtggaaagtt
ttatttttgagtaagtaggttttaggttaggggaggaatcactagtgcggccgcctgcag
gtcgacccatatgggagagctcccccaaccggccgttg
