# Supplementary material for: Epigenetic interplay between mouse endogenous retroviruses and host genes
Source: Genome Biol. 2012 Oct 3;13(10):R89. doi: 10.1186/gb-2012-13-10-r89 (PMC3491417; doi:10.1186/gb-2012-13-10-r89)
Supplement: Additional file 4 — All bisulfite sequencing data. Compilation of all bisulfite sequences. [file gb-2012-13-10-r89-S4.zip › ETn3989_TE_testis.fas]

>ID|8455584 3989-5_SP6_P1104927_087.ab1
TGGTTGATTTTGGTGTTTGTATATATGTGTATATGTTTGTGTTTTTGTTAGTATATGTAG
AAGTTAGTATAGGAAATTAATTGTTTTTTTTTTTTTTTATTTTATTTTTTTGAGAAAGAG
TTTTTTTTTGAGTTTGGGAATTAGTGTGTTTTAGATAGGTTGGTTGGTTATTAAGTTTTA
GTAATTTTTTGTTTTGTTTGGTTAGTAGATTATAATTTGGGTTTTAGTTTGGAAAGGTAT
TTTGGAAATTTGGAAGAGAAGAGGGGTTGGGTTGCGCGAGATAAGGGAGGAATTAAGATA
AAGTTTTTTGTTTAAGGTTTAATTTTTATTATTTCGGTATTTAGTTATAAAGGAAGGGGG
AGGGGTTTAATTTTCGTTAAATAATTTTGGGGTTTAGTAGTAGGGTGATTACGTGATGGT
TTTGGAATAGTAAAGTGGTAGGTTTTAGTAGTAGGCGTGGTAGAAAGATTGAGTGGAAAG
TTTTATTTTTGAGTAAGTAGGTTTTAGGTTAGGGGAGG
>ID|8455675 3989-14_SP6_P1104927_054.ab1
TGGTTGATTTTGGTGTTTGTATATATGTGTATATGTTTGTGTTTTTGTTAGTATATGTAG
AAGTTAGTATAGGAAATTAATTGTTTTTTTTTTTTTATTTTATTTCTTTGAGAAAGAGTT
TTTTTTTGAGTTTGGGAATTAGTGTGTTTTAGATAGGTTGGTTGGTTATTAAGTTTTAGT
AATTTTTTGTTTTGTTTGGTTAGTAGATTATAATTTGGGTTTTAGTTTGGAAAGGTATTT
TGGAAATTTGGAAGAGAAGAGGGGTTGGGTTGCGCGTGATAAGGGAGGAATTAAGATAAA
GTTTTTTGTTTAAGGTTTAATTTTTATTATTTCGGTATTTAGTTATAAAGGAAGGGGGAG
GGGTTTAATTTTCGTTAAATAATTTTGGGGTTTAGTAGTAGGGTGATTACGTGATGGTTT
TGGAATAGTAAAGTGGTAGGTTTTAGTAGTAGGCGTGGTAGAAAGATTGAGTGGAAAGTT
CTATTTTTGAGTAAGTAGGTTTTAGGTTAGGGGAGG
>ID|8455724 3989-13_SP6_P1104927_053.ab1
TGGTTGATTTTGGTGTTTGTATATATGTGTATATGTTTGTGTTTTTGTTAGTATATGTAG
AAGTTAGTATAGGAAATTAATTGTTTTTTTTTTTTTTTATTTTATTTTTTTGAGAAAGAG
TTTTTTTTTGAGTTTGGGAATTAGTGTGTTTTAGATAGGTTGGTTGGTTATTAAGTTTTA
GTAATTTTTTGTTTTGTTTGGTTAGTAGATTATAATTTGGGTTTTAGTTTGGAAAGGTAT
TTTGGAAATTTGGAAGAGAAGAGGGGTTGGGTTGCGCGAGATAAGGGAGGAATTAAGATA
AAGTTTTTTGTTTAAGGTTTAATTTTTATTATTTCGGTATTTAGTTATAAAGGAAGGGGG
AGGGGTTTAATTTTCGTTAAATAATTTTGGGGTTTAGTAGTAGGGTGATTACGTGATGGT
TTTGGAATAGTAAAGTGGTAGGTTCTAGTAGTAGGCGTGGTAGAAAGATTGAGTGGAAAG
TTTTATTTTTGAGTAAGTAGGTTTTAGGTTAGGGGAGG
>ID|8455744 3989-4_SP6_P1104927_072.ab1
TGGTTGATTTTGGTGTTTGTATATATGTGTATATGTTTGTGTTTTTGTTAGTATATGTAG
AAGTTAGTATAGGAAATTAATTGTCTTTTTTTTTTTTTATTTTATTTTTTTGAGAAAGAG
TTTTTTTTTGAGTTTGGGAATTAGTGTGTTTTAGATAGGTTGGTTGGTTATTAAGTTTTA
GTAATTTTTTGTTTTGTTTGGTTAGTAGATTATAATTTGGGTTTTAGTTTGGAAAGGTAT
TTTGGAAATTTGGAAGAGAAGAGGGGTTGGGTTGCGCGAGATAAGGGAGGAATTAAGATA
AAGTTTTTTGTTTAAGGTTTAATTTTTATTATTTTGGTATTCAGTTATAAAGGAAGGGGG
AGGGGTTTAATTTTTGTTAAATAATTTTGGGGTTTAGTAGTAGGGTGATTATGTGATGGT
TTTGGAATAGTAAAGTGGTAGGTTTTAGTAGTAGGTGTGGTAGAAAGATTGAGTGGAAAG
TTTTATTTTTGAGTAAGTAGGTTTTAGGTTAGGGGAGG
>ID|8455770 3989-2_SP6_P1104927_056.ab1
TGGTTGATTTTGGTGTTTGTATATATGTGTATATGTTTGTGTTTTTGTTAGTATATGTAG
AAGTTAGTATAGGAAATTAATTGTTTTTTTTTTTTTTATTTTATTTTTTTGAGAAAGAGT
TTTTTTTTGAGTTTGGGAATTAGTGTGTTTTAGATAGGTTGGTTGGTTATTAAGTTTTAG
TAATTTTTTGTTTTGTTTGGTTAGTAGATTATAATTTGGGTTTTAGTTTGGAAAGGTATT
TTGGAAATTTGGAAGAGAAGAGGGGTTGGGTTGTGCGAGATAAGGGAGGAATTAAGATAA
AGTTTTTTGTTTAAGGTTTAATTTTTATTATTTCGGTATTTAGTTATAAAGGAAGGGGGA
GGGGTTTAATTTTCGTTAAATAATTTTGGGGTTTAGTAGTAGGGTGATTACGTGATGGTT
TTGGAATAGTAAAGTGGTAGGTTTTAGTAGTAGGCGTGGTAGAAAGATTGAGTGGAAAGT
TTTATTTTTGAGTAAGTAGGTTTTAGGTTAGGGGAGG
>ID|8455789 3989-12_SP6_P1104927_038.ab1
GGGTGAATTTGGGGGTTGGAAAAAAGGGGAAAAGGTTGGGGTTTTGGTAAGAAAAGGAAG
AAGTTAGTATAGGAAATAAATGGTTTTTTTTTTTTTATTTTATTTTTTTGAGAAAGAGTT
TTTTTTTGAGTTTGGGAATTAGTGTGTTTTAGATAGGTTGGTTGGTTATTAAGTTTTAGT
AATTTTTTGTTTTGTTTGGTTAGTAGATTATAATTTGGGTTTTAGTTTGGAAAGGCATTT
TGGAAATTTGGAAGAGAAGAGGGGTTGGGTTGCGCGAGATAAGGGAGGAATTAAGATAAA
GTTTTTTGTTTAAGGTTTAATTTTTATTATTTCGGTATTTAGTTATAAAGGAAGGGGGAG
GGGTTTAATTTTCGTTAAATAATTTTGGGGTTTAGTAGTAGGGTGATTACGTGATGGTTT
TGGAATAGTAAAGTGGTAGGTTTTAGTAGTAGGCGTGGTAGAAAGATTGAGTGGAAAGTT
TTATTTTTGAGTAAGTAGGTTTTAGGTTAGGGGAGG
>ID|8455795 3989-7_SP6_P1104927_005.ab1
TGGTTGATTTTGGTGTTTGTATATATGTGTATATGTTTGTGTTTTTGTTAGTATATGTAG
AAGTTAGTATAGGAAATTAATTGTTTTTTTTTTTTTTTATTTTATTTTTTTGAGAAAGAG
TTTTTTTTTGAGTTTGGGAATTAGTGTGTTTTAGATAGGTTGGTTGGTTATTAAGTTTTA
GTAATTTTTTGTTTTGTTTGGTTAGTAGATTATAATTTGGGTTTTAGTTTGGAAAGGTAT
TTTGGAAATTTGGAAGAGAAGAGGGGTTGGGTTGCGCGAGATAAGGGAGGAATTAAGATA
AAGTTTTTTGTTTAAGGTTTAATTTTTATTATTTCGGTATTTAGTTATAAAGGAAGGGGG
AGGGGTTTAATCTTCGTTAAATAATTTTGGGGTTTAGTAGCAGGGTGATTACGTGATGGT
TTTGGAATAGTAAAGTGGTAGGTTTTAGTAGTAGGCGTGGTAGAAAGATTGAGTGGAAAG
TTTTATTTTTGAGTAAGTAGGTTTTAGGTTAGGGGAGG
>ID|8455805 3989-6_SP6_P1104927_088.ab1
TGGTTGATTTTGGTGTTTGTATATATGTGTATATGTTTGTGTTTTTGTTAGTATATGTAG
AAGTTAGTATAGGAAATTAATTGTTTTTTTTTTTTTTTATTTTATTTTTTTGAGAAAGAG
TTTTTTTTTGAGTTTGGGAATTAGTGTGTTTTAGATAGGTTGGTTGGTTATTAAGTTTTA
GTAATTTTTTGTTTTGTTTGGTTAGTAGATTATAATTTGGGTTTTAGTTTGGAAAGGTAT
TTTGGAAATTTGGAAGAGAAGAGGGGCTGGGTTGCGCGAGATAAGGGAGGAATTAAGATA
AAGTTTTTTGTTTAAGGTTTAATTTTTATTATTTCGGTATTTAGTTATAAAGGAAGGGGG
AGGGGTTTAATTTTTGTTAAATAATTTTGGGGTTTAGTAGTAGGGTGATTACGTGATGGT
TTTGGAATAGTAAAGTGGTAGGTTTTAGTAGTAGGCGTGGTAGAAAGATTGAGTGGAAAG
TTTTATTTTTGAGTAAGTAGGTTAAAGGTTAGGGGAGG
>ID|8455813 3989-16_SP6_P1104927_070.ab1
TGGTTGATTTTGGTGTTTGTATATATGTGTATATGTTTGTGTTTTTGTTAGTATATGTAG
AAGTTAGTATAGGAAATTAATTGTTTTTTTTTTTTTTTATTTTATTTTTTTGAGAAAGAG
TTTTTTTTTGAGTTTGGGAATTAGTGTGTTTTAGATAGGTTGGTTGGTTATTAAGTTTTA
GTAATTTTTTGTTTTGTTTGGTTAGTAGATTATAATTTGGGTTTTAGTTTGGAAAGGTAT
TTTGGAAATTTGGAAGAGAAGAGGGGTTGGGTTGCGCGAGATAAGGGAGGAATTAAGATA
AAGTTTTTTGTTTAAGGTTTAATTTTTATTATTTCGGTATTTAGTTATAAAGGAAGGGGG
AGGGGTTTAATTTTTGTTAAATAATTTTGGGGTTTAGTAGTAGGGTGATTACGTGATGGT
TTTGGAATAGTAAAGTGGTAGGTTTTAGTAGTAGGCGTGGTAGAAAGATTGAGTGGAAAG
TTTTATTTTTGAGTAAGTAGGTTTTAGGTTAGGGGAGG
>ID|8455817 3989-9_SP6_P1104927_021.ab1
TGGTTGATTTTGGTGTTTGTATATATGTGTATATGTTTGTGTTTTTGTTAGTATATGTAG
AAGTTAGTATAGGAAATTAATTGTTTTTTTTTTTTTTTATTTTATTTTTTTGAGAAAGAG
TTTTTTTCTGAGTTTGGGAATTAGTGTGTTTTAGATAGGTTGGTTGGTTATTAAGTTTCA
GTAATTTTTTGTTTTGTTTGGTTAGTAGATTATAATTTGGGTTTTAGTTTGGAAAGGTAT
TTTGGAAATTTGGAAGAGAAGAGGGGCTGGGTTGCGCGAGATAAGGGAGGAATTAAGATA
AAGTTTTTTGTTTAAGGTTTAATTTTTATTATTTCGGTATTTAGTTATAAAGGAAGGGGG
AGGGGCCTAATTTTTGTTAAATAATTTTGGGGTTTAGTAGTAGGGTGATTATGTGATGGT
TTTGGAATAGTAAAGTGGTAGGTTTTAGCAGTAGGCGTGGTAGAAAGATTGAGTGGAAAG
TTTTATTTTTGAGTAAGTAGGTTTTAGGTTAGGGGAGG
>ID|8455827 3989-15_SP6_P1104927_069.ab1
TGGTTGATTTTGGTGTTTGTATATATGTGTATATGTTTGTGTTTTTGTTAGTATATGTAG
AAGTTAGTATAGGAAATTAATTGTTTTTTTTTTTTTTATTTTATTTTTTTGAGAAAGAGT
TTTTTTTTGAGTTTGGGAATTAGTGTGTTTTAGATAGGTTGGTTGGTTATTAAGTTTTAG
TAATTTTTTGTTTTGTTTGGTTAGTAGATTATAATTTGGGTTTTAGTTTGGAAAGGTATT
TTGGAAATTTGGAAGAGAAGAGGGGTTGGGTTGCGCGAGATAAGGGAGGAATCAAGATAA
AGTTTTTTGTTTAAGGTTTAATTTTTATTATTTCGGTATTTAGTTATAAAGGAAGGGGGA
GGGGTTTAATTTTCGTTAAATAATTTTGGGGTTTAGTAGTAGGGTGATTACGTGATGGTT
TTGGAATAGTAAAGTGGTAGGTTTTAGTAGTAGGCGTGGTAGAAAGATTGAGTGGAAAGT
TTTATTTTTGAGTAAGTAGGTTTAGGTTAGGGGAGG
>ID|8455835 3989-10_SP6_P1104927_022.ab1
GGTTGATTTTGGTGTTTGTATATATGTGTACATGTTTGTGTTTTTGTTAGTATATGTAGA
AGTTAGTATAGGAAATTAATTGTTTTTTTCTTTTTTTATTTTATTTTTTTGAGAAAGAGT
TTTTTTTGAGTTTGGGAATTAGTGTGTTTTAGATAGGTTGGTTGGTTATTAAGTTCTAGT
AATTTTTTGTTTTGTTTGGTTAGTAGATTATAATTTGGGTTTTAGTTTGGAAAGGTATTT
TGGAAATTTGGAAGAGAAGAGGGGTTGGGTTGCGCGAGATAAGGGAGGAATTAAGATAAA
GTTTTTTGTTTAAGGTTTAATTTTTATTATTTCGGTATTTAGTTATAAAGGAAGGGGGAG
GGGTTTAATTTTCGTTAAATAATTTTGGGGTTTAGTAGTAGGGTGATTATGTGATGGTTT
TGGAATAGTAAAGTGGTAGGTTTTAGTAGTAGGCGTGGTAGAAAGATTGAGTGGAAAGTT
TTATTTTTGAGTAAGTAGGTTTTAGGTTAGGGGAGG
>ID|8455857 3989-8_SP6_P1104927_006.ab1
TGGTTGATTTTGGTGTTTGTATATATGTGTATATGTTTGTGTTTTTGTTAGTATATGTAG
AAGTTAGTATAGGAAATTAATTGTTTTTTTTTTTTTTTATTTTATTTTTTTGAGAAAGAG
TTTTTTTTTGAGTTTGGGAATTAGTGTGTTTTAGATAGGTTGGTTGGTTATTAAGTTTTA
GTAATTTTTTGTTTTGTTTGGTCAGTAGATCATAATTTGGGTTTTAGTTTGGAAAGGTAT
TTTGGAAATTTGGAAGAGAAGAGGGGTTGGGTTGTGTGAGATAAGGGAGGAATTAAGATA
AAGTTTTTTGCTTAAGGTTTAATTTTTATTATTTTGGTATTTAGTTATAAAGGAAGGGGG
AGGGGTTTAATTTTTGTTAAATAATTTTGGGGTTTAGTAGTAGGGTGATTATGTGATGGT
TTTGGAATAGTAAAGTGGTAGGTTTTAGTAGTAGGTGTGGTAGAAAGATTGAGTGGAAAG
TTTTATTTTTGAGTAAGTAGGTTTTAGGTTAGGGGAGG
>ID|8455881 3989-11_SP6_P1104927_037.ab1
GGTTGATTTTTGGTGTTTGTATATATGTGTATATGTTTGTGTTTTTGTTAGTATATGTAG
AAGTTAGTATAGGAAATTAATTGTTTTTTTTTTTTTTTATTTTATTTTTTTGAGAAAGAG
TTTTTTTTTGAGTTTGGGAATTAGTGTGTTTTAGATAGGTTGGTTGGTTATTAAGTTTTA
GTAATTTTTTGTTTTGTTTGGTTAGTAGATTATAATTTGGGTTTTAGTTTGGAAAGGTAT
TTTGGAAATTTGGAAGAGAAGAGGGGTTGGGTTGCGCGAGATAAGGGAGGAATTAAGATA
AAGTTTTTTGTTTAAGGTTTAATTTTTATTATTTCGGTATTCAGTTATAAAGGAAGGGGG
AGGGGTTTAATTTTCGTTAAATAATTTTGGGGTTTAGTAGTAGGGTGATTACGTGATGGT
TTTGGAATAGTAAAGTGGTAGGTTTTAGTAGTAGGCGTGGTAGAAAGATTGAGTGGAAAG
TTTTATTTTTGAGTAAGTAGGTTTTAGGTTAGGGGAGG
>ID|8455890 3989-3_SP6_P1104927_071.ab1
GGTTGATTTTGGTGTTTGTATATATGTGTATATGTTTGTGCTTTTGTTAGTATATGTAGA
AGTTAGCATAGGAAATCAATTGTTTTTTTTTTTTTTTTATTTCATCCCCTTGAGAAAGAG
TCTTTTTTTGAGTTTGGGAATTAGTGTGTTTTAGATAGGTTGGCTGGTTATTAAGTTTTA
GTAATTTTTTGTTTTGTTTGGTTAGTAGATTATAATTTGGGTTTTAGTTTGGAAAGGTAT
TTTGGAAATTTGGAAGAGAAGAGGGGTTGGGTTGCGCGAGATAAGGGAGGAATTAAGATA
AAGTTCTTTGTTTAAGGTTTAATTTTTATTATTTCGGCATTTAGTTATAAAGGAAGGGGG
AGGGGTTTAATTTTCGTTAAATAATTTTGGGGTTTAGTAGTAGGGTGATTACGTGATGGT
TTTGGAATAGCAAAGTGGTAGGTTTTAGTAGTAGGCGTGGTAGAAAGATTGAGTGGAAAG
TTTTATTTTTGAGTAAGTAGGTTTTAGGTTAGGGGAGG
>ID|8455897 3989-1_SP6_P1104927_055.ab1
TGGTTGATTTTGGTGTTTGTATATATGTGTATATGTTTGTGTTTTTGTTAGTATATGTAG
AAGTTAGTATAGGAAATTAATTGTTTTTTTTTTTTTTTATTTTATTTTTTTGAGAAAGAG
TTTTTTTTTGAGTTTGGGAATTAGTGTGTTTTAGATAGGTTGGTTGGTTATTAAGTTTTA
GTAATTTTTTGTTTTGTTTGGTTAGTAGATTATAATTTGGGTTTTAGTTTGGAAAGGTAT
TTTGGAAATTTGGAAGAGAAGAGGGGTTGGGTTGCGCGAGATAAGGGAGGAATTAAGATA
AAGTTTTTTGTTTAAGGTTTAATTTTTATTATTTCGGTATTTAGTTATAAAGGAAGGGGG
AGGGGTTTAATTTCCGTTAAATAATTTTGGGGTTTAGTAGTAGGGTGATTACGTGATGGT
TTTGGAATAGTAAAGTGGTAGGTTTTAGTAGTAGGCGTGGTAGAAAGATTGAGTGGAAAG
TTTTATTTTTGAGTAAGTAGGTTTTAGGTTAGGGGAGG
