# Supplementary material for: Epigenetic interplay between mouse endogenous retroviruses and host genes
Source: Genome Biol. 2012 Oct 3;13(10):R89. doi: 10.1186/gb-2012-13-10-r89 (PMC3491417; doi:10.1186/gb-2012-13-10-r89)
Supplement: Additional file 4 — All bisulfite sequencing data. Compilation of all bisulfite sequences. [file gb-2012-13-10-r89-S4.zip › IAP592_TE_pancreas.fas]

>ID|8434041 592-03_SB2497_031.ab1 from 46 to 821
GATGTTTAATTT-AAAAGTAGAAATAAGTTTTATAATAGAATTTTTTTTTTT-AATTATA
AGGAAGAAAAGTTAGTTTGAAAAAATTTTTTTTCGGAAATTTTTTGTTTTATACGCGTTT
ACGCGATTAGTTAGGAAGAACGTAGTAAATTAGAATTTTTTGCGGTAAAATTTTATTGTT
TATATTTTTAGGAGTAAGAGTGTAAGAGAGAGTAAGAGTTTTATTGTTTATATTTTTAGG
AGTTAGGGCGTAAGAGCGTAAGAGTTTTAGAGAGTAAGAGTTAGAGTAAGAGTGTAAGAG
TTTTATTGTTTATATTTTTAGGAGTAAGAAGTAAGAGTTAGAGTAAGAGAGAGAATGGCG
AAATTTTGTTTTTTTTT-AAGGAGAATTATTTTTCGTTTAGGACGTATTATTTTTTGATT
GGTTGTAGTT
>ID|8434079 592-04_SB2497_032.ab1 from 49 to 776
GATGTTTAATTT-AAAAGTAGAAATAAGTTTTATAATAGAATTTTTTTTTTT-AATTATA
AGGAAGAAAAGTTAGTTTGAAAAAATTTTTTTTTGGAAATTTTTTGTTTTATACGCGTTT
ACGCGATTAGTTAGGAAGAACGTAGTAAATTAGAATTTTTTGCGGTAAAATTTTATTGTT
TATATTTTTAGGAGTAAGAGTGTAAGAGAGAGTAAGAGTTTTATTGTTTATATTTTTAGG
AGTTAGGGCGTAAGAGCGTAAGAGCTTTAGAGAGTAAGAGTTAGAGTAAGAGTGTAAGAG
TTTTATTGTTTATATTTTTAGGAGTAAGAAGTAAGAGTTAGAGTAAGAGAGAGAATGGCG
AAATTTCGTTTTTTTTT-AAGGAGAATTATTTTCCGTTTAGGACGTATTATTTTTTGATT
GGTTGTAGTT
>ID|8434012 592-05_SB2497_047.ab1 from 39 to 793
GATGTTTAATTT-AAAAGTAGAAATAAGTTTTATAATAGAATTTTTTTTTTT-AATTATA
AGGAAGAAAAGTTAGTTTGAAAAAATTTTTTTTTGGAAATTTTTTGTTTTATACGCGTTT
ACGCGATTAGTTAGGAAGAACGTAGTAAATTAGAATTTTTTGCGGTAAAATTTTATTGTT
TATATTTTTAGGAGTAAGAGTGTAAGAGAGAGTAAGAGTTTTATTGTTTATATTTTTAGG
AGTTAGGGCGTAAGAGCGTAAGAGTTTTAGAGAGTAAGAGTTAGAGTAAGAGTGTAAGAG
TTTTATTGTTTATATTTTTAGGAGTAAGAAGTAAGAGTTAGAGTAAGAGAGAGAATGGCG
AAATTTCGTTTTTTTTT-AAGGAGAATTATTTTTCGTTTAGGACGTATTATTTTTTGATT
GGTTGTAGTT
>ID|8434021 592-11_SB2497_095.ab1 from 34 to 891
GATGTTTAATTT-AAAAGTAGAAATAAGTTTTATAATAGAATTTTTTTTTTT-AATTATA
AGGAAGAAAAGTTAGTTTGAAAAAATTTTTTTTTGGAAATTTTTTGTTTTATACGCGTTT
ACGCGATTAGTTAGGAAGAACGTAGTAAATTAGAATTTTTTGCGGTAAAATTTTATTGTT
TATATTTTTAGGAGTAAGAGTGTAAGAGAGAGTAAGAGTTTTATTGTTTATATTTTTAGG
AGTTAGGGCGTAAGAGCGTAAGAGTTTTAGAGAGTAAGAGTTAGAGTAAGAGTGTAAGAG
TTTTATTGTTTATATTTTTAGGAGTAAGAAGTAAGAGTCAGAGTAAGAGAGAGAATGGCG
AAATTTCGTTTTTTTTT-AAGGAGAATTATTTTTCGTTTAGGACGTATTATTTTTTGATT
GGTTGTAGTT
>ID|8434036 592-15_SB2497_029.ab1 from 39 to 656
----TTTAATTT-AAAAGTAGAAATAAGTTTTATAATAGAATTTTTTTTTTTTAATTATA
AGGAAGAAAAGTTAGTTTGAAAAAATTTTTTTTTGGAAATTTTTTGTTTTATACGCGTTT
ACGCGATTAGTTAGGAAGAACGTAGTAAATTAGAATTTTTTGCGGTAAAATTTTATTGTT
TATATTTTTAGGAGTAAGAGTGTAAGAGAGAGTAAGAGTTTTATTGTTTATATTTTTAGG
AGTTAGGGCGTAAGAGCGTAAGAGTTTTAGAGAGTAAGAGTTAGAGTAAGAGTGTAAGAG
TTTTATTGTTTATATTTTTAGGAGTAAGAAGTAAGAGTTAGAGTAAGAGAGAGAATGGCG
AAATTTCGTTTTTTTTT-AAGGAGAATTATTTTTCGTTTAGGACGTATTATTTTTTGATT
GGTTGTAGTT
>ID|8434072 592-14_SB2497_014.ab1 from 126 to 620
GATGTTTAATTT-AAAAGTAGAAATAAGTTTTATAATAGAATTTTTTTTTT--AATTATA
AGGAAGAAAAGTTAGTTTGAAAAAATTTTTTTTTGGAAATTTTTTGTTTTATACGCGTTT
ACGCGATTAGTTAGGAAGAACGTAGTAAATTAGAATTTTTTGCGGTAAAATTTTATTGTT
TATATTTTTAGGAGTAAGAGTGTAAGAGAGAGTAAGAGTTTTATTGTTTATATTTTTAGG
AGTTAGGGCGTAAGAGCGTAAGAGTTTTAGAGAGTAAGAGTTAGAGTAAGAGTGTAAGAG
TTTTATTGTTTATATTTTTAGGAGTAAGAAGTAAGAGTTAGAGTAAGAGAGAGAATGGCG
AAATTTCGTTTTTTTT--AAGGAGAATTATTTTTCGTTTAGGACGTATTATTTTTTGATT
----------
>ID|8434016 592-07_SB2497_063.ab1 from 49 to 694
GATGTTTAATTTTAAAAGTAGAAATAAGTTTTATAATAGAATTTTTTTTTTT-AATTATA
AGGAAGAAAAGTTAGTTTGAAAAAATTTTTTTTTGGAAATTTTTTGTTTTATACGCGTTT
ACGCGATTAGTTAGGAAGAACGTAGCAAATTAGAATTTTTTGCGGTAAAATTTTATTGTT
TATATTTTTAGGAGTAAGAGTGTAAGAGAGAGTAAGAGTTTTATTGTTTATATTTTTAGG
AGTTAGGGCGTAAGAGCGTAAGAGTTTTAGAGAGTAAGAGTTAGAGTAAGAGTGTAAGAG
TTTTATTGTTTATATTTTTAGGAGTAAGAAGTAAGAGTTAGAGTAAGAGAGAGAATGGCG
AAATTTCGTTTTTTTTTTAAGGAG------------------------------------
----------
>ID|8434031 592-08_SB2497_064.ab1 from 35 to 811
GATGTTTAATTT-AAAAGTAGAAATAAGTTTTATAATAGAATTTTTTTTTTT-AATTATA
AGGAAGAAAAGTTAGTTTGAAAAAATTTTTTTTTGGAAATTTTTTGTTTTATACGCGTTT
ACGCGATTAGTTAGGAAGAACGTAGTAAATTAGAATTTTTTGCGGTAAAATTTTATTGTT
TATATTTTTAGGAGTAAGAGTGTAAGAGAGAGTAAGAGTTTTATTGTTTATATTTTTAGG
AGTTAGGGTGTAAGAGCGTAAGAGTTTTAGAGAGTAAGAGTTAGAGTAAGAGTGTAAGAG
TTTTATTGTTTATATTTTTAGGAGTAAGAAGTAAGAGTTAGAGTAAGAGAGAGAATGGCG
AAATTTCGTTTTTTTTT-AAGGAGAATTATTTTTCGTTTAGGACGTATTATTTTTTGATT
GGTTGTAGTT
>ID|8434082 592-16_SB2497_030.ab1 from 119 to 615
GATGTTTAATTT-AAA-GTAGAAATAAGTTTTATAATAGAATTTTTTTTTTT-AATTATA
AGGAAGAAAAGTTAGTTTGAAAAAATTTTTTTTTGGAAATTTTTTGTTTTATACGCGTTT
ACGCGATTAGTTAGGAAGAACGTAGTAAATTAGAATTTTTTGCGGTAAAATTTTATTGTT
TATATTTTTAGGAGTAAGAGTGTAAGAGAGAGTAAGAGTTTTATTGTTTATATTTTTAGG
AGTTAGGGCGTAAGAGCGTAAGAGTTTTAGAGAGTAAGAGTTAGAGTAAGAGTGTAAGAG
TTTTATTGTTTATATTTTTAGGAGTAAGAAGTAAGAGTTAGAGTAAGAGAGAGAATGGCG
AAATTTCGTTTTTTTTT-AAGGAGAATTATTTTTCGTTTAGGACGTATTATTTTTTGATT
GGTTGTAGTT
>ID|8434007 592-06_SB2497_048.ab1 from 36 to 770
GATGTTTAATTT-AAAAGTAGAAATAAGTTTTATAATAGAATTTTTTTTTTT-AATTATA
AGGAAGAAAAGTTAGTTTGAAAAAATTTTTTTTTGGAAATTTTTTGTTTTATACGCGTTT
ACGCGATTAGTTAGGAAGAACGTAGTAAATCAGAATTTTTTGTGGTAAAATTTTATTGTT
TATATTTTTAGGAGTAAGAGTGTAAGAGAGAGTAAGAGTTTTATTGTTTATATTTTTAGG
AGTTAGGGCGTAAGAGCGTAAGAGTTTTAGAGAGTAAGAGTTAGAGTAAGAGTGTAAGAG
TTTTATTGTTTATATTTTTAGGAGTAAGAAGTAAGAGTTAGAGTAAGAGAGAGAATGGTG
AAATTTTGTTTTTTTTT-AAGGAGAATTATTTTTCGTTTAGGACGTATTATTTTTTGATT
GGTTGTAGTT
>ID|8434030 592-12_SB2497_096.ab1 from 44 to 867
GATGTTTAATTT-AAAAGTAGAAATAAGTTTTATAATAGAATTTTTTTTTT--AATTATA
AGGAAGAAAAGTTAGTTTGAAAAAATTTTTTTTTGGAAATTTTTTGTTTTATACGCGTTT
ACGCGATTAGTTAGGAAGAACGTAGTAAATTAGAATTTTTTGCGGTAAAATTTTATTGTT
TATATTTTTAGGAGTAAGAGTGTAAGAGAGAGTAAGAGTTTTATTGTTTATATTTTTAGG
AGTTAGGGCGTAAGAGCGTAAGAGTTTTAGAGAGTAAGAGTTAGAGTAAGAGTGTAAGAG
TTTTATTGTTTATATTTTTAGGAGTAAGAAGTAAGAGTTAGAGTAAGAGAGAGAATGGCG
AAATTTCGTTTTTTTTT-AAGGAGAATTATTTTTCGTTTAGGACGTATTATTTTTTGATT
GGTTGTAGTT
>ID|8434014 592-10_SB2497_080.ab1 from 40 to 864
GATGTTTAATTT-AAAAGTAGAAATAAGTTTTATAATAGACTTTTTTTTTTT-AATTATA
AGGAAGAAAAGTTAGTTTGAAAAAATTTTTTTTTGGAAATTTTTTGTTTTATACGCGTTT
ACGCGATTAGTTAGGAAGAACGTAGTAAATTAGAATTTTTTGCGGTAAAATTTTATTGTT
TATATTTTTAGGAGTAAGAGTGTAAGAGAGAGTAAGAGTTTTATTGTTTATATTTTTAGG
AGTTAGGGCGTAAGAGCGTAAGAGTTTTAGAGAGTAAGAGTTAGAGTAAGAGTGTAAGAG
TTTTATTGTTTATATTTTTAGGAGTAAGAAGTAAGAGTTAGAGTAAGAGAGAGAATGGTG
AAATTTCGTTTTTTTTT-AAGGAGAATTATTTTTCGTTTAGGACGTATTATTTTTTGATT
GGTTGTAGTT
>ID|8434094 592-09_SB2497_079.ab1 from 39 to 838
GATGTTTAATTT-AAAAGTAGAAATAAGTTTTATAATAGAATTTTTTTTTT--AATTATA
AGGAAGAAAAGTTAGTTTGAAAAAATTTTTTTTTGGAAATTTTTTGTTTTATACGCGTTC
ACGCGACTAGTTAGGAAGAACGTAGTAAATTAGAATTTTTTGCGGTAAAATTTTATTGTT
TATATTTTTAGGAGTAAGAGTGTAAGAGAGAGTAAGAGTTTTATTGTTTATATTTTTAGG
AGTTAGGGCGTAAGAGCGTAAGAG-TTTAGAGAGTAAGAGTTAGAGTAAGAGTGTAAGAG
TTTTATTGTTTATATTTTTAGGAGTAAGAAGTAAGAGTTAGAGTAAGAGAGAGAATGGCG
AAATTTCGTTTTTTTTT-AAGGAGAATTATTTTTCGTTTAGGACGTATTATTTTTTGATT
GGTTGTAGTT
>ID|8434008 592-01_SB2497_015.ab1 from 40 to 879
GATGTTTAATTT-AAAAGTAGAAATAAGTTTTATAATAGAATTTTTTTTTTT-AATTATA
AGGAAGAAAAGTTAGTTTGAAAAAATTTTTTTTTGGAAATTTTTTGTCTTATACGCGTTT
ACGCGATTAGTTAGGAAGAACGTAGTAAATTAGAATTTTTTGCGGTAAAATTTTATTGTT
TATATTTTTAGGAGTAAGAGTGTAAGAGAGAGTAAGAGTTTTATTGTTTATATTTTTAGG
AGTTAGGGTGTAAGAGCGTAAGAGTTTTAGAGAGTAAGAGTTAGAGTAAGAGTGTAAGAG
TTTTATTGTTTATATTTTTAGGAGTAAGAAGTAAGAGTTAGAGTAAGAGAGAGAATGGCG
AAATTTCGTTTCTTTTT-AAGGAGAATTATTTTTCGTTTAGGACGTATTATTTTT-GATT
GGTTGTAGTT
>ID|8434092 592-13_SB2497_013.ab1 from 38 to 830
GATGTTTAATTT-AAAAGTAGAAATAAGTTTTATAACAGAATTTTCTTTTTT-AATTATA
AGGAAGAAAAGTTAGTTTGAAAAAATTTTTTTTTGGAAACTTTCTGTTTTACACGCGTTC
ACGCGATTAGTTAGGAAGAACGCAGTAAATTAGAATTTTTTGCGGTAAAATTTTATTGTT
TATATTTTTAGGAGTAAGAGTGTAAGAGAGAGTAAGAGTTTTATTGTTTATATTTTTAGG
AGTTAGGGCGTAAGAGCGTAAGAGTTTTAGAGAGTAAGAGCTAGAGTAAGAGTGTAAGAG
TTTTATTGTTTATATTTTTAGGAGTAAGAAGTAAGAGTTAGAGTAAGAGAGAGAATGGCG
AAATTTCGTTTTTTTTT-AAGGAGAATTATTTTTCGTTTAGGACGTATTATTTTTTGATT
GGTTGTAGTT
>ID|8434066 592-02_SB2497_016.ab1 from 27 to 844
GATGTTTAATTT-AAAAGTAGAAATAAGTTTTACAATAGAATTTTTTTTTT--AATTATA
AGGAAGAAAAGTTAGTTTGAAAAAATTTTTTTTTGGAAACTTTTTGTTTTACACGCGTTC
ACGCGATTAGTCAGGAAGAACGTAGTAAATTAGAATCTTCTGCGGTAAAATTTTATTGTT
TATATTTTTAGGAGTAAGAGTGTAAGAGAGAGTAAGAGTTTTATTGTTTATATTTTTAGG
AGTTAGGGCGTAAGAGCGTAAGAGTTTTAGAGAGTAAGAGTTAGAGTAAGAGTGTAAGAG
TTTTATTGTTTATATTTTTAGGAGTAAGAAGTAAGAGTTAGAGTAAGAGAGAGAATGGCG
AAATTTCGTTTTTTTTT-AAGGAGAATTATTTTTCGTTTAGGACGTATTATTTTTTGATT
GGTTGTAGTT
