# Supplementary material for: Epigenetic interplay between mouse endogenous retroviruses and host genes
Source: Genome Biol. 2012 Oct 3;13(10):R89. doi: 10.1186/gb-2012-13-10-r89 (PMC3491417; doi:10.1186/gb-2012-13-10-r89)
Supplement: Additional file 4 — All bisulfite sequencing data. Compilation of all bisulfite sequences. [file gb-2012-13-10-r89-S4.zip › IAP2374_gene_spleen.fas]

>ID|8515676 g2374-02_P1105107_058.ab1 from 16 to 646
TGGTTTTAGGTTTTGTAAAATTAATGTGTATATTTTAAAAATTTGGGAGAAGATTGGAAA
TAATGGTTATAGATAGTGGGTGAGAGGGTTGGTGTAATTTTATTTTATATTAGATTAATG
AGTAGGATATTTTTGAAGGTTTGATTAGTTTTTCGGTGAAGTTTTAGTGTTTTTTTTTTT
GTAGTGTAGGTGTTATTTAGGTTTGTTTTGAGGTAGTGGTGATTGGGGTTGGGTAGTTTG
TGATTTTAGTGTGGGGATAGTGGGGTGGGTGTGGTGGTTATTTTGTTTTGGGGTGGTATT
TTGTTTGGTGGTTGTTTTTTTTAGTTGAATTAGTTTTGTGTAGTTTTAGTTGTTATGTTT
TTTGGGGTTAGTGTGAGTGTTTTGTAGTGTTTGGTGGAGTAGTTGAAGTTGGAGGTTGG
>ID|8515814 g2374-07_P1105107_007.ab1 from 26 to 846
TGGTTTTAGTTTTGTAAAATTAATGTGTATATTTTAAAAATTTGGGAGAAGATTGGAAAT
AATGGTTATAGATAGTGGGTGAGAGGGTTGGTGTAATTTTATTTTATATTAGATTAATGA
GTAGGATATTTTTGAAGGTTTGATTAGTTTTTTGGTGAAGTTTTAGTGTTTTTTTTTTTG
TAGTGTAGGTGTTATTTAGGTTTGTTTTGAGGTAGTGGTGATTGGGGCTGGGTAGTTTGT
GATTTTAGTGTGGGGATAGTGGGGTGGGTGTGGTGGTTATTTCGTTTTGGGGTGGTATTT
TGTTTGGTGGTTGTTTTTTTTAGTTGAATTAGTTTTGTGTAGTTTTAGTTGTTATGTTTT
TTGGGGTTAGTGTGAGTGTTTTGTAGTGTTTGGTGGAGTAGTTGAAGTTGGAGGTTGG
>ID|8515884 g2374-06_P1105107_090.ab1 from 26 to 759
TGGTTTTAGTTTTGTAAAATTAATGTGTATATTTAAAAAATTTGGGAGAAGATTGGAAAT
AATGGTTATAGATAGTGGGTGAGAGGGTTGGTGTAATTTTATTTTATATTAGATTAATGA
GTAGGATATTTTTGAAGGTTTGATTAGTTTTTTGGTGAAGTTTTAGTGTTTTTTTTTTTG
TAGTGTAGGTGTTATTTAGGTTTGTTTTGAGGTAGTGGTGATTGGGGTTGGGTAGTTTGT
GATTTTAGTGTGGGGATAGTGGGGTGGGTGTGGTGGTTATTTTGTTTTGGGGTGGTATTT
TGTTTGGTGGTTGTTTTTTTTAGTTGAATTAGTTTTGTGTAGTTTTAGTTGTTATGTTTT
TTGGGGTTAGTGTGAGTGTTTTGTAGTGTTTGGTGGAGTAGTTGAAGTTGGAGGTTGG
>ID|8515668 g2374-04_P1105107_074.ab1 from 14 to 780
TGGTTTTAGTTTTGTAAAATTAATGTGTATATTTTAAAAATTTGGGAGAAGATTGGAAAT
AATGGTTATAGATAGTGGGTGAGAGGGTTGGTGTAATTTTATTTTATATTAGATTAATGA
GTAGGATATTTTTGAAGATTTGATTAGTTTTTTGGTGAAGTTTTAGTGTTTTTTTTTTTG
TAGTGTAGGTGTTATTTAGGTTTGTTTTGAGGTAGTGGTGATTGGGGTTGGGTAGTTTGT
GATTTTAGTGTGGGGATAGTGGGGTGGGTGCGGTGGTTATTTTGTTTTGGGGTGGTATTT
TGTTTGGTGGTTGTTTTTTTTAGTTGAATTAGTTTTGTGTAGTTTTAGTTGTTATGTTTT
TTGGGGTTAGTGTGAGTGTTTTGTAGTGTTTGGTGGAGTAGTTGAAGTTGGAGGTTGG
>ID|8515779 g2374-08_P1105107_008.ab1 from 24 to 868
TGGTTTTAGTTTTGTAAAATTAATGTGTATATTTTAAAAATTTGGGAGAAGATTGGAAAT
AATGGTTATAGATAGTGGGTGAGAGGGTTGGTGTAATTTTATTTTATATTAGATTAATGA
GTAGGATATTTTTGAAGGTTTGATTAGTTTTTTGGTGAAGTTTTAGTGTTTTTTTTTTTG
TAGTGTAGGTGTTATTTAGGTTTGTTTTGAGGTAGTGGTGATTGGGGTTGGGTAGTTTGT
GATTTTAGTGTGGGGATAGTGGGGTGGGTGTGGTGGTTATTTTGTTTTGGGGTGGTATTT
TGTTTGGTGGTTGTTTTTTTTAGTTGAATTAGTTTTGTGTAGTTTTAGTTGTTATGTTTT
TTGGGGTTAGTGTGAGTGTTTTGTAGTGTTTGGTGGAGTAGTTGAAGTTGGAGGTTGG
>ID|8515847 g2374-01_P1105107_057.ab1 from 16 to 675
TGGTTTTAGTTTTGTAAAATTAATGTGTATATTTTAAAAATTTGGGAGAAGATTGGAAAT
AATGGTTATAGATAGTGGGTGAGAGGGTTGGTGTAATTTTATTTTATATTAGATTAATGA
GTAGGATATTTTTGAAGGTTTGATTAGTTTTTTGGTGAAGTTTTAGTGTTTTTTTTTTTG
TAGTGTAGGTGTTATTTAGGTTTGTTTTGAGGTAGTGGTGATTGGGGTCGGGTAGTTTGT
GATTTTAGTGTGGGGATAGTGGGGTGGGTGTGGTGGTTATTTTGTTTTGGGGTGGTATTT
TGTTTGGTGGTTGTTTTTTTTAGTTGAATTAGTTTTGTGTAGTTTTAGTTGTTATGTTTT
TTGGGGTTAGTGTGAGTGTTTTGTAGTGTTTGGTGGAGTAGTTGAAGTTGGAGGTTGG
>ID|8515655 g2374-05_P1105107_089.ab1 from 19 to 751
TGGTTTTAGTTTTGTAAAATTAATGTGTATATTTAAAAAATTTGGGAGAAGATTGGACAT
AATGGTTATAGATAGTGGGTGAGAGGGTTGGTGTAATTTTATTTTATATTAGATTAATGA
GTAGGATATTTTTGAAGGTTTGATTAGTTTTTTGGTGAAGTTTTAGTGTTTTTTTTTTGT
AGTGTAGGTGTTATTTAGGTTTGTTTTGAGGTATTGGTGATTGGGGTTGGGTAGTTTGTG
ATTTTAGTGTGGGGATAGTGGGGTGGGTGTGGTGGTTATTTTGTTTTGGGGTGGTATTTT
GTTTGGTGGTTGTTTTTTTTAGTTGAATTAGTTTTGTGTAGTTTTAGTTGTTATGTTTTT
TGGGGTTAGTGTGAGTGTTTTGTAGTGTTTGGTGGAGTAGTTGAAGTTGGAGGTTGG
>ID|8515775 g2374-10_P1105107_024.ab1 from 26 to 866
TGGTTTTAGTTTTGTAAAATTAATGTGTATATTTTAAAAATTTGGGAGAAGATTGGAAAT
AATGGTTATAGATAGTGGGTGAGAGGGTTGGTGTAATTTTATTTTATATTAGATTAATGA
GTAGGATATTTTTGAAGGTTTGATTAGTTTTTTGGTGAAGTTTTAGTGTTTTTTTTTTTG
TAGTGTAGGTGTTATTTAGGTTTGTTTTGAGGTAGTGGTGATTGGGGTTGGGTAGTTTGT
GATTTTAGTGTGGGGATAGTGGGGTGGGTGCGGTGGTTATTTTGTTTTGGGGTGGTATTT
TGTTTGGTGGTTGTTTTTTTTAGTTGAATTAGTTTTGTGTAGTTTTAGTTGTTATGTTTT
TTGGGGTTAGTGTGAGTGTTTTGTAGTGTTTGGTGGAGTAGTTGAAGTTGGAGGTTGG
>ID|8515831 g2374-03_P1105107_073.ab1 from 17 to 901
TGGTTTTAGTTTTGTAAAATTAATGTGTATTTTTAAAAAATTTGGGAGAAGATTGGAAAT
AATGGTTATAGATAGTGGGTGAGAGGGTTGGTGTAATTTTATTTTATATTAGATTAATGA
GTAGGATATTTTTGAAGGTTTGATTAGTTTTTTGGTGAAGTTTTAGTGTTTTTTTTTTGT
AGTGTAGGTGTTATTTAGGTTTGTTTTGAGGTATTGGTGATTGGGGTTGGGTAGTTTGTG
ATTTTAGTGTGGGGATAGTGGGGTGGGTGTGGTGGTTATTTTGTTTTGGGGTGGTATTTT
GTTTGGTGGTTGTTTTTTTTAGTTGAATTAGTTTTGTGTAGTTTTAGTTGTTATGTTTTT
TGGGGTTAGTGTGAGTGTTTTGTAGTGTTTGGTGGAGTAGTTGAAGTTGGAGGTTGA
>ID|8515935 g2374-09_P1105107_023.ab1 from 23 to 787
TGGTTTTAGTTTTGTAAAATTAATGTGTATATTTAAAAAATTTGGGAGAAGATTGGAAAT
AATGGTTATAGATAGTGGGTGAGAGGGTTGGTGTAATTTTATTTTATATTGATTAATGAG
TAGGATATTTTTGAAGATTTGATTAGTTTTTTGGTGAAGTTTTAGTGTTTTTTTTTTTGT
AGTGTAGGTGTTATTTAGGTTTGTTTTGAGGTATTGGTGATTGGGGTTGGGTAGTTTGTG
ATTTTAGTGTGGGGATAGTGGGGTGGGTGTGGTGGTTATTTTGTTTTGGGGTGGTATTTT
GTTTGGTGGTTGTTTTTTTTAGTTGAATTAGTTTTGTGTAGTTTTAGTTGTTATGTTTTT
TGGGGTTAGTGTGAGTGTTTTGTAGTGTTTGGTGGAGTAGTTGAAGTTGGAGGTTGG
>ID|8457961 g2374-13_SB2515_005.ab1 from 153 to 179
TGTGAGTGTTTTGTAGTGTTTGGTGGA
>ID|8457990 g2374-12_SB2515_088.ab1 from 149 to 540
GGTTGGTGTAATTTTATTTTATATTAGATTAATGAGTAGGATATTTTTGAAGGTTTGATT
AGTTTTTTGGTGAAGTTCTAGTGTTTTTTTTTTTGTAGTGTAGGTGTTATTTAGGTTTGT
TTTGAGGTATTGGTGATTGGGGTTGGGTAGTTTGTGATTTTAGTGTGGGGATAGTGGGGT
GGGTGTGGTGGTTATTTTGTTTTGGGGTGGTATTTTGTTTGGTGGTTGTTTTTTTTAGTT
GAATTAGTTTTGTGTAGTTTTAGTTGTTATGTTTTTTGGGGTTAGTGTGAGTGTTTTGTA
GTGTTTGGTGGAGTAGTTGAAG
>ID|8450440 g2374-03_SB2513_027.ab1 from 220 to 685
TGGTTTTAGTTTTGTAAAATTAATGTGTATATTTTAAAAATTTGGGAGAAGATTGGAAAT
AATGGTTATAGATAGTGGGTGAGAGGGTTGGTGTAATTTTATTTTATATTAGATTAACGA
GTAGGATATTTTTGAAGGTTTGATTAGTTTTTTGGTGAAGTTTTAGTGTTTTTTTTTCTG
TAGTGTAGGTGTTGTTTAGGTTTGTTTTGAGGTAGTGGTGATTGGGGTTGGGTAGTTTGT
GATTTTAGTGTGGGGATAGTGGGGTGGGTGTGGTGGTTATTTTGTTTTGGGGTGGTATTT
TGTTTGGTGGTTGTTTTTTTTAGTTGAATTAGTTTT
>ID|8450504 g2374-01_SB2513_011.ab1 from 162 to 696
TGGTTTTAGTTTTGTAAAATTAATGTGTATATTTAAAAAATTTGGGAGAAGATTGGAAAT
AATGGTTATAGATAGTGGGTGAGAGGGTTGGTGTAATTTTATTTTATATTAGATTAATGA
GTAGGATATTTTTGAAGGTTTGATTAGTTTTTTGGTGAAGTTTTAGTGTTTTTTTTTTCG
TAGTGTAGGTGTTATTTAGGTTTGTTTTGAGGTATTGGTGATTGGGGTTGGGTAGTTTGT
GATTTTAGTGTGGGGATAGTGGGGTGGGTGTGGTGGTTATTTTGTTTTGGGGTGGTATTT
TGTTTGGTGGTTGTTTTTTTTAGTTGAATTAGTTTTGTGTAGTTTTAGTTGTTATGTTTT
TTGGGGTTAGTGTGAGTGTTTTGTAGTGTTTGGT
>ID|8450415 g2374-05_SB2513_043.ab1 from 182 to 356
GTTATTTAGGTTTGTTTTGAGGTATTGGTGATTGGGGTTGGGTAGTTTGTGATTTTAGTG
TGGGGATAGCGGGGTGGGTGTGGTGGTTATTTTGTTTTGGGGTGGTATTTTGTTTGGTGG
TTGTTTTTTTTAGTTGAATTAGTTTTGTGTAGTTTTAGTTGTTATGTTTTTTGGG
>ID|8450444 g2374-04_SB2513_028.ab1 from 245 to 677
TGGTTTTAGTTTTGTAAAATTAATGTGTATATTTTGAAAATTTGGGAGAAGATTGGAAAT
AATGGTTATAGATAGTGGGTGAGAGGGTTGGCGTAATTTTATTTTATATTAGATTAATGA
GTAGGATATTTTTGAAGGTTTGATTAGTTTTTTGGTGAAGTTTTAGTGTTTTCTTTTTTG
TAGTGTAGGTGTTATTTAGGTTTGTTTTGAGGTAGTGGTGATTGGGGTTGGGTAGTTTGT
GATTTTAGTGTGGGGATAGTGGGGTGGGTGTGGTGGTTATTTTGTTTTGGGGTGGTATTT
TGTTTGGTGGTTGTTTT
>ID|8450467 g2374-10_SB2513_076.ab1 from 269 to 352
TTGGTGATTGGGGTTGGGTAGTTTGTGATTTTAGTGTGGGGATAGTGGGGTGGGTGTGGT
GGTTATTTTGTTTTGGGGTGGTAT
>ID|8450458 g2374-08_SB2513_060.ab1 from 184 to 604
TGGTTTTAGTTTTGTAAAATTAATGTGTATATTTTAAAAATTTGGGAGAAGATTGGAAAT
AATGGTTATAGATAGTGGGTGAGAGGGTTGGTGTAATTTTATTTTATATTAGATTAATGA
GTAGGATATTTTTGAAGGTTTGATTAGTTTTTTGGTGAAGTTTTAGTGTTTTTTTTTTGT
AGTGTAGGTGTTATTTAGGTTTGTTTTGAGGTAGTGGTGATTGGGGTTGGGTAGTTTGTG
ATTTTAGTGTGGGGATAGTGGGGTGGGTGTGGTGGTTATTTTGTTTTGGGGTGGTATTTT
GTTTGGTGGTTGTTTTTTTTAGTTGAATTAGTTTTGTGTAGTTTTAGTTGTTATGTTTTT
TGGGGT
