# Supplementary material for: Epigenetic interplay between mouse endogenous retroviruses and host genes
Source: Genome Biol. 2012 Oct 3;13(10):R89. doi: 10.1186/gb-2012-13-10-r89 (PMC3491417; doi:10.1186/gb-2012-13-10-r89)
Supplement: Additional file 4 — All bisulfite sequencing data. Compilation of all bisulfite sequences. [file gb-2012-13-10-r89-S4.zip › IAP2374_TE_spleen.fas]

>ID|8434037 2374-02_SB2497_076.ab1 from 41 to 881
AGAGAGAGAAAGAATGGTAAAATTTCGTTTTTTTTAAGGAGAGTTATTTTTCGTTTAGGA
CGTATTATTTTTTGATTGGTTGTAGTTTATCGGTCTAGTTGTTATTACGAGAAAGGTAGA
ATATATGGCGGGAAAATTGTTTTTGTACGTGTGTAGATTATGTTTATTATTTAGAATATA
GTTGTTAGCGTCATTTTATAATGGTAAATGTGAGGGCGGTTTTTTATAAAAAATTTTTTT
GGAAAAAAAGTTAAGAAAAGAAGAGAGACAGAGATTTTTAATTTATATTATTTTTGTATT
TAGTTATTTTTGTTTTAGTTTTTGAAGTTATTGAAGTTATGGGATTTTAGGTATGTGTTA
TTATGTTTGGTATAAATATTGGTATTTTTTGATTTATTTTTTTTATTTTTAGTATGTT
>ID|8434064 2374-05_SB2497_009.ab1 from 42 to 858
AGAGAGAGAAAGAATGGTAAAATTTCGTTTTTTTTAAGGAGAATTATTTTTCGTTTAGGA
CGTATTATTTTTTGATTGGTTGTAGTTTATCGGTTTAGTTGTTATTACGAGAAAGGTAGA
ATATATGGCGGGAAAATTGTTTTTGTACGTGTGTAGATTATGTTTATTATTTAGAATATA
GTTGTTAGCGTTATTTTATAATGGTAAATGTGAGGGCGGTTTTTTATAAAAAATTTTTTT
GGAAAAAAAGTTAAGAAAAGAAGAGAGATAGAGATTTTTAATTTATATTATTTTTGTATT
TAGTTATTTTTGTTTTAGTTTTTGAAGTTATTGAAGTTATGGGATTTTAGGTATGTGTTA
TTATGTTTGGTATAAATATTGGTATTTTTTGATTTATTTTTTTTATTTTTAGTATGTT
>ID|8434075 2374-06_SB2497_010.ab1 from 40 to 863
AGAGAGAGAAAGAATGGTAAAATTTCGTTTTTTTTAAGGAGAATTATTTTTCGTTTAGGA
CGTATTATTTTTTGATTGGTTGTAGTTTATCGGTTTAGTTGTTATTACGAGAAAGGTAGA
ATATATGGCGGGAAAATTGTTTTTGTACGTGTGTAGATTATGTTTATTATTTAGAATATA
GTTGTTAGCGTTATTTTATAATGGTAAATGTGAGGGCGGTTTTTTATAAAAAATTTTTTT
GGAAAAAAAGTTAAGAAAAGAAGAGAGATAGAGATTTTTAATTTATATTATTTTTGTATT
TAGTTATTTTTGTTTTAGTTTTTGAAGTTATTGAAGTTATGGGATTTTAGGTATGTGTTA
TTATGTTTGGTATAAATATTGGTATTTTTTGATTTATTTTTTTTATTTTTAGTATGTT
>ID|8434080 2374-07_SB2497_025.ab1 from 40 to 821
AGAGAGAGAAAGAATGGTAAAATTTTGTTTTTTTTAAGGAGAATTATTTTTCGTTTAGGA
CGTATTATTTTTTGATTGGTTGTAGTTTATCGGTTTAGTTGTTATTACGAGAAAGGTAGA
ATATATGGCGGGAAAATTGTTTTTGTACGTGTGTAGATTATGTTTATTATTTAGAATATA
GTTGTTAGCGTTATTTTATAATGGTAAATGTGAGGGCGGTTTTTTATAAAAAATTTTTTT
GGAAAAAAAGTTAAGAAAAGAAGAGAGATAGAGATTTTTAATTTATATTATTTTTGTATT
TAGTTATTTTTGTTTTAGTTTTTGAAGTTATTGAAGTTATGGGATTTTAGGTATGTGTTA
TTATGTTTGGTATAAATATTGGTATTTTTTGATTTATTTTTTTTATTTTTAGTATGTT
>ID|8434097 2374-11_SB2497_057.ab1 from 96 to 529
----AGAGAAAGAATGGTAAAATTTCGTTTTTTTTAAGGAGAATTATTTTTCGTTTAGGA
CGTATTATTTTTTGATTGGTTGTAGTTTATCGGTTTAGTTGTTATTACGAGAAAGGTAGA
ATATATGGCGGGAAAATTGTTTTTGTACGTGTGTAGATTATGTTTATTATTTAGAATATA
GCTGTTAGCGTTATTTTATAATGGTAAATGTGAGGGCGGTTTTTTATAAAAAATTTTTTT
GGAAAAAAAGTTAAGAAAAGAAGAGAGATAGAGATTTTTAATTTATATTATTTTTGTATT
TAGTTATTTTTGTTTTAGTTTTTGAAGTTATTGAAGTTATGGGATTTTAGGTATGTGTTA
CTATGTTTGGTATAAATATTGGTATTTTTTGATTTATTTTTTTTATTTTTAGTATGTT
>ID|8434034 2374-10_SB2497_042.ab1 from 49 to 782
AGAGAGAGAAAGAATGGTAAAATTTTGTTTTTTTTAAGGAGAATTATTTTTCGTTTAGGA
CGTATTATTTTTTGATTGGTTGTAGTTTATCGGTTTAGTTGTTATTACGAGAAAGGTAGA
ATATATGGCGGGAAAATTGTTTTTGTACGTGTGTAGATTATGTTTATTATTTAGAATATA
GTTGTTAGCGTTATTTTATAATGGTAAATGTGAGGGCGGTTTTTTATAAAAAATTTTTTT
GGAAAAAAAGTTAAGAAAAGAAGAGAGATAGAGATTTTTAATTTATATTATTTTTGTATT
TAGTTATTTTTGTTTTAGTTTTTGAAGTTATTGAAGTTATGGGATTTTAGGTATGTGTTA
TTATGTTTGGTATAAATATTGGTATTTTTTGATTTATTTTTTTTATTTTTAGTATGTT
>ID|8434051 2374-04_SB2497_092.ab1 from 53 to 861
AGAGAGAGAAAGAATGGTAAAATTTCGTTTTTTTTAAGGAGAATTATTTTTCGTTTAGGA
CGTATTATTTTTTGATTGGTTGTAGTTTATCGGTTTAGTTGTTATTACGAGAAAGGTAGA
ATATATGGCGGGAAAATTGTTTTTGTACGTGTGTAGATTATGTTTATTATTTAGAATATA
GTTGTTAGCGTTATTTTATAATGGTAAATGTGAGGGCGGTTTTTTATAAAAAATTTTTTT
GGAAAAAAAGTTAAGAAAAGAAGAGAGATAGAGATTTTTAATTTATATTATTTTTGTATT
TAGTTATTTTTGTTTTAGTTTTTGAAGTTATTGAAGTTATGGGATTTTAGGTATGTGTTA
TTATGTTTGGTATAAATATTGGTATTTTTTGATTTATTTTTTTTATTTTTAGTATGTT
>ID|8434069 2374-14_SB2497_074.ab1 from 46 to 517
AGAGAGAGAAAGAATGGTAAAATTTCGTTTTTTTTAAGGAGAATTATTTTTCGTTTAGGA
CGTATTATTTTTTGATTGGTTGTAGTTTATCGGTTTAGTTGTTATTACGAGAAAGGTAGA
ATATATGGCGGGAAAATTGTTTTTGTACGTGTGTAGATTATGTTTATTATTTAGAATATA
GTTGTTAGCGTTATTTTATAATGGTAAATGTGAGGGCGGTTTTTTATAAAAAATTTTTTT
GG----------------------------------------------------------
------------------------------------------------------------
----------------------------------------------------------
>ID|8434078 2374-16_SB2497_090.ab1 from 43 to 886
AGAGAGAGAAAGAATGGTAAAATTTCGTTTTTTTTAAGGAGAATTATTTTTCGTTTAGGA
CGTATTATTTTTTGATTGGTTGTAGTTTATCGGTTTAGTTGTTATTACGAGAAAGGTAGA
ATATATGGCGGGAAAATTGTTTTTGTACGTGTGTAGATTATGTTTATTATTTAGAATATA
GTTGTTAGCGTTATTTTATAATGGTAAATGTGAGGGCGGTTTTTTATAAAAAATTTTTTT
GGAAAAAAAGTTAAGAAAAGAAGAGAGATAGAGATTTTTAATTTATATTATTTTTGTATT
TAGTTATTTTTGTTTTAGTTTTTGAAGTTATTGAAGTTATGGGATTTTAGGTATGTGTTA
TTATGTTTGGTATAAATATTGGTATTTTTTGATTTATTTTTTTTATTTTTAGTATGTT
>ID|8434085 2374-13_SB2497_073.ab1 from 54 to 849
AGAGAGAGAAAGAATGGTAAAATTTCGTTTTTTTTAAGGAGAATTATTTTTCGTTTAGGA
CGTATTATTTTTTGATTGGTTGTAGTTTATCGGTTTAGTTGTTATTACGAGAAAGGTAGA
ATATATGGCGGGAAAATTGTTTTTGTACGTGTGTAGATTATGTTTATTATTTAGAATATA
GTTGTTAGCGTTATTTTATAATGGTAAATGTGAGGGCGGTTTTTTATAAAAAATTTTTTT
GGAAAAAAAGTTAAGAAAAGAAGAGAGATAGAGATTTCTAATTTATATTATTTTTGTATT
TAGTTATTTTTGTTTTAGTTTTTGAAGTTATTGAAGTTATGGGATTTTAGGTATGTGTTA
TTATGTTTGGTATAAATATTGGTATTTTTTGATTTATTTTTTTTATTTTTAGTATGTT
>ID|8434024 2374-01_SB2497_075.ab1 from 40 to 855
AGAGAGAGAAAGAATGGTAAAATTTTGTTTTTTTTAAGGAGAATTATTTTTCGTTTAGGA
CGTATTATTTTTTGATTGGTTGTAGTTTATCGGTTTAGTTGTTATTACGAGAAAGGTAGA
ATATATGGCGGGAAAATTGTTTTTGTACGTGTGTAGATTATGTTTATTATTTAGAATATA
GTTGTTAGCGTTATTTTATAATGGTAAATGTGAGGGCGGTTTTTTATAAAAAATTTTTTT
GGAAAAAA-GTTAAGAAAAGAAGAGAGATAGAGATTTTTAATTTATATTATTTTTGTATT
TAGTTATTTTTGTTTTAGTTTTTGAAGTTATTGAAGTTATGGGATTTTAGGTATGTGTTA
TTATGTTTGGTATAAATATTGGTATTTTTTGATTTATTTTTTTTATTTTTAGTATGTT
>ID|8434050 2374-12_SB2497_058.ab1 from 50 to 747
AGAGAGAGAAAGAATGGTAAAATTTCGTTTTTTTTAAGGAGAATTATTTTTCGTTTAGGA
CGTATTATTTTTTGATTGGTTGTAGTTTATCGGTTTAGTTGTTATTACGAGAAAGGTAGA
ATATATGGCGGGAAAATTGTTTTTGTACGTGTGTAGATTATGTTTATTATTTAGAATATA
GTTGTTAGCGTTATTTTATAATGGTAAATGTGAGGGCGGTTTTTTATAAAAAATTTTTTT
GGAAAAAAAGTTAAGAAAAGAAGAGAGATAGAGATTTTTAATTTATATTATTTTTGTATT
TAGTTATTTTTGTTTTAGTTTTTGAAGTTATTGAAGTTATGGGATTTTAGGTATGTGTTA
TTATGTTTGGTATAAATATTGGTATTTTTTGATTTATTTTTTTTATTTTTAGTATGTT
>ID|8434065 2374-08_SB2497_026.ab1 from 70 to 733
AGAGAGAGAAAGAATGGTAAAATTTTGTTTTTTTTAAGGAGAATTATTTTTCGTTTAGGA
CGTATTATTTTTTGATTGGTTGTAGTTTATCGGTTTAGTTGTTATTACGAGAAAGGTAGA
ATATATGGCGGGAAAATTGTTTTTGTACGTGTGTAGATTATGTTTATTATTTAGAATATA
GTTGTTAGCGTTATTTTATAATGGTAAATGTGAGGGCGGTTTTTTATAAAAAATTTTTTT
GGAAAAAAAGTTAAGAAAAGAAGAGAGATAGAGATTTTTAATTTATATTATTTTTGTATT
TAGTTATTTTTGTTTTAGTTTTTGAAGTTATTGAAGTTATGGGATTTTAGGTATGTGTTA
TTATGTTTGGTATAAATATTGGTATTTTTTGATTTATTTTTTTTATTTTTAGTATGTT
>ID|8434077 2374-15_SB2497_089.ab1 from 44 to 753
AGAGAGAGAAAGAATGGTAAAATTTCGTTTTTTTTAAGGAGAATTATTTTTCGTTTAGGA
CGTATTATTTTTTGATTGGTTGTAGTTTATCGGTTTAGTTGTTATTATGAGAAAGGTAGA
ATATATGGTGGGAAAATTGTTTTTGTATGTGTGTAGATTATGTTTATTATTTAGAATATA
GTTGTTAGTGTTATTTTATAATGGTAAATGTGAGGGCGGTTTTTTATAAAAAATTTTTTT
GGAAAAAAAGTTAAGAAAAGAAGAGAGATAGAGATTTTTAATTTATATTATTTTTGTATT
TAGTCATTTTTGTTTTAGTTTTTGAAGTTATTGAAGTTATGGGATTTCAGGCATGTGTTA
TTATGTTTGGTATAAATATTGGTATTTTTTGATTTATTTTTTTTATTTTTAGTATGTT
>ID|8434084 2374-09_SB2497_041.ab1 from 132 to 667
AGAGAGAGAAAGAATGGTAAAATTTCGTTTTTTTTAAGGAGAATTATTTTTCGTTTAGGA
CGTATTATTTTTTGATTGGTTGTAGTTTATCGGTTTAGTTGTTATTACGAGAAAGGTAGA
ATATATGGCGGGAAAATTGTTTTTGTGCGTGTGTAGATTATGTTTATTATTTAGAATATA
GTTGTTAGCGTTATTTTATAATGGTAAATGTGAGGGCGGTTTTTTATAAAAAATTTTTTT
GGAAAAAAAGTTAAGAAAAGAAGAGAGATAGAGATTTTTAATTTATATTATTTTTGTATT
TAGTTATTTTTGTTTTAGTTTTTGAAGTTATTGAAGTTATGGGATTTTAGGTATGTGTTA
TTATGTTTGGTATAAATATTGGTATTTTTTGATTTATTTTTTTTATTTTTAGTATGTT
>ID|8434009 2374-03_SB2497_091.ab1 from 55 to 855
AGAGAGAGAAAGAATGGTAAAATTTCGTTTTTTTTAAGGAGAATTATTTTTCGTTTAGGA
CGTATTATTTTTTGATTGGTTGTAGTTTATCGGTTTAGTTGTTATTACGAGAAAGGTAGA
ATATATGGCGGGAAAATTGTTTTTGTATGTGTGTAGATTATGTTTATTATTTAGAATATA
GTTGTTAGCGTTATTTTATAATGGTAAATGTGAGGGCGGTTTTTCATAAAAAATTTTTTT
GGAAAAAAAGTTAAGAAAAGAAGAGAGATAGAGATTTTTAATTTATATTATTTTTGTATT
TAGCTATTTTTGTTTTAGTTTTTGAAGTTATTGAAGTTATGGGATTTTAGGTATGTGTTA
TTATGTTTGGTATAAATATTGGTATTTTTTGATTTATTTTTTTTATTTTTAGTATGTT
