# Supplementary material for: Epigenetic interplay between mouse endogenous retroviruses and host genes
Source: Genome Biol. 2012 Oct 3;13(10):R89. doi: 10.1186/gb-2012-13-10-r89 (PMC3491417; doi:10.1186/gb-2012-13-10-r89)
Supplement: Additional file 4 — All bisulfite sequencing data. Compilation of all bisulfite sequences. [file gb-2012-13-10-r89-S4.zip › IAP3204_TE_kidney.fas]

>ID|8335947 3204-08_P1104550_056.ab1 from 25 to 836
TTATTTTTTGATTGGTTGTAGTTTATCGGTCGAGTTGACGTTACGGGGAAGGTAGAGTAT
AAGTAGTTATAAGATATTTTTGGTATATGCGTAGATTATTTGTTTATTACTTAGAATATA
GTTGTTAGCGTCATTTTGTAACGGCGAATGTGGGCGCGGTTTTTAATAT
>ID|8335893 3204-03_P1104550_023.ab1 from 27 to 852
TTATTTTTTGATTGGTTGTAGTTTATCGGTCGAGTTGATGTTACGGGGAAGGTAGAGTAT
AAGTAGTTATAAGATATTTTTGGTATATGCGTAGATTATTTGTTTATTATTTAGAATATA
GTTGTTAGCGTTATTTTGTAACGGCGAATGTGGGCGCGGTTTTTAATAT
>ID|8335896 3204-06_P1104550_040.ab1 from 37 to 831
TTATTTTTTGATTGGTTGTAGTTTATCGGTCGAGTTGACGTTACGGGGAAGGTAGAGCAT
AAGTAGTTATAAGATATTTTTGGTATATGCGTAGATTATTTGTTTATTATTTAGAATATA
GTTGTTAGCGTTATTTTGTAACGGCGAATGTGGGCGCGGTTTCCAATAT
>ID|8335899 3204-10_P1104550_072.ab1 from 19 to 842
TTATTTTTTGATTGGTTGTAGTTTATCGGTCGAGTTGACGTTACGGGGAAGGTAGAGTAT
AAGTAGTTATAAGATATTTTTGGTATATGCGCAGATTATTTGTTTATTATTTAGAATATA
GTTGTTAGCGTTATCTTGTAACGGCGAATGTGGGCGCGGCTTCCAACAT
>ID|8335905 3204-16_P1104550_022.ab1 from 38 to 857
TTATTTTTTGATTGGTTGTAGTTTATCGGCCGAGTTGACGTTACGGGGAAGGTAGAGTAT
AAGTAGTTATAAGATATTTTTGGTATATGCGCAGATTATTTGTTTACCATTTAGAATATA
GTTGTTAGCGCCATCTTGTAACGGCGAATGTGGGCGCGGTTTTTAATAT
>ID|8335892 3204-02_P1104550_008.ab1 from 16 to 760
TTATTTTTTGATTGGTTGTAGTTTATCGGTCGAGTTGACGTTACGGGGAAGGTAGAGTAT
AAGTAGTTATAAGATATTTTTGGTATATGCGTAGATTATTTGTTTATTATTTAGAATATA
GTTGTTAGCGTTATTTTGTAACGGCGAATGTGGGCGCGGTTTTTAATAT
>ID|8335895 3204-05_P1104550_039.ab1 from 23 to 767
TTATTTTTTGATTGGTTGTAGTTTATCGGTCGAGTTGACGTTACGGGGAAGGTAGAGTAT
AAGTAGTTATAAGATATTTTTGGTATATGCGTAGATTATTTGTTTATTATTTAGAATATA
GTTGTTAGCGTTATTTTGTAACGGCGAATGTGGGCGCGGTTTTTAATAT
>ID|8335898 3204-09_P1104550_071.ab1 from 22 to 844
TTATTTTTTGATTGGTTGTAGTTTATCGGTCGAGTTGATGTTACGGGGAAGGTAGAGTAT
AAGTAGTTATAAGATATTTTTGGTATATGCGTAGATTATTTGTTTATTATTTAGAATATA
GTTGTTAGCGTTATTTTGTAACGGCGAATGTGGGCGCGGTTTTTAATAT
>ID|8335901 3204-12_P1104550_088.ab1 from 23 to 876
TT----TTTGATTGGTTGTAGTTTATCGGCCGAGTTGACGTTACGGGGAAGGCAGAGCAC
AAGTAGTTATAAGATATTTTTGGTACATGCGCAGATTATTTGTTTATTATTTAGAATATA
GTTGTTAGCGTCATCTTGTAACGGCGAATGTGGGCGTGGTTTTTAATAT
>ID|8335904 3204-15_P1104550_021.ab1 from 27 to 808
TTATTATTTGATTGGTTGTAGTTTATCGGTCGAGTTGACGTTACGGGGAAGGTAGAGTAT
AAGTAGTTATAAGATATTTTTGGTATATGCGTAGATTATTTGTTTATCATTTAGAATATA
GTTGTTAGCGTTATTTTGTAACGGCGAATGTGGGCGCGGTTTTTAATAT
>ID|8335891 3204-01_P1104550_007.ab1 from 26 to 801
TTATTTTTTGATTGGTTGTAGTTTATCGGTCGAGTTGACGTTACGGGGAAGGTAGAGTAT
AAGTAGTTATAAGATATTTTTGGTATATGCGTAGATTATTTGTTTATTATTTAGAATATA
GTTGTTAGCGTTATTTTGTAACGGCGAATGTGGGCGCGGTTTTTAATAT
>ID|8335894 3204-04_P1104550_024.ab1 from 39 to 883
TTATTTTTTGATTGGTTGTAGTTTATCGGTCGAGTTGACGTTACGGGGAAGGTAGAGTAT
AAGTAGTTATAAGATATTTTTGGTATATGCGTAGATTGTTTGTTTATTATTTAGAATATA
GTTGTTAGCGTTATTTTGTAACGGCGAATGTGGGCGCGGTTTTTAATAT
>ID|8335897 3204-07_P1104550_055.ab1 from 25 to 836
TTATTTTTTGATTGGTTGTAGTTTATCGGTCGAGTTGACGTTACGGGGAAGGTAGAGTAT
AAGTAGTTATAAGATATTTTTGGTATATGCGTAGATTATTTGTTTATTATTTAGAATATA
GTTGTTAGCGTTATTTTGTAACGGCGAATGTGGGCGCGGTTTTTAATAT
>ID|8335900 3204-11_P1104550_087.ab1 from 25 to 867
TTATTTTTTGATTGGTTGTAGTTTATCGGTCGAGTTGACGTTACGGGGAAGGTAGAGTAT
AAGTAGTTATAAGATATTTTTGGTATATGCGTAGATTATTTGTTTATTATTTAGAATATA
GTTGTTAGCGTTATTTTGTAACGGCGAATGTGGGCGCGGTTTTTAATAT
>ID|8335903 3204-14_P1104550_006.ab1 from 21 to 798
TTATTTTTTGATTGGTTGTAGTTTATCGGTCGAGTTGATGTTACGGGGAAGGTAGAGTAT
AAGTAGTTATAAGATATTTTTGGTATATGCGTAGATTATTTGTTTATTATTTAGAATATA
GTTGTTAGCGTCATTTTGTAACGGCGAATGTGGGCGCGGTTTTTAATAT
