# Supplementary material for: Epigenetic interplay between mouse endogenous retroviruses and host genes
Source: Genome Biol. 2012 Oct 3;13(10):R89. doi: 10.1186/gb-2012-13-10-r89 (PMC3491417; doi:10.1186/gb-2012-13-10-r89)
Supplement: Additional file 4 — All bisulfite sequencing data. Compilation of all bisulfite sequences. [file gb-2012-13-10-r89-S4.zip › IAP3581_TE_spleen.fas]

>ID|8450460 3581-02_SB2513_004.ab1 from 213 to 684
TTTTATACGCGTTCGCGCGATCGGTTAGGAAAGACGTAATAAATTGGAATTTTTTGCGGT
AAA---AGTTTTATTGTTTATATTTTTAGGAGTAAGAGAGTAAGAG----TTAGAGTAAG
AGAGAGAATGGCGAAATTTCGTTTTT---TTT-AAGGAGAATTATTTTCTATTTAGGATA
TGTTATTTTCTGAT--TGGTTGTAGTTTATCGGTCGAGTTGTCGTTACGGGGAAGGTAGA
GTATATGGAGTGGAGAATTATTTTTGGTATATGCGTATAGGATGTTAGCGTTATTTTATA
ACGGCGAATGTGAGGGCGGTTTT-----
>ID|8450416 3581-01_SB2513_003.ab1 from 29 to 681
TTTTATACGTGTTCGCGCGATCGGTTAGGAAAGACGTAATAAATTGGAATTTTTTGCGGT
AAA---AGTTTTATTGTTTATATTTTTAGGAGTAAGAGAGTAAGAG----TTAGAGTAAG
AGAGAGAATGGCGAAATTTCGTTTTT---TTT-AAGGAGAATTATTTTTTATTTAGGATA
TGTTATTTTTTGAT--TGGTTGTAGTTCATCGGTCGAGTTGTCGTTACGGGGAAGGTAGA
GTATATGGAGTGGAGAATTATTTTTGGTATATGCGTATAGGATGTTAGCGTTATTTTATA
ACGGCGAATGTGAGGGCGGTTTTTTATA
>ID|8450486 3581-09_SB2513_067.ab1 from 164 to 599
TTTTATACGCGTTCGCGCGATCGGTTAGGAAAGACGTAATAAATTGGAATTTTTTGCGGT
AAA---AGTTTTATTGTTTATATTTTTAGGAGTAAGAGAGTAAGAG----TTAGAGTAAG
AGAGAGAATGGCGAAATTTCGTTTTT---TTT-AAGGAGAATTATCTTTTATTTAGGATA
TGTTATTTTTTGAT--TGGTTGTAGTTTATCGGTCGAGTTGTCGTTACGGGGAAGGTAGA
GTATATGGAGTGGAGAATTATTTTTGGTATATGCGTATAGGATGTTAGCGTTATTTTATA
ACGGCGAATGTGAGGGCGGTTTTTCATA
>ID|8450498 3581-05_SB2513_035.ab1 from 251 to 550
TTTTATACGCGTTCGCGCGATCGGTTAGGAAAGACGTAATAAATTGGAATTTTTTGCGGT
AAA---AGTTTTATTGTTTATATTTTTAGGAGTAAGAGAGTAAGAG----TTAGAGTAAG
AGAGAGAATGGCGAAATTTCGTTTTT---TCT-AAGGAGAATTATTTTTTATTTAGGATA
TGTTATTTTCTGAT--TGGTTGTAGTTTATCGGTCGAGTTGTCGTTACGGGGAAGGTAGA
GTATATGGAGTGGAGAATTATTTTTGGTATATGCGTATAGGAT-----------------
----------------------------
>ID|8450485 3581-12_SB2513_084.ab1 from 249 to 720
TTTTATACGCGTTCGCGCGATCGGTTAGGAAAGACGTAATAAATTGGAATTTTTTGCGGT
AAA---AGTTTTATTGTTTATATTTTTAGGAGTAAGAGAGTAAGAG----TTAGAGTAAG
AGAGAGAATGGCGAAATTTCGTTTTT---TTT-AAGGAGAATTATTTTTTATTTAGGATA
TGTTATTTTTTGAT--TGGTTGTAGTTTATCGGTCGAGTTGTCGTTACGGGGAAGGTAGA
GTATATGGAGTGGAGAATTATTTTTGGTATATGCGTATAGGATGTTAGCGTTATTTTATA
ACGGCGAATGTGA---------------
>ID|8450456 3581-10_SB2513_068.ab1 from 246 to 720
TTTTATACGCGTTCGCGCGATCGGTTAGGAAAGACGTAATAAATTGGAATTTTTTGCGGT
AAA---AGTTTTATTGTTTATATTTTTAGGAGTAAGAGAGTAAGAG----TTAGAGTAAG
AGAGAGAATGGCGAAATTTCGTTTTT---TTT-AAGGAGAATTATTTGTTATTTAGGATA
TGTTATCTTTTGAT--TGGTTGTAGTTTATCGGTCGAGTTGTCGTTACGGGGAAGGTAGA
GTATATGGAGTGGAGAATTATTTTTGGTATATGCGTATAGGATGTTAGCGTTATTTTATA
ACGGCGAATG------------------
>ID|8394738 3581-06_GB179_010.ab1 from 249 to 526
--------GTGTTCGCACGATCGGTTAGGAAAGACGTAATAAATTGGAATTTTTCGCGGT
AAA---AGTTTTATTGTTTATATTTTTAGGAGTAAGAGAGTAAGAG----TTAGAGTAAG
AGAGAGAATGGCGAAATTTTGTTCTT---TTT-AAGGAGAATTATTTTTTATTTAGGATA
TGTTATTTTTTGAT--TGGTTGTAGTTTATCGGTCGAGTTGTCGTTACGGGGAAGGTAGA
GTATATGGAGTGGAGAATTATTTTTGGTATATGCGTATAGGATGTTAGCGTTATTTTAT-
----------------------------
>ID|8394766 3581-15_GB179_089.ab1 from 114 to 656
TTTTATACGCGTTCGCGCGATCGGCTAGGAAAGACGTAATAAATTGGAATTTTTTGCGGT
AAA---AGTTTTATTGTTTATATTTTTAGGAGTAAGAGAGTAAGAG----TTAGAGTAGG
AGAGAGAATGGCGAAATTTCGTTTTT---TTT-AAGGAGAATTATTTTTTATTTAGGATA
TGTTATTTTTTGAT--TGGTTGTAGTTTATCGGTCGAGTTGTCGTTACGGGGAAGGTAGA
GTATATGGAGTGGAGAATTATTTTTGGTATATGCGTATAGGATGTTAGCGTTATTTTATA
ACGGCGAATGTGAGGGCGGTTTTTTATA
>ID|8394681 3581-04_GB179_092.ab1 from 152 to 533
TTTTATACGCGTTCGCGCGATCGGTTAGGAAAGACGTAATAAATTGGAATTTTTTGCGGT
AAA---AGTTTTATTGTTTATATTTTTAGGAGTAAGAGAGTAAGAG----TTAGAGTAAG
AGAGAGAATGGCGAAATTTCGTTTTT---TTT-AAGGAGAATTATTTTTTATTTAGGATA
TGTTATTTTTTGAT--TGGTTGTAGTTTATCGGTCGAGTTGTCGTTACGGGGAAGGTAGA
GTATATGGAGTGGAGAATTATTTTTGGTATATGCGTATAGGATGTTAGCGTTATTTTATA
ACGGCGAATGTGAGGGCGGTTTTTTATA
>ID|8394723 3581-16_GB179_090.ab1 from 154 to 476
------------------------------------TAATAAATTGGAATTTTTTGCGGT
AAA---AGTTTTATTGTTTATATTTTTAGGAGTAAGAGAGTAAGAG----TTAGAGTAAG
AGAGAGAATGGCGAAATTTCGTTTTT---TTT-AAGGAGAATTATTTTTTATTTAGGATA
TGTTATTTTCTGAT--TGGTTGTAGTTTATCGGTCGAGTTGTCGTTACGGGGAAGGTAGA
GTATATGGAGTGGAGAATTATTTTTGGTATATGCGTATAGGATGTTAGCGTTATTTTATA
ACGGCGAATGTGAGGGCGGTTTTTTATA
>ID|8450441 3581-08_SB2513_052.ab1 from 190 to 698
TTTTACACGCGTTCGCGCGACCGGCCAGGAAAGACGCAATAAATTGGAATTTTTTGCGGC
AAA---AGTTTTATTGTTTATATCTTCAGGAGTAAGAGAGTAAGAG----TTAGAGTAAG
AGAGAGAATGGCGAAACTCCGTTTTT---TTT-AAGGAGAATTATTTTTTACCTAGGATA
TGTCATTTTTTGAT--TGGCTGCAGTCCATCGGTCGAGTTGTCGTCACGGGGAAGGCAGA
GTATATGGAGTGGAGAATTATTTTTGGTATATGCGTATAGGATGTCAGCGTTATCTTACA
ACGGCGAATGTGAGGGCGGTTTTTTATA
>ID|8335916 3581-12_P1104550_028.ab1 from 30 to 796
TTTTATACGCGTTCGCGCGATCGGTTAGGAAAGACGTAATAAATTGGAATTTTTTGCGGT
AAA---AGTTTTATTGTTTATATTTTTAGGAGTAAGAGAGTAAGAG----TTAGAGTAAG
AGAGAGAATGGCGAAATTTCGTTTTT---TTT-AAGGAGAATTATTTTTTATTTAGGATA
TGTTATTTTTTGAT--TGGTTGTAGTTTATCGGTCGAGTTGTCGTTACGGGGAAGGTAGA
GTATATGGAGTGGAGAATAATCACTAGTGCGGCCGCCT-GCAGGTCGACC----------
----------------------------
>ID|8335919 3581-15_P1104550_059.ab1 from 18 to 829
TTTTATACGCGTTCGCGCGATCGGTTAGGAAAGACGTAATAAATTGGAATTTTTTGCGGT
AAA---AGTTTTATTGTTTATATTTTTAGGAGTAAGAGAGTAAGAG----TTAGAGTAAG
AGAGAGAATGGCGAAATTTCGTTTTT---TTT-AAGGAGAATTATTTTTTATTTAGGATA
TGTTATTTTTTGAT--TGGTTGTAGTTTATCGGTCGAGTTGTCGTTACGGGGAAGGTAGA
GTATATGGAGTGGAGAATAATCACTAGTGCGGCCGCCT-GCAGGTCGACCATATGG----
----------------------------
>ID|8335906 3581-01_P1104550_045.ab1 from 27 to 860
TTTTATACGCGTTCGCGCGACCGGTTAGGAAAGACGTAATAAATTGGAATTTTTTGCGGT
AAA---AGTTTTATTGTTTATATTTTTAGGAGTAAGAGAGTAAGAG----TTAGAGTAAG
AGAGAGAATGGCGAAATTTCGTTTTC---TTT-AAGGAGAATTATTTTTTATTTAGGATA
TGTTATTTTTTGAT--TGGTTGTAGTTTATCGGTCGAGTTGTCGTTACGGGGAAGGTAGA
GTATATGGAGTGGAGAATAATCACTAGTGCGGCCGCCT-GCAGGTCGACC----------
----------------------------
>ID|8335909 3581-05_P1104550_077.ab1 from 27 to 807
TTTTATACGCGTTCGCGCGATCGGTTAGGAAAGACGTAATAAATTGGAATTTTTTGCGGT
AAA---AGTTTTATTGTTTATATTTTTAGGAGTAAGAGAGTAAGAG----TTAGAGTAAG
AGAGAGAATGGCGAAATTTCGTTTTT---TTT-AAGGAGAATTATTTTTTATTTAGGATA
TGTTATTTTTTGAT--TGGTTGTAGTTTATCGGTCGAGTTGTCGTTACGGGGAAGGTAGA
GTATATGGAGTGGAGAATAATCACTAGTGCGGCCGCCT-GCAGGTCGACC----------
----------------------------
>ID|8335912 3581-08_P1104550_094.ab1 from 37 to 888
TTTTATACGCGTTCGCGCGATCGGTTAGGAAAGATGTAATAAATTGGAATTTTTTGCGGT
AAA---AGTTTTATTGTTTATATTTTTAGGAGTAAGAGAGTAAGAG----TTAGAGTAAG
AGAGAGAATGGCGAAATTTCGTTTTT---TTT-AAGGAGAATTATTTTTTATTTAGGATA
TGTTATTTTTTGAT--TGGTTGTAGTTTATCGGTCGAGTTGTCGTTACGGGGAAGGTAGA
GTATATGGAGTGGAGAATAATCACTAGTGCGGCCGCCT-G--------------------
----------------------------
>ID|8335915 3581-11_P1104550_027.ab1 from 23 to 842
TTTTATACGCGTTCGCGCGATCGGTTAGGAAAGACGTAATAAATTGGAATTTTTTGCGGT
AAA---AGTTTTATTGTTTATATTTTTAGGAGTAAGAGAGTAAGAG----TTAGAGTAAG
AGAGAGAATGGCGAAATTTCGTTTTT---TTTTAAGGAGAATTATTTTTTATTTAGGATA
TGTTATTTTTTGAT--TGGTTGTAGTTTATCGGTCGAGTTGTCGTTACGGGGAAGGTAGA
GTATATGGAGTGGAGAATAATCACTAGTGCGGCCGCCT-GCAGGTCGACCATATGG----
----------------------------
>ID|8335918 3581-14_P1104550_044.ab1 from 20 to 853
TTTTATACGCGTTCGCGCGATCGGTTAGGAAAGACGTAATAAATTGGAATTTTTTGCGGT
AAA---AGTTTTATTGTTTATATTTTTAGGAGTAAGAGAGTAAGAG----TTAGAGTAAG
AGAGAGAATGGCGAAATTTCGTTTTT---TTT-AAGGAGAATTATTTTTTATTTAGGATA
TGTTATTTTTTGAT--TGGTTGTAGTTTATCGGTCGAGTTGTCGTTACGGGGAAGGTAGA
GTATATGGAGTGGAGAATAATCACTAGTGCGGCCGCCT-GCAGGTCGACCATATGGA---
----------------------------
>ID|8335949 3581-16_P1104550_060.ab1 from 38 to 831
TTTTATACGCGTTCGCGCGATCGGTTAGGAAAGACGTAATAAATTGGAATTTTTTGCGGT
AAA---AGTTTTATTGTTTATATTTTTAGGAGTAAGAGAGTAAGAG----TTAGAGTAAG
AGAGAGAATGGCGAAATTTCGTTTTT---TTT-AAGGAGAATTATTTTTTATTTAGGATA
TGTTATTTTTTGAT--TGGTTGTAGTTTATCGGTCGAGTTGTCGTTATGGGGAAGGTAGA
GTATATGGAGTGGAGAATAATCACTAGTGCGGCCGCCT-G--------------------
----------------------------
>ID|8335908 3581-03_P1104550_061.ab1 from 22 to 853
TTTTATACGCGTTCGCGCGATCGGTTAGGAAAGACGTAATAAATTGGAATTTTTTGCGGT
AAA---AGTTTTATTGTTTATATTTTTAGGAGTAAGAGAGTAAGAG----TTAGAGTAAG
AGAGAGAATGGCGAAATTTCGTTTTT---TTT-AAGGAGAATTATTTTTTATTTAGGATA
TGTTATTTTTTGAT--TGGTTGTAGTTTATCGGTCGAGTTGTCGTTACGGGGAAGGTAGA
GTATATGGAGTGGAGAATAATCACTAGTGCGGCCGCCT-GCAGGTCGACCATA-------
----------------------------
>ID|8335911 3581-07_P1104550_093.ab1 from 20 to 745
TTTTATACGCGTTCGCGCGATCGGTTAGGAAAGACGTAATAAATTGGAATTTTTTGCGGT
AAA---AGTTTTATTGTTTATATTTTTAGGAGTAAGAGAGTAAGAG----TTAGAGTAAG
AGAGAGAATGGCGAAATTTCGTTTTT---TTT-AAGGAGAATTATTTTTTATTTAGGATA
TGTTATTTTTTGAT--TGGTTGTAGTTTATCGGTCGAGTTGTCGTTACGGGGAAGGTAGA
GTATATGGAGTGGAGAATAATCACTAGTGCGGCCGCCT-GCAGGTCGACCATATGGGA--
----------------------------
>ID|8335914 3581-10_P1104550_012.ab1 from 23 to 855
TTTTATACGCGTTCGCGCGATCGGTTAGGAAAGACGTAATAAATTGGAATTTTTTGCGGT
AAA---AGTTTTATTGTTTATATTTTTAGGAGTAAGAGAGTAAGAG----TTAGAGTAAG
AGAGAGAATGGCGAAATTTCGTTTTT---TTT-AAGGAGAATTATTTTTTATTTAGGATA
TGTTATTTTTTGAT--TGGTTGTAGTTTATCGGTCGAGTTGTTGTTACGGGGAAGGTAGA
GTATATGGAGTGGAGAATAATCACTAGTGCGGCCGCCT-GCAGGTCGACCAT--------
----------------------------
>ID|8335917 3581-13_P1104550_043.ab1 from 37 to 759
TTTTATACGCGTTCGCGCGATCGGTTAGGAAAGACGTAATAAATTGGAATTTTTTGCGGT
AAA---AGTTTTATTGTTTATATTTTTAGGAGTAAGAGAGTAAGAG----TTAGAGTAAG
AGAGAGAATGGCGAAATTTCGTTTTT---TTT-AAGGAGAATTATTTTTTATTTAGGATA
TGTTATTTTTTGAT--TGGTTGTAGTTTATCGGTCGAGTTGTCGTTACGGGGAAGGTAGA
GTATATGGAGTGGAGAATAATCACTAGTGCGGCCGCCT-G--------------------
----------------------------
>ID|8335948 3581-04_P1104550_062.ab1 from 20 to 798
TTTTATACGCGTTCGCGCGATCGGTTAGGAAAGACGTAATAAATTGGAATTTTTTGCGGT
AAA---AGTTTTATTGTTTATATTTTTAGGAGTAAGAGAGTAAGAG----TTAGAGTAAG
AGAGAGAATGGCGAAATTTCGTTTTT---TTT-AAGGAGAATTATTTTTTATTTAGGATA
TGTTATTTTTTGAT--TGGTTGTAGTTTATCGGTTGAGTTGTTGTTACGGGGAAGGTAGA
GAATATGGAGTGGAGAATAATCACTAGTGCGGCCGCCT-GCAGGTCGACCAT--------
----------------------------
>ID|8335907 3581-02_P1104550_046.ab1 from 18 to 791
TTTTATACGCGTTCGCGCGATCGGTTAGGAAAGACGTAATAAATTGGAATTTTTTGCGGT
AAA---AGTTTTATTGTTTATATTTTTAGGAGTAAGAGAGTAAGAG----TTAGAGTAAG
AGAGAGAATGGCGAAATTTCGTTTTT---TTT-AAGGAGAATTATTTTTTATTTAGGATA
TGTTATTTTTTGAT--TGGTTGTAGTTTATCGGTCGAGTTGTCGTTACGGGGAAGGTAGA
GTATATGGAGTGGAGAATAATCACTAGTGCGGCCGCCT-GCAGGTCGACCATATGG----
----------------------------
>ID|8335910 3581-06_P1104550_078.ab1 from 22 to 789
TTTTATACGCGTTCGCGCGATCGGTTAGGAAAGACGTAATAAATTGGAATTTTTTGCGGT
AAA---AGTTTTATTGTTTATATTTTTAGGAGTAAGAGAGTAAGAG----TTAGAGTAAG
AGAGAGAATGGCGAAATTTCGTTTTT---TTT-AAGGAGAATTATTTTTTATTTAGGATA
TGTTATTTTTTGAT--TGGTTGTAGTTTATCGGTCGAGTTGTCGTTACGGGGAAGGTAGA
GTATATGGAGTGGAGAATAATCACTAGTGCGGCCGCCT-GCAGGTCGACCAT--------
----------------------------
>ID|8335913 3581-09_P1104550_011.ab1 from 23 to 776
TTTTATACGCGTTCGTGCGATCGGTTAGGAAAGACGTAATAAATTGGAATTTTTTGCGGT
AAA---AGTTTTATTGTTTATATTTTTAGGAGTAAGAGAGTAAGAG----TTAGAGTAAG
AGAGAGAATGGCGAAATTTCGTTTTT---TTT-AAGGAGAATTATTTTTTATTTAGGATA
TGTTATTTTTTGAT--TGGTTGTAGTTTATCGGTCGAGTTGTCGTTACGGGGAAGGTAGA
GTATATGGAGTGGAGAATAATCACTAGTGCGGCCGCCT-GCAGGTCGACCATA-------
----------------------------
