# Supplementary material for: Epigenetic interplay between mouse endogenous retroviruses and host genes
Source: Genome Biol. 2012 Oct 3;13(10):R89. doi: 10.1186/gb-2012-13-10-r89 (PMC3491417; doi:10.1186/gb-2012-13-10-r89)
Supplement: Additional file 4 — All bisulfite sequencing data. Compilation of all bisulfite sequences. [file gb-2012-13-10-r89-S4.zip › IAP3806_TE_kidney.fas]

>ID|8450442 3806-11_SB2513_081.ab1 from 129 to 814
TGGTTTTAGTAGGAGTGGAAGTGTTTAATTTTGTAGAGATATGATGTTGTAGTTTGTGTG
TGTGTGTGTGTGTGTGTGTGTGTGTGTGTGTGTGTGTGT--CGGGGGAGAGTTGTAGGGG
GTATATTTAGAGGGATTTTGTTTTTTTAGAGGAGAAGGGGAAGAGGGATGGATTGAAGGA
TTTTGTTTGAAGGGTATTGGGAGTTAGAGTAGTGTTTG---GGATGGAAGGAAAGTTTTA
ATAGCGTTTTTACGTTCGGTTAGGAAGAATATAATAGATTAGAATTTTTTGCGGTAAGAT
TTTATTGTTTATATTTTTAGGAGTTAGGAGTGTAAATTTTTAGTTTTAAAAGCGAAAGTT
ATTTTTATATTATTTTTAGGAGTTAGAGTTTCGGCGCGTTAAAGCGCAGAGCGCGTTTTA
TTGTTTATATTTTTAGGTAGCGAGAGAGCGTAGGGCGCGTAGAGTTAGAGAGATGTTAGC
GAGAGA--------GAGAGAGAGAGAGAGA--ATGGTAGAAAATTTCG--TTTTTTTTAA
GGAGGAGTTATTTTTCGTTTAGGACGTAT---TATTTTTTGATTGGTTGT----
>ID|8450489 3806-02_SB2513_002.ab1 from 32 to 640
TGGTTTTAGTAGGAGTGGAAGTGTTTAATTTTGTAGAGATATGATGTTGTAGTTTGTGTG
TGTGTGTGTGTGTGTGTGTGTGTGTGTGTGTGTGTGTGTGTCGGGGGAGGGTTGTAGGGG
GTATATTTAGAGGGATTTTGTTTTTTTAGAGGAGAAGGGGAAGAGGGATGGATTGAAGGA
TTTTGTTTGAAGGGTATTGGGAGTTAGAGTAGTGTTTG---GGATGGAAGGAAAGTTTTA
ATAGCGTTTTTACGTTCGGTTAGGAAGAATATAATAGATTAGAATTTTTTGCGGTAAAAT
TTTATTGTTTATATTTTTAGGAGTTAGGAGCGTAAATTTTTAGTTTTAAAAGTGAAAGTC
ATTTTTATATTATTTTTAGGAGTTAAAGTTTCGGCGCGTTAAAGCGTAGAGCGCGTTTTA
TTGTTTATATTTTTAGGTAGCGAGAGAGCGTAGGGCGCGCAGAGTTAAAGAGATATTAGC
GAGAGA--------GAGAGAGAGAGAGAGAGAATGGTAGAAAATTTCG--TTTTTTTTAA
GGAGGAGTTATTTTTCGTTTAGGACGTAT---TATTTTTTGATTGGTTGTAGTT
>ID|8450427 3806-10_SB2513_066.ab1 from 120 to 773
TGGTTTTAGTAGGAGTGGAAGTGTTTAATTTTGTAGAGATATGATGTTGTAGTT------
TGTGTGTGTGTGTGTGTGTGTGTGTGTGTGTGTGTGTGTGCCGGGGGAGGGTTGTAGGGG
GTATATTTAGAGGGATTTTGTTTTTTTAGAGGAGAAGGGGAAGAGAGATGGATTGAAGGA
TTTTGTTTGAAGGGTATTGGGAGTTAGAGTAGTGTTTG---GGATGGAAGGAAAGTTTTA
ATAGCGTTTTTACGTTCGGTTAGGAAGAATATAATAGATTAGAATTTTTTGCGGTAAAAT
TTTATTGTTTATATTTTTAGGAGTTAGGAGCGTAAATTTTTAGTTTCAAAAGCGAAAGTT
ATTTTTATATTATTTTTAGGAGTTAGAGTTTCGGCGCGTTAAAGCGTAGAGCGCGTTTTA
TTGTTTATATTTTTAGGTAGCGAGAGAGCGTAGGGCGCGTAGAGTTAGAGAGATGTTAGC
GAGAGA--------GAGAGAGGGAGAGAGAGAATGGTAGAAAATTTCG--TTTTTTTTAA
GGAGGAGTTATTTTTCGTTTAGGACGTAT---TATTTTTTGATTGGTTGTAGTT
>ID|8450457 3806-07_SB2513_049.ab1 from 169 to 719
TGGTTTTAGTAGGAGTGGAAGTGTTTAATTTTGTAGAGATATGATGTTGTAGTTTGTGTG
TGTGTGTGTGTGTGTGTGTGTGTGTGTGTGTGTGTGTGT--TGGGGGAGGGTTGTAGGGG
GTATATTTAGAGGGATTTTGTTTTTTTAGAGGAGAAGGGGAAGAGGGATGGATTGAAGGA
TTTTGTTTGAAGGGTATTGGGAGTTAGAGTAGTGTTTG---GGATGGAAGGAAAGTTTTA
ATAGCGTTTTTATGTTCGGTTAGGAAGAATATAATAGATTAGAATTTTTTGCGGTAAAAT
TTTATTGTTTATATTTTTAGGAGTTAGGAGCGTAAATCTTTAGTTTTAAAAGCGAAAGTT
ATTTTTATATTATTTTTAGGAGTTAGAGTTTCGGCGCGTTAAAGCGTAGAGCGCGTTTTA
TTGTTTATATTTTTAGGTAGCGAGAGAGCGTAGGGCGCGTAGAGTTAGAGAGATGTTAGC
GAGAGA--------GAGAGAGAGAGAGAGAGAATGGTAGAAAATTTCG--TTTTTTTTAA
GGAGGAGTTATTTTTCGTTTA---------------------------------
>ID|8450466 3806-08_SB2513_050.ab1 from 138 to 761
TGGTTTTAGTAGGAGTGGAAGTGTTTAATTTTGTAGAGATATGATGTTGTAGTTTGTGTG
TGTGTGTGTGTGTGTGTGTGTGTGTGTGTGTGTGTGTGTGTCGGGGGAGGGTTGTAGGGG
GTATATTTAGAGGGATTTTGTTTTTTTAGAGGAGAAGGGGAAGAGGGATGGATTGAAGGA
TTTTGTTTGAAGGGTATTGGGAGTTAGAGTAGTGTTTG---GGATGGAAGGAAAGTTTTA
ATAGCGTTTTTACGTTCGGTTAGGAAGAATATAATAGATTAGAATTTTTTGCGGTAAAAT
TTTATTGTTTATATTTTTAGGAGTTAGGAGCGTAAATTTTTAGTTTTAAAAGCGAAAGTT
ATTTTTATATTATTTTTAGGAGTTAGAGTTTCGGCGCGTTAAAGCGCAGAGCGCGTTTTA
TTGTTTATATTTTTAGGTAGCGAGAGAGCGTAGGGCGCGTAGAGTTAGAGAGATGTTAGC
GAGAGA--------GAGAGAGAGAGAGAGAGAATGGTAGAAAATTTCG--TTTTTTTTAA
GGAGGAGTTATTTTTCGTTTAGGACGTAT---TATTTTT---------------
>ID|8450480 3806-06_SB2513_034.ab1 from 70 to 574
---------------------------------------------------------GTG
TGTGTGTGTGTGTGTGTGTGTGTGTGTGTGTGTGTGTGTGTCGGGGGAGGGTTGTAGGGG
GTATATTTAGAGGGATTTTGTTTTTTTAGAGGAGAAGGGGAAGAGGGATGGATTGAAGGA
TTTTGTTTGAAGGGTATTGGGAGTTAGAGTAGTGTTTG---GGATGGAAGGAAAGTTTTA
ATAGCGTTTTTACGTTCGGTTAGGAAGAATATAATAGATTAGAATTTTTTGCGGTAAAAT
TTTATTGTTTATATTTTTAGGAGTTAGGAGCGTAAATTTTTAGTTTTAAAAGCGAAAGTT
ATTTTTATATTATTTTTAGGAGTTAGAGTTTCGGCGCGTTAAAGCGTAGAGCGCGTTTTA
TTGTTTATATTTTTAGGTAGCGAGAGAGCGCAGGGCGCGTAGAGTTAGGGAGATGTTAGC
GAGAGA--------GAGAGAGAGAGAGAGAGAATGGTAGAAAATTTCG--TTTTTTTTAA
GGAGGAGTTATTTTTCGTTTAGGACGTAT---TATTTT----------------
>ID|8450453 3806-09_SB2513_065.ab1 from 125 to 760
TGGTTTTAGTAGGAGTGGAAGTGTTTAATTTTGTAGAGATATGATGTTGTAGTTTGTGTG
TGTGTGTGTGTGTGTGTGTGTGTGTGTGTGTGTGTGTGTGTCGGGGGAGGGTTGTAGGGG
GTATATTTAGAGGGATTTTGTTTTTTTAGAGGAGAAGGGGAAGAGGGATGGATTGAAGGA
TTTTGTTTGAAGGGTATTGGGAGTTAGAGTGGTGTTTG---GGATGGAAGGAAAGTTTTA
ATAGTGTTTTTACGTTCGGTTAGGAAGAATATAATAGATTAGAATTTTTTGCGGTAAAAT
TTTATTGTTTATATTTTTAGGAGTTAGGAGCGTAAATTTTTAGTTTTAAAAGCGAAAGTT
ATTTTTATATTATTTTTAGGAGTTAGAGTTTCGGCGCGTTAAAGCGTAGAGCGCGTTTTA
TTGTTTATATTTTTAGGTAGCGAGAGAGCGTAGGGCGCGTAGAGTTAGAGAGATGTTAGC
GAGAGA--------GAGAGAGAGAGAGAGAGAATGGTAGAAAATTTCG--TTTTTTTTAA
GGAGGAGTTATTTTTCGTTTAGGACGTAT---TATTTTTTGATTGGTTGTAGTT
>ID|8450463 3806-05_SB2513_033.ab1 from 27 to 642
TGGTTTTAGTAGGAGTGGAAGTGTTTAATTTTGTAGAGATATGATGTTGTAGTTTGTGTG
TGTGTGTGTGTGTGTGTGTGTGTGTGTGTGTGTGTGTGT--CGGGGGAGGGTTGTAGGGG
GTATATTTAGAGGGATTTTGTTTTTTTAGAGGAGAAGGGGAAGAGGGATGGATTGAAGGA
TTTTGTTTGAAGGGTATTGGGAGTTAGAGTAGTGTTTG---GGATGGAAGGAAAGTTTTA
ATAGCGTTTTTACGTTCGGTTAGGAAGAATATAATAGATTAGAATTTTTTGCGGTAAGAT
TTTATTGTTTATATTTTTAGGAGTTAGGAGCGTAAATTTTTAGTTCTAAAAGCGAAAGTT
ATTTTTATATTATTTTTAGGAGTTAGAGTTTCGGCGCGTTAAAGCGTAGAGCGCGTTTTA
TTGTTTATATTTTTAGGTAGCGAGAGAGCGTAGGGCGCGCAGAGTTAGAGAGATGTTAGC
GAGAGA--------GAGAGAGAGAGAGAGAGAATGGTAGAAAATTTCG--TTTTTTTTAA
GGAGGAGTTATTTTTCGTTTAGGACGTAT---TATTTTTTGATTGGTTGTAGTT
>ID|8439833 3806-09_GB194_007.ab1 from 212 to 639
------------------------------------------------------------
--------------------------------TGTGTGTGTCGGGGGAGGGTTGTAGGGG
GTATATTTAGAGGGATTTTGTTTTTTTAGAGGAGAAGGGGAAGAGGGATGGATTGAAGGA
TTTTGTTTGAAGGGTATTGGGAGTTAGAGTAGTGTTTG---GGATGGAAGGAAAGTTTTA
ATAGCGTTTTTACGTTCGGTTAGGAAGAATATAATAGATTAGAATTTTTTGCGGTAAAAT
TTTGTTGTTTATATTTTTAGGAGTTAGGAGCGTAAATTTTTAGTTTTAAAAGCGAAAGTT
ATTTTTATATTATTTTTAGGAGTTAGAGTTTCGGCGCGTTAAAGCGTAGAGCGCGTTTTA
TTGTTTATATTTTTAGATAGCGAGAGAGCGTAGGGCGCGTAGAGTTAGAGAGATGTTAGC
GAGAGA--------GAGAGAGAGAGAGAGAGAATGGTAGAAAATTTCG--TTT-------
------------------------------------------------------
>ID|8394695 3806-09_GB179_003.ab1 from 136 to 677
-----------------GAAGTGTTTAATTTTGTAGAGATATGATGTTGTAGTTTGTGTG
TGTGTGTGTGTGTGTGTGTGTGTGTGTGTGTGTGTGTGTGTCGGGGGAGGGTTGTAGGGG
GTATATTTAGAGGGATTTTGTTTTTTTAGAGGAGAAGGGGAAGAGGGATGGATTGAAGGA
TTTTGTTTGAAGGGTATTGGGAGTTAGAGTAGTGTTTG---GGATGGAAGGAAAGTTTTA
ATAGCGTTTTTACGTTCGGTTAGGAAGAATATAATAGATTAGAATTTTTTGCGGTAAAAT
TTTATTGTTTATATTTTTAGGAGTTAGGAGCGTAAATTTTTAGTTTTAAAAGCGAAAGTT
ATTTTTATATTATTTTTAGGAGTTAGAGTTTCGGCGCGTTAAAGCGTAGAGCGCGTTTTA
TTGTTTATATTTTTAGATAGCGAGAGAGCGTAGGGCGCGTAGAGTTAGAGAGATGTTAGC
GAGAGA--------GAGAGAGAGAGAGAGAGAATGGTAGAAAATTTCG--TTTTTTTTAA
GGAGGAGTTATTCTTCGTTTAGGACGTAT---TAT-------------------
>ID|8394733 3806-11_GB179_019.ab1 from 176 to 609
------------------------------------------------------------
---------------------------------GTGTGTGTCGGGGGAGGGTTGTAGGGG
GTATATTTAGAGGGATTTTGTTTTTTTAGAGGAGAAGGGGAAGAGGGATGGATTGAAGGA
TTTTGTTTGAAGGGTATTGGGAGTTAGAGTAGTGTTTG---GGATGGAAGGAAAGTTTTA
ATAGCGTTTTTACGTTCGGTTAGGAAGAATATAATAGATTAGAATTTTTTGCGGTAAAAT
TTTATTGCTTATATTTTTAGGAGTTAGGAGTGTAAATTTTTAGTTTTAAAAGCGAAAGTT
ACCTTTATATTATTTCTAGGAGTTAGAGCTTCGGCGCGTTAAAGCGCAGAGCGCGCTTTA
TTGTTTATATTTTTAGGTAGCGAGAGAGCGTAGGGCGCGTAGAGTCAGAGAGATGTTAGC
GAGAGA--------GAGAGAGAGAGA------ATGGTAGAAAATTTCG--TTTTTTTTAA
GGAGGA------------------------------------------------
>ID|8394747 3806-13_GB179_035.ab1 from 152 to 386
------------------------------------------------------------
------------------------------------------------------------
------------------------------------------------------------
------------------------------------------------------------
-----------------------------------------------------------C
CGCGGGATTGGTTTTAGTAGGAGTGGAAGTGTTTAGTGTTCAGTTTTAAAAATGAAAGT-
---TTTTTAATAATTTTAGGAGTTAGAGTTTTGGTGTGTTAAAGTGTAGAGTGTGTTTTA
TTGTTTATATTTTTAGGTAGTGAGTGAGTGTTGGGTGTGTAGAGTTAGAGAGATGTTAGC
GAGAGT--------GA----------------ATGGTGGAAAATTTTG--TTTTTTTTAA
GGAGGAGTGATTTTTTATTTAGGA------------------------------
>ID|8394732 3806-16_GB179_052.ab1 from 162 to 609
------------------------------------------------------------
------------------------------------TGTGTCGGGGGAGGGTTGTAGGGG
GTATATTTAGAGGGATTTTGTTTTTTTAGAGGAGAAGGGGAAGAGGGATGGATTGAAGGA
TTTTGTTTGAAGGGTACTGGGAGTTAGAGTAGTGTTTG---GGATGGAAGGAAAGTTTTA
ATAGCGTTTTTACGTTCGGTTAGGAAGAATATAATAGACTAGAATTTTTTGCGGTAAAAT
TTTATTGTTTATATTTTTAGGAGTTAGGAGCGTAAATTTTTAGTTTTAAAAGCGAAAGTT
ATTTTTATATTATTTTTAGGAGTTAGAGCTTCGGCGCGTTAAAGCGCAGAGCGCGTTTTA
TTGTTTATATTTTTAGGTAGCGAGAGAGCGTAGGGCGCGTAGAGTTAGAGAGATGTTAGC
GAGAGA--------GAGAGAGAGAGAGAGAGAATGGTAGAAAATTTCG--TTTTTTTTAA
GGAGGAGTTATTTTTCG-------------------------------------
>ID|8394679 3806-05_GB179_069.ab1 from 332 to 561
------------------------------------------------------------
------------------------------------------------------------
----------------------------------------------------TTGAAGGA
TTTTGTTTGAAGGGTATTGGGAGTTAGAGTAGTGTTTG---GGATGGAAGGAAAGTTTTA
ATAGCGTTTTTACGTTCGGTTAGGAAGAATATAATAGATTAGAATTTTTTGCGGTAAAAT
TTTATTGATTATATTTTTAGGAGTTAGGAGCGTAAATTTTTAGTTTTAAAAGCGAAAGTT
ATTTTTATATTATTTTTAGGAGTTAGAGTTTCGGCGCGTTAAAGC---------------
------------------------------------------------------------
------------------------------------------------------------
------------------------------------------------------
>ID|8394737 3806-10_GB179_004.ab1 from 143 to 717
TGGTTTTAGTAGGAGTGAAAGTGTTTAATTTTGTAGAGATATGATGTTGTAGTTTGTGTG
TGTGTGTGTGTGTGTGTGAGTGTGTGTGTGTGTGTGTGTGTCGGGGGAGGGTTGTAGGGG
GTATATTTAGAGGGATTTTGTTTTTTTAGAGGAGAAGGGGAAGAGGGATGGATTGAAGGA
TTTTGTTTGAAGGGTATTGGGAGTTAGAGTAGTGTTTG---GGATGGAAGGAAAGTTTTA
ATAGCGTTTTTACGTTCGGTTAGGAAGAATATAATAGATTAGAATTTTTTGCGGTAAAAT
TTTATTGTTTATATTTTTAGGAGTTAGGAGCGTAAATTTTTAGTTTTAAAAGCGAAAGTT
ATTTTTATATTATTTTTAGGAGTTAGAGTTTCGGCGCGTTAAAGCGTAGAGCGCGTTTTA
TTGTTTATATTTTTAGGTAGCGAGAGAGCGTAGGGCGCGTAGAGTTAGAGAGATGTTAGC
GAGAGA--------GAGAGAGAGAGAGAGAGAATGGTAGAAAATTTCG--TTTTTTTTAA
GGAGGAGTTATTTTTCGTTTAGGACGTAT---TATTTTTTGATT----------
