# Supplementary material for: Epigenetic interplay between mouse endogenous retroviruses and host genes
Source: Genome Biol. 2012 Oct 3;13(10):R89. doi: 10.1186/gb-2012-13-10-r89 (PMC3491417; doi:10.1186/gb-2012-13-10-r89)
Supplement: Additional file 4 — All bisulfite sequencing data. Compilation of all bisulfite sequences. [file gb-2012-13-10-r89-S4.zip › IAP5240_TE_liver.fas]

>ID|8335936 5240-02_P1104550_085.ab1 from 26 to 839
GGGGAAGG-TAGAGTATAAGTAGTTATAAGATATCTTTGGTATAT----------GCGTA
GAT----TATTTGTTTATTATTTAGAATAT---AGTTGTTAGCGT---TATTTTGTA-AC
GGCGAATGTGG-----GCGCGGTTTTTAATATT-----TTGTTAT---CGAGGTTTA---
--AGGAGAATTATGGAAGAGGGGAAGAGGGTAAAGG-AATGACGATTTTTTTTT-T-CGT
CGTTTTTTAAGGGTAGGGAGGAGTTTGGTGAGTGTGGTAT-TATTGTA--GTTATTGTTT
TATGTATTGCGGTGGGTTATAAAGAAGTAAGAAAAAAAGAAAGAATAGGAAGGAGTATGG
TGGAATGAGGTGGTTGGAGAGATGGTTTATTGGTTATGAGTTTCGGGTTGTTTTTGTATA
GGAGTTGGGTTTAATGTTCAGTATTTATAAGATGGTTTATAATTTTTCGTATTTTTAGTT
TCGTGGGGGATTT-AGTGTT---TTTTTTGGTTT-----TTAT-GGGTATTG
>ID|8335935 5240-01_P1104550_070.ab1 from 18 to 777
GGGGAAGG-TAGAGTATAAGTAGTTATAAGATATTTTTGGTATAT----------GCGTA
GAT----TATTTGTTTATTATTTAGAATAT---AGTTGTTAGCGT---TATTTTGTA-AC
GGTGAATGTGG-----GCGCGGTTTTTAATATT-----TTGTTAT---TGAGGTTTA---
--AGGAGAATTATGGAAGAGGGGAAGAGGGTAAAGG-AATGACGATTTTTTTTTTT-CGT
CGTTTTTTAAGGGTAGGGAGGAGTTTGGTGAGTGTGGTAT-TATTGTA--GTTATTGTTT
TATGTATTGCGGTGGGTTATAAAGAAGTAAGAAAAAAAGAAAGAATAGGAAGGAGTATGG
TGGAATGAGGTGGTTGGAGAGATGGTTCATTGGTTATGAGTTTCGGGTTGTTTTTGTATA
GGAGTTGGGTTTAATGTTTAGTATCTATAAGATGGTTTATAATTTTTTGTATTTTTAGTT
TTGTGGGGGATTT-AGTGTTT--TTTTTTGGTTT-----TTATGGG-TATTG
>ID|8335937 5240-03_P1104550_086.ab1 from 31 to 820
GGGGAAGG-TAGAGTATAAGTAGTTATAAGATATTTTTGGTATAT----------GCGTA
GAT----TATTTGTTTATTATTTAGAATAT---AGTTGTTAGCGT---TATTTTGTA-AC
GGCGAATGTGG-----GCGCGGTTTTTAATATT-----TTGTTAT---TGAGGTTTA---
--AGGAGAATTATGGAAGAGGGGAAGAGGGTAAAGG-AATGATGATTTTTTTTTTTTCGT
CGTTTTTTAAGGGTAGGGAGGAGTTTGGTGAGTGTGGTAT-TATTGTA--GTTATTGTTT
TATGTATTGCGGTGGGTTATAAAGAAGTAAGAAAAAAAGAAAGAATAGGAAGGAGTATGG
TGGAATGAGGTGGTTGGAGAGATGGTTTATTGGTTATGAGTTTTGGGTTGTTCTTGTATA
GGAGTTGGGTTTAATGTTTAGTATTTATAAGATGGTTTATAATTTTTTGTATTTTTAGTT
TTGTGGGGGATTT-AGTGTTT--TTTTTTGGTTT-----TTA-GGG-TATTG
>ID|8322473 5240-06_P1104520_019.ab1 from 32 to 792
GGGGAAGGGTAGAGTATAAGTAGTTATAAGATATTTTTGGTATAT----------GCGTA
GAT----TATTTGTTTATCATTTAGAATAT---AGTTGTTAGCGT---TATTTTGTA-AC
GGCGAATGTGG-----GCGCGGTTTTTAATATT-----TTGTTAT---CGAGGTTTA---
--AGGAGAATTATGGAAGAGGGGAAGAGGGTAAAGG-AATGACGATTTTTTTTTTT-CGT
CGTTTTTTAAGGGTAGGGAGGAGTTTGGTGAGTGTGGTAT-TATTGTA--GTTATTGTTT
TATGTATTGCGGTGGGTTATAAAGAAGTAAGAAAAAAAGAAAGAATAGGAAGGAGTATGG
TGGAATGAGGTGGTTGGAGAGATGGTTTATTGGTTATGAGTCTCGGGTTGTTTTTGTATA
GGAGTTGGGTTTAATGTTTAGTATTTATAAGATGGTTTATAATTTTTTGTATTTTTAGTT
TTGTGGGGGATTC-AGTGTTT--TTTTTTGGTTT-----TTATGGG-TATTG
>ID|8322488 5240-05_P1104520_004.ab1 from 40 to 790
GGGGAAGG-TAGAGTATAAGTAGTTATAAGATATTTTTGGTATAT----------GCGTA
GAT----TATTTGTTTATCATTTAGAATAT---AGTTGTTAGCGT---CATTTTGTA-AC
GGCGAATGTGG-----GCGCGGTTTTTAATATT-----TTGTTAT---CGAGGTTTA---
--AGGAGAATTATGGAAGAGGGGAAGAGGGTAAAGG-AATGACGATTTTTTTTTTT-CGT
TGTTTTTTAAGGGTAGGGAGGAGTTTGGTGAGTGTGGTAT-TATTGTA--GTTATTGTTT
TATGTATTGCAGTGGGTTATAAAGAAGTAAGAAAAAAAGAAAGAATAGGAAGGAGTATGG
TGGAATGAGGTGGTTGGAGAGATGGTTTATTGGTTATGAGTTTTGGGTTGTTTTTGTATA
GGAGTTGGGTTTAATGTTTAGTATTTATAAGATGGTTTATAATTTTTTGTATTTTTAGTT
TTGTGGGGGATTT-AGTGTTT--TTTTTTGGTTT-----TTATGGG-TATTG
>ID|8307585 5240-03_GB150-Mager_086.ab1 from 220 to 563
------------------------------------------------------------
----------------ATTATTTAGAATAT---AGTTGTTAGCGT---TATTTTGTA-AC
GGCGAATGTGG-----GCGCGGTTTTTAATATT-----TTGTTAT---TGAGGTTTA---
--AGGAGAATTATGGAAGAGGGGAAGAGGGTAAAGG-AATGATGATTTTTTTTTTTTCGT
CGTTTTTTAAGGGTAGGGAGGAGTTTGGTGAGTGTGGTAT-TATTGTA--GTTATTGTTT
TATGTATTGCGGTGGGTTATAAAGAAGTAAGAAAAAAAGAAAGAATAGGAAGGAGTATGG
TGGAATGAGGTGGTTGGAGAGATGGTTTATTGGTTATGAGTTTTGGGTTGTTCTTGTATA
GGAGTTGGGTTTAATGTTTAGTATTTATA-------------------------------
----------------------------------------------------
>ID|8307584 5240-02_GB150-Mager_085.ab1 from 237 to 618
GGGGAAGG-TAGAGTATAAGTAGTTATAAGATATCTTTGGTATAT----------GCGTA
GAT----TACTTGTTTATTATTTAGAATAT---AGTTGTTAGCGT---TATTTTGTA-AC
GGCGAATGTGG-----GCGCGGTTTTTAATATT-----TTGTTAT---CGAGGTTTA---
--AGGAGAATTATGGAAGAGGGGAAGAGGGTAAAGG-AATGACGATTTTTTTTT-T-CGT
CGTTTTTTAAGGGTAGGGAGGAGTTTGGTGAGTGTGGTAT-TATTGTA--GTTATTGTTT
TATGTATTGCGGTGGGTTATAAAGAAGTAAGAAAAAAAGAAAGAATAGGAAGGAGTATGG
TGGAATGAGGTGGTTGGAGAGATGGTTTATTGGTTATGAGTTTCGGGTTGTTTTTGTATA
GG----------------------------------------------------------
----------------------------------------------------
>ID|8253368 5240-02_GB138-Mager_036.ab1 from 48 to 767
GGGGAAGG-TAGAGTATAAGTAGTTATAAGATATTTTTGGTATAT----------GCGTA
GAT----TATTTGTTTATTATTTAGAATAT---AGTTGTTAGCGT---TATTTTGTA-AC
GGCGAATGTGG-----GCGCGGTTTTTAATATT-----TTGTTAT---CGAGGTTTA---
--AGGAGAATTATGGAAGAGGGGAAGAGGGTAAAGG-AATGACGATTTTTTTTTTT-CGT
CGTTTTTTAAGGGTAGGGAGGAGTTTGGTGAGTGTGGTAT-TATTGTA--GTTATTGTTT
TATGTATTGCGGTGGGTTATAAAGAAGTAAGAAAAAAAGAAAGAATAGGAAGGAGTATGG
TGGAATGAGGTGGTTGGAGAGATGGTTTATTGGTTATGAGTTTCGGGTTGTTTTTGTATA
GGAGTTGGGTTTAATGTTTAGTATTTATAAGATGGTTTATAATTTTTTGTATTTTTAGTT
TCGTGGGGGATTT-AGTGTTT--TTTTTTGGTTT-----TTATGGGGTATTT
>ID|8253374 5240-08_GB138-Mager_084.ab1 from 51 to 859
GGGGAAGG-TAGAGTATAAATAGTTATAAGATATTTTTGGTATAT----------GCGTA
GAT----TATTTGTTTATTATTTAGAATAT---AGTTGTTAGCGT---TATTTTGTA-AC
GGCGAATGTGG-----GCGCGGTTTTTAATATT-----TTGTTAT---CGAGGTTTA---
--AGGAGAATTATGGAAGAGGGGAAGAGGGTAAAGG-AATGATGATTCTTTTTTTT-CGT
CGTTTTTTAAGGGTAGGGAGGAGTTTGGTGAGTGTGGTAT-TATTGTA--GTTATTGTTT
TATGTATTGTGGTGGGTTATAAAGAAGTAAGAAAAAAAGAAAGAATAGGAAGGAGTATGG
TGGAATGAGGTGGTTGGAGAGATGGTTTATTGGTTATGAGTTTCGGGTTGTTTTTGCATA
GGAGTTGGGTTTAATGTTTAGTATTTATAAGATGGTTTATAATTTTTTGTATTTTTAGTT
TTGTGGGGGATTT-AGTGTTT--TTTTTTGGTTT-----TTATGGG-TATTG
>ID|8253367 5240-01_GB138-Mager_035.ab1 from 34 to 745
GGGGAAGG-TAGAGTATAAGTAGTTATAAGATATTTTTGGTATAT----------GCGTA
GAT----TATTTGTTTATTATTTAGAATAT---AGTTGTTAGCGT---TATTTTGTA-AC
GGCGAATGTGG-----GCGCGGTTTTTAATATT-----TTGTTAT---CGAGGTTTA---
--AGGAGAATTATGGAAGAGGGGAAGAGGGTAAAGG-AATGATGATTTTTTTTTTT-CGT
CGTTTTTTAAGGGTAGGGAGGAGTTTGGTGAGTGTGGTAT-TATTGTA--GTTATTGTTT
TATGTATTGCGGTGGGTTATAAAGAAGTAAGAAAAAAAGAAAGAATAGGAAGGAGTATGG
TGGAATGAGGTGGTTGGAGAGATGGTTTATTGGTTATGAGTTTCGGGTTGTTTTTGTATA
GGAGTTGGGTTTAATGTTTAGTATTTATAAGATGGTTTATAATTTTTTGTATTTTTAGTT
TCGTGGGGGATTT-AGTGTTT--TTTTTTGGTTT-----TTATGGG-TATTG
>ID|8253370 5240-04_GB138-Mager_052.ab1 from 49 to 717
GGGGAAGG-TAGAGTATAAGTAGTTATAAGATATTTTTGGTATAT----------GCGTA
GAT----TATTTGTTTATTATTTAGAATAT---AGTTGTTAGCGT---TATTTTGTA-AC
GGCGAATGTGG-----GCGCGGTTTTTAATATT-----TTGTTAT---CGAGGTTTA---
--AGGAGAATTATGGAAGAGGGGAAGAGGGTAAAGG-AATGATGATTTTTTTTTTT-CGT
CGTTTTTTAAGGGTAGGGAGGAGTTTGGTGAGTGTGGTAT-TATTGTA--GTTATTGTTT
TATGTATTGCGGTGGGTTATAAAGAAGTAAGAAAAAAAGAAAGAATAGGAAGGAGTATGG
TGGAATGAGGTGGTTGGAGAGATGGTTTATTGGTTATGAGTTTCGGGTTGTTTTTGTATA
GGAGTTGGGTTTAATGTTTAGTATTTATAAGATGGTTTATAATTTTTTGTATTTTTAGTT
TCGTGGGGGATTT-AGTGTTT--TTTTTTGGTTT-----TTATGGG-TATTG
>ID|8253373 5240-07_GB138-Mager_083.ab1 from 47 to 890
GGGGAAGG-TAGAGTATAAGTAGTTATAAGATATTTTTGGTATAT----------GCGTA
GAT----TATTTGTTTATTATTTAGAATAT---AGTTGTTAGCGT---TATTTTGTA-AC
GGCGAATGTGG-----GCGCGGCTTTTAATATT-----TTGTTAT---CGAGGTTTA---
--AGGAGAATTATGGAAGAGGGGAAGAGGGTAAAGG-AATGACGATTTTTTTTTTT-CGT
CGTTTTTTAAGGGTAGGGAGGAGTTTGGTGAGTGTGGTAT-TATTGTA--GTTATTGTTT
TATGTATTGCGGTGGGTTATAAAGAAGTAAGAAAAAAAGAAAGAATAGGAAGGAGTATGG
TGGAATGAGGTGGTTGGAGAGATGGTTTATTGGTTATGAGTTTCGGGTTGTTTTTGTATA
GGAGTTGGGTTTAATGTTTAGTATTCATAAGATGGTTTATAATTTTTTGTATTTTTAGTT
TTGTGGGGGATTT-AGTGTTT--TTTTTTGGTTT-----TTATGGG-TATTG
>ID|8253369 5240-03_GB138-Mager_051.ab1 from 44 to 853
GGGGAAGG-TAGAGTATAAGTAGTTATAAGATATTTTTGGTATAT----------GCGTA
GAT----TATTTGTTTATTATTTAGAATAT---AGTTGTTAGCGT---TATTTTGTA-AC
GGCGAATGTGG-----GCGCGGTTTTTAATATT-----TTGTTAT---CGAGGTTTA---
--AGGAGAATTATGGAAGAGGGGAAGAGGGTAAAGG-AATGATGATTTTTTTTTTC-CGT
CGTTTTTTAAGGGTAGGGAGGAGTTTGGTGAGTGTGGTAT-TATTGTA--GTTATTGTTT
TATGTATTGCGGTGGGTTATAAAGAAGTAAGAAAAAAAGAAAGAATAGGAAGGAGTATGG
TGGAATGAGGTGGTTGGAGAGATGGTTTATTGGTTATGAGTTTTGGGTTGTTTTTGTATA
GGAGTTGGGTTTAATGTTTAGTATTTATAAGATGGTTTATAATTTTTTGTATTTTTAGTT
TTGTGGGGGATTT-AGTGTTT--TTTTTTGGTTT-----TTATGGG-TATTG
>ID|8253372 5240-06_GB138-Mager_068.ab1 from 49 to 848
GGGGAAGG-TAGAGTATAAGTAGTTATAAGATATTTTTGGTATAT----------GCGTA
GAT----TATTTGTTTATTATTTAGAATAT---AGTTGTTAGCGT---TATTTTGTA-AC
GGCGAATGTGG-----GCGCGGTTCTTAATATT-----TTGTTAT---CGAGGTTTA---
--AGGAGAATTATGGAAGAGGGGAAGAGGGTAAAGG-AATGATGATTTTTTTTTTT-CGT
CGTTTTTTAAGGGTAGGGAGGAGTTTGGTGAGTGTGGTAT-TATTGTA--GTTATTGTTT
TATGTATTGCGGTGGGTTATAAAGAAGTAAGAAAAAAAGAAAGAATAGGAAGGAGTATGG
TGGAATGAGGTGGTTGGAGAGATGGTTTATTGGTTATGAGTTTCGGGTTGTTTTTGTATA
GGAGTTGGGTTTAATGTTCAGTATTTATAAGATGGTTTATAATTTTTTGTATTTTTAGTT
TTGTGGGGGATTT-AGTGTTT--TTTTTTGGTTT-----TTATGGG-TATTG
>ID|8252986 5240-08_GB138-Mager_084.ab1 from 16 to 827
GGGGAAGG-TAGAGTATAAATAGTTATAAGATATTTTTGGTATAT----------GCGTA
GAT----TATTTGTTTATTATTTAGAATAT---AGTTGTTAGCGT---TATTTTGTA-AC
GGCGAATGTGG-----GCGCGGTTTTTAATATT-----TTGTTAT---CGAGGTTTA---
--AGGAGAATTATGGAAGAGGGGAAGAGGGTAAAGG-AATGATGATTCTTTTTTTT-CGT
CGTTTTTTAAGGGTAGGGAGGAGTTTGGTGAGTGTGGTAT-TATTGTA--GTTATTGTTT
TATGTATTGTGGTGGGTTATAAAGAAGTAAGAAAAAAAGAAAGAATAGGAAGGAGTATGG
TGGAATGAGGTGGTTGGAGAGATGGTTTATTGGTTATGAGTTTCGGGTTGTTTTTGCATA
GGAGTTGGGTTTAATGTTTAGTATTTATAAGATGGTTTATAATTTTTTGTATTTTTAGTT
TTGTGGGGGATTT-AGTGTTT--TTTTTTGGTTT-----TTATGGG-TATTG
>ID|8252961 5240-02_GB138-Mager_036.ab1 from 118 to 812
GGGGAAGG-TAGAGTATAAGTAGTTATAAGATATTTTTGGTATAT----------GCGTA
GAT----TATTTGTTTATTATTTAGAATAT---AGTTGTTAGCGT---TATTTTGTA-AC
GGCGAATGTGG-----GCGCGGTTTTTAATATT-----TTGTTAT---CGAGGTTTA---
--AGGAGAATTATGGAAGAGGGGAAGAGGGTAAAGG-AATGACGATTTTTTTTTTT-CGT
CGTTTTTTAAGGGTAGGGAGGAGTTTGGTGAGTGTGGTAT-TATTGTA--GTTATTGTTT
TATGTATTGCGGTGGGTTATAAAGAAGTAAGAAAAAAAGAAAGAATAGGAAGGAGTATGG
TGGAATGAGGTGGTTGGAGAGATGGTTTATTGGTTATGAGTTTCGGGTTGTTTTTGTATA
GGAGTTGGGTTTAATGTTTAGTATTTATAAGATGGTTTATAATTTTTTGTATTTTTAGTT
TCGTGGGGGATTT-AGTGTTT--TTTTTTGGTTT-----TTATGGGGTATTT
>ID|8252965 5240-01_GB138-Mager_035.ab1 from 110 to 758
GGGGAAGG-TAGAGTATAAGTAGTTATAAGATATTTTTGGTATAT----------GCGTA
GAT----TATTTGTTTATTATTTAGAATAT---AGTTGTTAGCGT---TATTTTGTA-AC
GGCGAATGTGG-----GCGCGGTTTTTAATATT-----TTGTTAT---CGAGGTTTA---
--AGGAGAATTATGGAAGAGGGGAAGAGGGTAAAGG-AATGATGATTTTTTTTTTT-CGT
CGTTTTTTAAGGGTAGGGAGGAGTTTGGTGAGTGTGGTAT-TATTGTA--GTTATTGTTT
TATGTATTGCGGTGGGTTATAAAGAAGTAAGAAAAAAAGAAAGAATAGGAAGGAGTATGG
TGGAATGAGGTGGTTGGAGAGATGGTTTATTGGTTATGAGTTTCGGGTTGTTTTTGTATA
GGAGTTGGGTTTAATGTTTAGTATTTATAAGATGGTTTATAATTTTTTGTATTTTTAGTT
TCGTGGGGGATTT-AGTGTTT--TTTTTTGGTTT-----TTATGGG-TA---
>ID|8252985 5240-07_GB138-Mager_083.ab1 from 15 to 865
GGGGAAGG-TAGAGTATAAGTAGTTATAAGATATTTTTGGTATAT----------GCGTA
GAT----TATTTGTTTATTATTTAGAATAT---AGTTGTTAGCGT---TATTTTGTA-AC
GGCGAATGTGG-----GCGCGGCTTTTAATATT-----TTGTTAT---CGAGGTTTA---
--AGGAGAATTATGGAAGAGGGGAAGAGGGTAAAGG-AATGACGATTTTTTTTTTT-CGT
CGTTTTTTAAGGGTAGGGAGGAGTTTGGTGAGTGTGGTAT-TATTGTA--GTTATTGTTT
TATGTATTGCGGTGGGTTATAAAGAAGTAAGAAAAAAAGAAAGAATAGGAAGGAGTATGG
TGGAATGAGGTGGTTGGAGAGATGGTTTATTGGTTATGAGTTTCGGGTTGTTTTTGTATA
GGAGTTGGGTTTAATGTTTAGTATTCATAAGATGGTTTATAATTTTTTGTATTTTTAGTT
TTGTGGGGGATTT-AGTGTTT--TTTTTTGGTTT-----TTATGGG-TATTG
>ID|8252963 5240-04_GB138-Mager_052.ab1 from 5 to 737
GGGGAAGG-TAGAGTATAAGTAGTTATAAGATATTTTTGGTATAT----------GCGTA
GAT----TATTTGTTTATTATTTAGAATAT---AGTTGTTAGCGT---TATTTTGTA-AC
GGCGAATGTGG-----GCGCGGTTTTTAATATT-----TTGTTAT---CGAGGTTTA---
--AGGAGAATTATGGAAGAGGGGAAGAGGGTAAAGG-AATGATGATTTTTTTTTTT-CGT
CGTTTTTTAAGGGTAGGGAGGAGTTTGGTGAGTGTGGTAT-TATTGTA--GTTATTGTTT
TATGTATTGCGGTGGGTTATAAAGAAGTAAGAAAAAAAGAAAGAATAGGAAGGAGTATGG
TGGAATGAGGTGGTTGGAGAGATGGTTTATTGGTTATGAGTTTCGGGTTGTTTTTGTATA
GGAGTTGGGTTTAATGTTTAGTATTTATAAGATGGTTTATAATTTTTTGTATTTTTAGTT
TCGTGGGGGAT-----------------------------------------
>ID|8252974 5240-06_GB138-Mager_068.ab1 from 20 to 772
GGGGAAGG-TAGAGTATAAGTAGTTATAAGATATTTTTGGTATAT----------GCGTA
GAT----TATTTGTTTATTATTTAGAATAT---AGTTGTTAGCGT---TATTTTGTA-AC
GGCGAATGTGG-----GCGCGGTTCTTAATATT-----TTGTTAT---CGAGGTTTA---
--AGGAGAATTATGGAAGAGGGGAAGAGGGTAAAGG-AATGATGATTTTTTTTTTT-CGT
CGTTTTTTAAGGGTAGGGAGGAGTTTGGTGAGTGTGGTAT-TATTGTA--GTTATTGTTT
TATGTATTGCGGTGGGTTATAAAGAAGTAAGAAAAAAAGAAAGAATAGGAAGGAGTATGG
TGGAATGAGGTGGTTGGAGAGATGGTTTATTGGTTATGAGTTTCGGGTTGTTTTTGTATA
GGAGTTGGGTTTAATGTTCAGTATTTATAAGATGGTTTATAATTTTTTGTATTTTTAGTT
TTGTGGGGGATTT-AGTGTTT--TTTTTTGGTTT-----TTATGGG-TATTG
>ID|8252962 5240-03_GB138-Mager_051.ab1 from 17 to 767
GGGGAAGG-TAGAGTATAAGTAGTTATAAGATATTTTTGGTATAT----------GCGTA
GAT----TATTTGTTTATTATTTAGAATAT---AGTTGTTAGCGT---TATTTTGTA-AC
GGCGAATGTGG-----GCGCGGTTTTTAATATT-----TTGTTAT---CGAGGTTTA---
--AGGAGAATTATGGAAGAGGGGAAGAGGGTAAAGG-AATGATGATTTTTTTTTTC-CGT
CGTTTTTTAAGGGTAGGGAGGAGTTTGGTGAGTGTGGTAT-TATTGTA--GTTATTGTTT
TATGTATTGCGGTGGGTTATAAAGAAGTAAGAAAAAAAGAAAGAATAGGAAGGAGTATGG
TGGAATGAGGTGGTTGGAGAGATGGTTTATTGGTTATGAGTTTTGGGTTGTTTTTGTATA
GGAGTTGGGTTTAATGTTTAGTATTTATAAGATGGTTTATAATTTTTTGTATTTTTAGTT
TTGTGGGGGATTT-AGTGTTT--TTTTTTGGTTT-----TTATGGG-TATTG
