# Supplementary material for: Epigenetic interplay between mouse endogenous retroviruses and host genes
Source: Genome Biol. 2012 Oct 3;13(10):R89. doi: 10.1186/gb-2012-13-10-r89 (PMC3491417; doi:10.1186/gb-2012-13-10-r89)
Supplement: Additional file 4 — All bisulfite sequencing data. Compilation of all bisulfite sequences. [file gb-2012-13-10-r89-S4.zip › IAP8532_TE_lung.fas]

>ID|8450452 8532-12_SB2513_088.ab1 from 145 to 602
------------------------------------------------------------
------------------------------------------------------------
------------------------------------------------------------
-------------------------------TATAGGGCGAATTGGGCCCGACGTTGCAT
GCTCCCGGCCGCCATGGCCGCGGGATTATGATTATTTGTGTTTTGTTTTTTTCGTGACGT
TAATTCGGTCGATGGGTTGTAGTTAACTAAGGAGTGATACGTTTGAGGCGAAGGAGAATT
TTTTTTAAAAAGGGACGGGGTTTCGTTTTTTTTTTTTTTT-GTTTTTTTTTTTTTTTTGT
TTTTTGTTTTTTTGTTTTTTTTTTTTGTTGTTTGTTTTTTTGTTTTTTGTTTTTTTGTTT
TTTGTATTTTTGTTTTTGAAGATGTAAGAAATAAAGTTTTGTCGTAGAAGATTTTGGTTT
GTGGTGTTTTTT-TGGTCGGTCGTGAGAACCGCGTTTAATAATAAGTTGTTTTTAGTATT
AGTTTGTAGTTTATTTTATTTTTATAGTTTTTTAGATTTTAGGTTTAGTTTACGTGATTT
GTATAGGTTGG--------------------------------
>ID|8450426 8532-05_SB2513_039.ab1 from 148 to 546
------------------------------------------------------------
------------------------------------------------------------
------------------------------------------------------------
------------------------------------------------------------
-----CGGCCGCCATGGCCGCGGGATTATGATTATTTGTGTTTTGTTTTTTTCGTGACGT
TAATTCGGTCGATGGGTTGTAGTTAATTAAGGAGTGATACGTTTGAGGCGAAGGAGAATT
TTTTTTAAAAAGGGATGGGGTTTTGGTTTTTTTTTTTTTG----TTTTTTTTTTTTGTTT
TTTGTTTTTTTGTTTTTTTTTTTTTTGTTTTTTGTTTTTTTGTTTTTTGTTTTTTTGTTT
TTTGTATTTTTGTTTTTGAAGATGTAAGAAATAAAGTTTTGTCGTAGAAGATTTTGGTTT
GTGGTGTTTTTTTTGGTCGGTCGTGAGAAC-GCGTTTAATAATAAGTTGTTTTTAGTATT
AGTTTGTAGTTTATTTTATTTTTATAGTTTTTTAGATTTTAGGTTTAGT-----------
-------------------------------------------
>ID|8450437 8532-09_SB2513_071.ab1 from 116 to 347
------------------------------------------------------------
------------------------------------------------------------
------------------------------------------------------------
------------------------------------------------------------
------------------------------------------------------------
------------------------------------------------------------
------------------------------------------------------------
-------------------------TGTTTTTTGTTTTTTTGTTTTTTGTTTTTTTGTTT
TTTGTATTTTTGTTTTTGAAGATGTAAGAAATAAAGTTTTGTCGTAGAAGATTTTGGTTT
GTGGTGTTTTTTTTGGTCGGTCGTGAGAAC-GCGTTTAATAATAAGTTGTTTTTAGTATT
AGTTTGTAGTTTATTTTATTTTTATAGTTTTTTAGATTTTAGGTTTAGTTTATGTGATTT
GTATAGGTTGGTTGAAAA-------------------------
>ID|8450482 8532-11_SB2513_087.ab1 from 134 to 556
------------------------------------------------------------
------------------------------------------------------------
------------------------------------------------------------
------------------------------------------------------------
-----CGGCCGCCATGGCCGCGGGATTATGATTATTTGTGTTTTGTTTTTTTCGTGACGT
TAATTCGGTCGATGGGCTGTAGTTAATTAAGGAGTGATACGTTTGAGGCGAAGGAGAATT
TTTTTTAGAAAGGGACGGGGTTTCGTTTTTTTTTTTTTTT-GTTTTTTTTTTT--TTTGT
TTTTTGTTTCTTTGTTCTTTCTTTTTGTTTTTTGTTTTTTTGTTTTTTGTTTTTTTGTTT
TTTGTATTTTTGTTTTTGAAGATGTAAGAAATAAAGTTTTGTCGTAGAAGATTTTGGTTT
GTGGTGTTTTTTTTGGTCGGTCGTGAGAA-CGCGTTTAATAATAAGTTGTTTTTAGTATT
AGTTTGTAGTTTATTTTATTTTTATAGTTTTTTAGATTTTAGGTTTAGTTTATGTGATTT
GTATAGGTTGGT-------------------------------
>ID|8450417 8532-08_SB2513_056.ab1 from 140 to 498
------------------------------------------------------------
------------------------------------------------------------
------------------------------------------------------------
------------------------------------------------------------
------------------------------------------------------------
-----------ATGGGTTGTAGTTAATTAAGGAGTGATACGTTTGAGGCGAAGGAGAATT
TTTTTTAAAAAGGGACGGGGTTTCGTTTTTTTTTTTTTTT-GGTTTTTTTTTTATTTGTT
TTAAGTTTTTTTGTTTTTTTTTGTTTGTTTTTTGTTTTTTTGTTTTTTGTTTTTTTGTTT
TTTGTATTTTTGTTTTTGAAGATGTAAGAAATAAAGTTTTGTCGTAGAAGATTTTGGTTT
GTGGTGTTTTTTTTGGTCGGTCGTGAGAAC-GCGTTTAATAATAAGTTGTTTTTAGTATT
AGTTTGTAGTTTATTTTATTTTTATAGTTTTTTAGATTTTAGGTTTAGTTTATGTGATTT
GTATAGGTTGGT-------------------------------
>ID|8450429 8532-01_SB2513_007.ab1 from 59 to 490
------------------------------------------------------------
------------------------------------------------------------
------------------------------------------------------------
------------------------------------------------------------
-CTCCCGGCCGCCATGGCCGCGGGATTATGATTATTTGTGTTTTGTTTTTTTCGTGACGT
TAATTCGGTCGATGGGTTGTAGTTAATTAAGGAGTGATACGTTTGAGGCGAAGGAGAATT
TTTTTTAAAAAGGGACGGGGTTTCGTTTTTTTTTTTTTTG-TTTTTTTTTTTT--TTGTT
TTTTGTTTTTTTGTTTTTTTTTTCTTGTTTTTTGTTTTTTTGTTTTTTGTTTTTTTGTTT
TTTGTATTTTTGTTTTTGAAGATGTAAGAAATAAAGTTTTGTCGTAGAAGATTTTGGTTT
GTGGTGTTTTTTTTGGTCGGTCGTGAGAAT-GCGTTTAATAATAAGTTGTTTTTAGTATT
AGTTTGTAGTTTATTTTATTTTTATAGTTTTTTAGATTTTAGGTTTAGTTTACGTGATTT
GTATAGGTTGGTTGAAA--------------------------
>ID|8450475 8532-03_SB2513_023.ab1 from 171 to 574
------------------------------------------------------------
------------------------------------------------------------
------------------------------------------------------------
------------------------------------------------------------
---CCCGGCCGCCATGGCCGCGGGATTATGATTATTTGTGTTTTGTTTTTTTCGTGACGT
TAATTCGGTCGATGGGTTGTAGTTAATTAAGGAGTGATACGTTCGAGGCGAAGGAGAATT
TTTTTTAAAAAGGGACGGGGTTTCGTTTTTTTTTTTTTGT----TTTTTTTTTTTTGTTT
TTTGTTTTTTTGTTTTTTTCTTTTTTGTTTTTTGTTTTTTTGTTTTTTGTTTTTTTGTTT
TTTGTATTTTTGTTTTTGAAGATGTAAGAAATAAAGTTTTGTCGTAGAAGATTTTGGTTT
GTGGTGTTTTTTTTGGTCGGTCGTGAGAATCGCGTTTGATAATAAGTTGTTTTTAGTATT
AGTTTGTAGTTTATTTTATTTTTATAGTTTTTTAGATTTTAGGTTTAGTTT---------
-------------------------------------------
>ID|8450487 8532-04_SB2513_024.ab1 from 198 to 363
------------------------------------------------------------
------------------------------------------------------------
------------------------------------------------------------
------------------------------------------------------------
------------------------------------------------------------
------------------------------------------------------------
------------------------------------------------------------
--------------TTTTTTTTTTTTGTTTTTTGTTTTTTTGTTTTTTGTTTTTTTGTTT
TTTGTATTTTTGTTTTTGAAGATGTAAGAAATAAAGTTTTGTCGTAGAAGATTTTGGTTT
GTGGTGTTTTTTTTGGTCGGTCGTGAGAAC-GCGTTTAATAATAAGTTGTTTTTAGTATT
A-----------------------------------------------------------
-------------------------------------------
>ID|8439871 8532-11_GB194_091.ab1 from 58 to 598
------------------------------------------------------------
------------------------------------------------------------
-------------------GTTGGGTAACGCCAGGGTTTTCCCAGTCACGACGTTGTAAA
ACGACGGCCAGTGAATTGTAATACGACTCCCTATAGGGCGAATTGGGCCCGACGTCGCAT
GCTTCCGGCCGCCATGGCCCCGGGATTATGATTATTTGTGTTTTGTTTTTTTCGTGACGT
TAATTCGGTCGATGGGTTGTAGTTAATTAAGGAGTGATACGTTCGAGGCGAAGGAGAATT
TTTTTTAAAAAGGGACGGGGTTTCGTTTTTTTTTTTTTTG---CTTTTTTTTTTTGTTTT
TCGTTTTTTTGTTTTTTTTTTTTTTTGTTTTTTGTTTTTTTGTTTTTTGTTTTTTTGTTT
TTTGTATTTTTGTTTTTGAAGATGTAAGAAATAAAGTTTTGTCGTAGAAGATTTTGGTTT
GTGGTGTTTTTTTTGGTCGGTCGTGAGAAC-GCGTTTAATAATAAGTTGTTTTTAGTATT
AGTTTGTAGTTTATTTTATTTTTATAGTTTTTTAGATTTTAGGTTTAGTTTACGTGATTT
GTATAGGTTGGTTGAAAAGTAAAT-------------------
>ID|8439907 8532-12_GB194_092.ab1 from 140 to 329
------------------------------------------------------------
------------------------------------------------------------
------------------------------------------------------------
------------------------------------------------------------
------------------------------------------------------------
------------------------------------------------------------
------------------------------------------------------------
------------------------------------------------------------
TTTGTATTTTTGTTTTTGAAGATGTAAGAAATAAAGTTTTGTCGTAGAAGATTTTGGTTT
GTGGTGTTTTTTT-GGTCGGTCGTGAGAAC-GCGTTTAATAATAAGTTGTTTTTAGTATT
AGTTTGTAGTTTATTTTATTTTTATAGTTTTTTAGATTTTAGGTTTAGTTTATGTGATTT
GTATAGGTTGGT-------------------------------
>ID|8394713 8532-14_GB179_006.ab1 from 135 to 328
------------------------------------------------------------
------------------------------------------------------------
------------------------------------------------------------
------------------------------------------------------------
------------------------------------------------------------
------------------------------------------------------------
------------------------------------------------------------
--------------------------------------------------------GTTT
TTTGTATTTTTGTTTTTGAAGATGTAAGAAATAAAGTTTTGTCGTAGAAGATTTTGGTTT
GTGGTGTTTTTTCTGGTCGGTCGTGAGAAC-GCGTTTAATAATAAGTTGTTTTTAGTATT
AGTTTGTAGTTTATTTTATTTTTATAGTTTTTTAGATTTTAGGTTTAGTTTACGTGATTT
GTATAGGTTGG--------------------------------
>ID|8394756 8532-16_GB179_022.ab1 from 141 to 317
------------------------------------------------------------
------------------------------------------------------------
------------------------------------------------------------
------------------------------------------------------------
------------------------------------------------------------
------------------------------------------------------------
------------------------------------------------------------
------------------------------------------------------------
----TATTTTTGTTTTTGAAGATGTAAGAAATAAAGTTTTGTCGTAGAAGATTTTGGTTT
GTGGTGTTTTTTTTGGTCGGTCGTGAGAATCGCGTTTAATAATAAGTTGTTTTTAGTATT
AGTTTGTAGTTTATTTTATTTTTATAGTTTTTTAGATTTTAGGTTTAGTTTACGTGATTT
G------------------------------------------
>ID|8394696 8532-01_GB179_007.ab1 from 128 to 526
------------------------------------------------------------
------------------------------------------------------------
------------------------------------------------------------
------------------------------------------------------------
------------------------------ATTATTTGTGTTTTGTTTTTTTCGTGACGT
TAATTCGGTCGATGGGTTGTAGTTAATTAAGGAGTGATACGTTCGAGGCGAAGGAGAATT
TTTTTTAAAAAGGGACGGGGTTTCGTTTTTTTTTTTTTTT-GTTTTTTTTTTT-TTTGTT
TTTTGTTTTTTTGTTTTTTTTTTTTTGTTTTTTGTTTTTTTGTTTTTTGTTTTTTTGTTT
TTTGTATTTTTGTTTTTGAAGATGTAAGAAATAAAGTTTTGTCGTAGAAGATTTTGGTTT
GTGGTGTTTTTTTTGGTCGGTCGTGAGAAC-GCGTTTAATAATAAGTTGTTTTTAGTATT
AGTTTGTAGTTTATTTTATTTTTATAGTTTTTTAGATTTTAGGTTTAGTTTACGTGATTT
GTATAGGTTGGT-------------------------------
>ID|8394735 8532-12_GB179_088.ab1 from 9 to 706
ACCCGCCGCGCTTAATGCGCCGCTACAGGGCGCGTCCATTCGCCATTCAGGCTGCGCAAC
TGTTGGGAAGGGCGATCGGTGCGGGCCTCTTCGCTATTACGCCAGCTGGCGAAAGGGGGA
TGTGCTGCAAGGCGATTAAGTTGGGTAACGCCAGGGTTTTCCCAGTCACGACGTTGTAAA
ACGACGGCCAGTGAATTGTAATACGACTCACTATAGGGCGAATTGGGCCCGACGTCGCAT
GCTCCCGGCCGCCATGGCCGCGGGATTATGATTATTTGTGTTTTGTTTTTTTCGTGACGT
TAATTCGGTCGATGGGTTGTAGTTAATTAAGGAGTGATACGTTCGAGGCGAAGGAGAATT
TTTTTTAAAAAGGGACGGGGTTTCGTTTTTTTTTTTTTTT-GTTTTTTTTTTT--TTGTT
TTTTGTTTTTTTGTTTTTTTTTTTTTGTTTTTTGTTTTTTTGTTTTTTGTTTTTTTGTTT
TTTGTATTTTTGTTTTTGAAGATGTAAGAAATAAAGTTTTGTCGTAGAAGATTTTGGTTT
GTGGTGTTTTTTT-GGTCGGTCGTGAGAAC-GCGTTTAATAATAAGTTGTTTTTAGTATT
AGTTTGTAGTTTATTTTATTTTTATAGTTTTTTAGATTTTAGGTTTAGTTTATGTGATTT
GTATAGGTTGGTTGAAAAGTTAATCACTAGTGCGGCCGCCTGC
>ID|8394745 8532-09_GB179_071.ab1 from 137 to 325
------------------------------------------------------------
------------------------------------------------------------
------------------------------------------------------------
------------------------------------------------------------
------------------------------------------------------------
------------------------------------------------------------
------------------------------------------------------------
-------------------------------------------------TATTTTTGTTT
TTTATATTTTTGTTTTTGAAGATGTAAGAAATAAAGTCTTGTCGTAGAAGATTTTGGTTT
GTGGTGTTTTTTTTGGTCGGTCGTGAGAA-CGCGTTTAATAATAAGTTGTTTTTAGTATT
AGTTTGTAGTTTATTTTATTTTTATAGTTTTTTAGATTTTAGGTTTAGTTTACGTGATT-
-------------------------------------------
>ID|8394682 8532-11_GB179_087.ab1 from 106 to 744
----------------------------------------GCCATTCAGGCTGCGGCAAC
TGTTGGGAAGGGCGATCGGTGCGGGCCTCTTCGCTATTACGCCAGCTGGCGAAAGGGGGA
TGTGCTGCAAGGCGATTAAGTTGGGTAACGCCAGGGTTTTCCCAGTCACGACGTTGTAAA
ACGACGGCCAGTGAATTGTAATACGACTCACTATAGGGCGAATTGGGCCCGACGTCGCAT
GCTCCCGGCCGCCATGGCCGCGGGATTATGATTATTTGTGTTTTGTTTTTTTCGTGACGT
TAATTCGGTCGATGGGTTGTAGTTAATTAAGGAGTGATACGTTCGAGGCGAAGGAGAATT
TTTTTTAAAAAGGGACGGGGTTTCGTTTTTTTTTTTTTTG---CTTTTTTTTTTTGTTTT
TGGTTTTTTTGTTTTTTTTTTTTTTTGTTTTTTGTTTTTTTGTTTTTTGTTTTTTTGTTT
TTTGTATTTTTGTTTTTGAAGATGTAAGAAATAAAGTTTTGTCGTAGAAGATTTTGGTTT
GTGGTGTTTTTTTTGGTCGGTCGTGAGAAC-GCGTTTAATAATAAGTTGTTTTTAGTATT
AGTTTGTAGTTTATTTTATTTTTATAGTTTTTTAGATTTTAGGTTTAGTTTACGTGATTT
GTATAGGTTGGTTGAAAAGTAAA--------------------
>ID|8394678 8532-10_GB179_072.ab1 from 118 to 705
------------------------------------------------------------
------------------------------TCGCTATTACGCCAGCTGGCGAAAGGGGGA
TGTGCTGCAAGGCGATTAAGTTGGGTAACGCCAGGGTTTTCCCAGTCACGACGTTGTAAA
ACGACGGCCAGTGAATTGTAATACGACTCCCTATAGGGCGAATTGGGCCCGACGTCGCAT
GCTCCCGGCCGCCATGGCCGCGGGATTATGATTATTTGTGTTTTGTTTTTTTCGTGACGT
TAATTCGGTCGATGGGTTGTAGTTAATTAAGGAGTAATACGTTCGAGGCGAAGGAGAATT
TTTTTTAAAAAGGGACGGGGTTTCGTTTTTTTTTTTTTTTTGTTTTTTTTTTTTGTTTTT
TGTTTTTTTGTTTTTTTTTTTTTTTTGTTTTTTGTTTTTTTGTTTTTTGTTTTTTTGTTT
TTTGTATTTTTGTTTTTGAAGATGTAAGAAATAAAGTTTTGTCGTAGAAGATTTTGGTTT
GTGGTGTTTTTTTCGGTCGGTCGTGAGAAC-GCGTTTAATAATAAGTTGTTTTTAGTATT
AGTTTGTAGTTTATTTTATTTTTATAGTTTTTTAGATTTTAGGTTTAGTTTACGTGATTT
GTATAGGTTGGTTGAAAAG------------------------
