# Supplementary material for: Epigenetic interplay between mouse endogenous retroviruses and host genes
Source: Genome Biol. 2012 Oct 3;13(10):R89. doi: 10.1186/gb-2012-13-10-r89 (PMC3491417; doi:10.1186/gb-2012-13-10-r89)
Supplement: Additional file 4 — All bisulfite sequencing data. Compilation of all bisulfite sequences. [file gb-2012-13-10-r89-S4.zip › IAP9667_TE_spleen.fas]

>ID|8515729 9667-08_P1105107_026.ab1 from 21 to 671
TGTAAGATTTTTTAAGGTTTTTTTTTTTTTTTTAGAAGGGAGTTGAAAATTTATAGTTTA
TGTTTTTTAAAATGTGTTGGGAGTCGCGCTTATATTCGTCGTTATAAGATGGCGTTGATA
GTTGTGTTTTAAGTGGTAAATAAATAATTTGCGTATGTGTCGAGGGTGGTTTTTTATTTT
ATGTGTTTTGTTTTCTTCGTGACGTTAATTCGGTCGATGGGTTGTAGTTAATTAGGGAGT
GATGCGTTTTAGGCGAAGGAGAATTTTTTTTAATAGGGACGGGGTTTCGTTTTTTTTTTT
TTTGTTTTTTGTATTTTGGTTTTTGAAGATGTAAGTAATAAAGTTTTGTCGTAGAAGATT
TTGGTTTGTTGCGTTTTTTTTGGTCGGTCGTGAGAACGCGTTTAATAATAAAAATGTATA
TAATATAAAATTGTAGTGTTAAAATAAATATT
>ID|8515715 9667-02_P1105107_076.ab1 from 15 to 671
GTAAGATTTTTTAAGGTTTTTTTTTTTTTTTTAGAAGGGAGTTGAAAATTTATAGTTTAT
GTTTTTTAAAATGTGTTGGGAGTCGCGTTTATATTTGTCGTTATAAGATGGCGTTGATAG
TTGTGTTTTAAGTGGTAAATAAATAATTTGCGTATGTGTCGAGGGTGGTTTTTTATTTTA
TGTGTTTTGTTTTTTTCGTGATGTTAATTCGGTCGATGGGTTGTAGTTAATTAGGGAGTG
ATACGTTTTAGGCGAAGGAGAATTTTTTTTAATAGGGACGGGGTTTCGTTTTTTTTTTTT
TTGTTTTTTGTATTTTGGTTTTTGAAGATGTAAGTAATAAAGTTTTGTCGTAGAAGATTT
TGGTTTGTTGCGTTTTTTTTGGTCGGTCGTGAGAACGCGTTTAATAATAAAAATGTATAT
AATATAAAATTGTAGTGTTAAAATAAATATT
>ID|8515880 9667-10_P1105107_042.ab1 from 23 to 645
TGTAAGATTTTTTAAGGTTTTTTTTTTTTTTTTTAGAAGGGAGTTGAAAATTTATAGTTT
ATGTTTTTTAAAATGTGTTGGGAGTCGCGTTTATATTCGTCGTTATAAGATGGCGTTGAT
AGTTGTGTTTTAAGTGGTAAATAAATAATTTGCGTATGTGTCGAGGGTGGTTTTTTATTT
TATGTGTTTTGTTTTTTTCGTGACGTTAATTCGGTCGATGGGTTGTAGTTAATTAGGGAG
TGATACGTTTTAGGCGAAGGAGAATTTTTTTTAATAGGGACGGGGTTTCGTTTTTTTTTT
TTTTGTTTTTTGTATTTTGGTTTTTGAAGATGTAAGTAATAAAGTTTTGTCGTAGAAGAT
TTTGGTTTGTTGCGTTTTTTTTGGTCGGTCGTGAGAACGCGTTTAATAATAAAAATGTAT
ATAATATAAAATTGTAGTGTTAAAATAAATATT
>ID|8515565 9667-01_P1105107_075.ab1 from 30 to 565
TGTAAGATTTTTTAAGGTTTTTTTTTTTTTTTTTAGAAGGGAGTTGAAAATTTATAGTTT
ATGTTTTTTAAAATGTGTTGGGAGTCGCGTCTATGTTCGTCGTTATAAGATGGCGTTGAT
AGTTGTGTTTTAAGTGGTAAATAAATAATTTGCGTATGTGTCGAGGGTGGTTTTTTATTT
TATGTGTTTTGTTTTTTTCGTGACGTTAATTCGGTCGATGGGTTGTAGTTAATTAGGGAG
TGATACGTTTTAGGCGAAGGAGAATTTTTTTTAATAGGGACGGGGTTTCGTTTTTTTTTT
TTTTGTTTTTTGTATTTTGGTTTTTGAAGATGTAAGTAATAAAGTTTTGTCGTAGAAGAT
TTTGGTTTGTTGCGTTTTTTTGGTCGGTCGTGAGAACGCGTTTAATAATAAAAATGTATA
TAATATAAAATTGTAGTGTTAAAATAAATATT
>ID|8515777 9667-03_P1105107_091.ab1 from 22 to 746
TGTAAGATTTTTTAAGGTTTTTTTTTTTTTTTTAGAAGGGAGTTGAAAATTTATAGTTTA
TGTTTTTTAAAATGTGTTGGGAGTCGCGTTTATATTCGTCGTTATAAGATGGCGTTGATA
GTTGTGTTTTAAGTGGTAAATAAATAATTTGCGTATGTGTCGAGGGTGGTTTTTTATTTT
ATGTGTTTTGTTTTTTTCGTGACGTTAATTCGGTCGATGGGTTGTAGTTAATTAGGGAGT
GATACGTTTTAGGCGAAGGAGAATTTTTTTTAATAGGGACGGGGTTTCGTTTTTTTTTTT
TTTTGTTTTTTGTATTTTGGTTTTTGAAGATGTAAGTAATAAAGTTTTGTCGTAGAAGAT
TTTGGTTTGTTGCGTTTTTTTTGGTCGGTCGTGAGAACGCGTTTAATAATAAAAATGTAT
ATAATATAAAATTGTAGTGTTAAAATAAATATT
>ID|8479813 9667-15_P1105024_095.ab1 from 16 to 703
GGTTTTTTTTTTTTTTTTTAGAAGGGAGTTGAAAATTTATAGTTTATGTTTTTTAAAATG
TGTTGGGAGTCGCGTTTATATTCGTCGTTATAAGATGGCGTTGATAGTTGTGTTTTAAGT
GGTAAATAAATAATTTGCGTATGTGTCGAGAGTGGTTTTTTATTTTATGTGTTTTGTTTT
TTTCGTGACGTTAATTCGGTCGATGGGTTGTAGTTAATTAGGGAGTGATACGTTTTAGGC
GAAGGAGAATTTTTTTTAATAGGGACGGGGTTTCGTTTTTTTTTTTTTTGTTTTTTGTAC
TTTGGTTTTTGAAGATGTAAGTAATAAAGTTTTGTCGTAGAAGATTTTGGTTTGTTGCGT
TTTTTTTGGTCGGTCGTGAGAACGCGTTTAATAATAAAAATGTATATAATATAAAATTGT
AGTGTTAAAATAAATATT
>ID|8479766 9667-13_P1105024_079.ab1 from 188 to 546
TTTTTTTTTTTTTTTTTAGAAGGGAGTTGAAAATTTATAGTTTATGTTTTTTAAAATGTG
TTGGGAGTCGCGTTTATATTCGTCGTTATAAGATGGCGTTGATAGCTGTGTTTTAAGTGG
TAAATAAATAATTTGCGTAAGTGTCGAGGGTGGTTTTTTATTTTATGTGTTCTGTTTTTT
TCATGACGTTAATTCGGTCGATGGGTTGTAGTTAATTAGGGAGTGATACGTTTTAGGCGA
AGGAGAATTTTTTTTAATAGGGACGGGGTTTCGTTTTTTTTTTTTTTTGTTTTTTGTATT
TTGGTTTTTGAAGATGTAAGTAATAAAGTTTTGTCGTAGAAGATTTTGGTTTGTTGCGT
>ID|8479747 9667-16_P1105024_096.ab1 from 14 to 673
AAGGTTTTTTTTTTTTTTTTTAGAAGGGAGTTGAAAATTTATAGTTTATGTTTTTTAAAA
TGTGTTGGGAGTCGCGTTTATATTCGTCGTTATAAGATGGCGTTGATAGTTGTGTTTTAA
GTGGTAAATAAATAATTTGCGTATGTGTCGAGGGTGGTTTTTTATTTTATGTGTTTTGTT
TTTTTCGTGACGTTAATTCGGTCGATGGGTTGTAGTTAATTAGGGAGTGATACGTTTTAG
GCGAAGGAGAATTTTTTTTAATAGGGACGGGGTTTCGTTTTTTTTTTTTTTTGTTTTTTG
TATTTTGGTTTTTGAAGATGTAAGTAATAAAGTTTTGTCGTAGAAGATTTTGGTTTGTTG
CGTTTTTTTTGGTCGGTCGTGAGAACGCGTTTAATAATAAAAATGTATATAATATAAAAT
TGTAGTGTTAAAATAAATATT
>ID|8457928 9667-16_SB2515_090.ab1 from 134 to 630
AAGGTTTTTTTTTTTTTTTTTAGAAGGGAGTTGAAAATTTATAGTTTATGTTTTTTAAAA
TGTGTTGGGAGTCGCGTTTATATTCGTCGTTATAAGATGGCGTTGATAGTTGTGTTTTAA
GTGGTAAATAAATAATTTGCGTATGTGTCGAGGGTGGTTTTTTATTTTATGTGTTTTGTT
TTTTTCGTGACGTTAATTCGGTCGATGGGTTGTAGTTAATTAGGGAGTGATACGTTTTAG
GCGAAGGAGAATTTTTTTTAATAGGGACGGGGTTTCGTTTTTTTTTTTTTTTGTTTTTTG
TATTTTGGTTTTTGAAGATGTAAGTAATAAAGTTTTGTCGTAGAAGATTTTGGTTTGTTG
CGTTTTTTTTGGTCGGTCGTGAGAGACGCGTTTAATAATAAAAATGTATATAATATAAAA
TTGTAGTGTTAAAATAAATATT
>ID|8450424 9667-08_SB2513_058.ab1 from 205 to 582
GTAAGATTTTTTAAGGTTTTTTTTTTTTTTTTTAGAAGGGAGTTGAAAATTTATAGTTTA
TGTTTTTTAAAATGTGTTGGGAGTCGCGTTTATATTCGTCGTTATAAGATGGTGTTGATA
GTCGTGTTTTAAGTGGTAAATAAATAATTTGCGTATGTGTCGAGGGTGGTTTTTTATTTT
ATGTGTTTTGTTTTTTTCGTGAAGTTAATTCGGGAGATGGGTTGTAGTTAATTAGGGAGT
GATACGTTTTAGGCGAAGGAGAATTTTTTTTAATAGGGACGGGGTTTCGTTTTTTTTTTT
TTTTGTATTTTGTATTTTGGTTTTTGAAGATGTAAGTAATAAAGTTTTGTCGTAGAAGAT
TTTGGTTTGTTGCGTT
>ID|8450490 9667-12_SB2513_090.ab1 from 204 to 622
TGTAAGATTTTTTAAGGTTTTTTTTTTTTTTTTTAGAAGGGAGTTGAAAATTTATAGTTT
ATGTTTTTTAAAATGTGTTGGGAGTCGCGTTTATATTCGTCGTTATAAGATGGCGTTGAT
AGTTGTGTTTTAAGTGGTAAATAAATAATTTGCGTATGTGTCGAGGGTGGTTTTTTATTT
TATGTGTTTTGTTTTTTTCGTGACGTTAATTCGGTCGATGGGTTGTAGTTAATTAGGGAG
TGATACGTTTTAGGCGAAGGGGAATTTTTTTTAATAGGGACGGGGTTTCGTTTTTTTTTT
TTGTTTTTTGTATTTTGGTTTTTGAAGATGTAAGTAATAAAGTTTTGCCGTAGAAGATTT
TGGTTTGTTGCGTTTTTTTTGGTCGGTCGTGAGA
>ID|8515811 9667-04_P1105107_092.ab1 from 23 to 682
TGTAAGATTTTTTAAGGTTTTTTTTTTTTTTTTAGAGGGGAGCTGAAAATTTATAGTTTA
TGTCTTTTAAAATGTGTTGGGAGCCGCGCCCACATTCGCCGTTACAAGATGGCGTTGATA
GTCGTGTTTTAAGTGGTAAACAAATAATCTGCGCATGTGTCGAGGGTGGTTTTTTATTTT
ATGTGTTTTGTTTTTTCCGTGACGTTAACTCGGTCGATGGGTTGTAGTTAATTAGGGAGT
GATACGTTCTAGGCGAAGGAGAATTCTTCTTAATAGGGACGGGGTTTCGTTTTCTTTCTC
TTTTGTTTTTTGCACTCTGGTTTTTGAAGATGTAAGCAATAAAGCTTTGCCGCAGAAGAT
TCTGGTCTGTTGCGTTTTTCCTGGTCGGTCGTGAGAACGCGTTTAATAACAAAAATGTAT
ATAATATAAAATTGTAGTGTTAAAATAAATATT
>ID|8515556 9667-06_P1105107_010.ab1 from 20 to 730
TGTAAGATTTTTTAAGGTTTTTTTTTTTTTTTTAGAAGGGAGTTGAAAATTTATAGTTTA
TGTCTTTTAAAATGTGTTGGGAGTCGCGTTTATATTCGTTGTTATAAGATGGCGTTGATA
GTTGTGTTTTAAGTGGTAAATAAATAATTTGCGTATGTGTCGAGGGTGGTTTTTTATTTT
ATGTGTTTTGTTTTTTTCGTGACGTCAATTCGGCCGATGGGTTGTAGTTAATTAGGGAGT
GATACGTTTTAGGCGAAGGAGAATTTTTTTTAATAGGGACGGGGTTTCGTTTTTTTTTTT
TTTTGTTTTTTGTATTTTGGTTTTTGAAGATGTAAGTAATAAAGTTTTGTCGTAGAAGAT
TTTGGTTTGTTGCGTCTTTTCTGGTCGGTCGTGAGAACGCGTTTAATAATAAAAATGTAT
ATAATATAAAATTGTAGTGTTAAAATAAATATT
>ID|8515912 9667-07_P1105107_025.ab1 from 22 to 773
TGTAAGATTTTTTAAGGTTTTTTTTTTTTTTTTTTAGAAGGGAGTTGAAAATTTATAGTT
TATGTCTTTTAAAATGTGTTGGGAGCCGCGCTCACATTCGTCGTTACAAGATGGCGTTGA
TAGCTGTGTTTTAAGTGGTAAACAAATAATCTGCGCATGTGTCGAGGGTGGTTTTTCATT
TCATGTGTTCTGCCTTCCCCGTGACGTTAACTCGGTCGATGGGCTGCAGCCAATCAGGGA
GTGATACGTTCTAGGCGAAGGAGAATTTTCCTTAATAGGGACGGGGTTTCGTTTTTTTTT
TTTTTGTTTTTTGCACTCTGGCTTTTGAAGATGTAAGTAATAAAGTTTTGTCGCAGAAGA
TTTTGGTTTGTTGCGTTTTTCTTGGTCGGTCGTGAGAACGCGTCTAATAATAAAAATGTA
CATAATATAAAATTGTAGTGTTAAAATAAATATT
