# Supplementary material for: Epigenetic interplay between mouse endogenous retroviruses and host genes
Source: Genome Biol. 2012 Oct 3;13(10):R89. doi: 10.1186/gb-2012-13-10-r89 (PMC3491417; doi:10.1186/gb-2012-13-10-r89)
Supplement: Additional file 4 — All bisulfite sequencing data. Compilation of all bisulfite sequences. [file gb-2012-13-10-r89-S4.zip › IAP9963_TE_brain.txt]

>ID|7124360 Atxn-10_SP6_JM298_044.ab1
cctttaaattggcggccccgctataccaggggccggcgttccccatttcggcccatttta
gggcttgccggcaacttgtttgggaaaggggccatttcggtgcggggccctctttcggct
atttacgccagctgggcgaaaggggggattttgctgcaaggcgattaagttgggtaacgc
cagggttttcccagtcacgacgttgtaaaacgacggccagtgaattgtaatacgactcac
tatagggcgaattgggcccgacgtcgcatgctcccggccgccatggccgcgggatttttg
gttaatagttggttttgtgtttagattatatttatatagaaaaagtgattatgcgtgttt
tatataaaagagggagagagagagagagagagaaaatagaagtgttgggagtcgcgttta
tattcgtcgttataagatggcgttgatagttgtgttttaagtggtaaataaataatttgc
gtatgtgttaagggtattttatgattatttgtgttttgtttttttcgtgacgttaattcg
gtcgatgggttgtagttaattagggagtgatacgttcgaggcgaaggagaatgcttttga
agagggacggggtttcgttttttttttttttgttttttgtttttttgttttttgtttttt
tgttttttgtttttttgttttttgtattttggtttttgaagatgtaagaaataaagtttt
gtcgtagaaggttttggtttgtggtgttttttttggtcggtcgtgagaacgcgtttaata
ataattggtgtcgaatttcgggacgagaaaaaattcgggattggcgtaaggaagattttt
tattttagaattagaattgcgggtcgcggtaataaaggttttcgtaaagtagattgttaa
gaaggatttaattgtaggaatttagaattttttagttggggaaatcactagtgcggccgc
ctgcaggtcgaccatatggagactccca

>ID|7124361 Atxn-11_SP6_JM298_059.ab1
gcgccttaattgcgccccgctaccaggggggcttccctttcggccattccgggctgcgca
aactgttggggaagggccgatcggtgcggggcctcttccgctattaccccagctggcgaa
agggggatgtgctgcaaggcgattaagttgggtaacgccagggttttccccagtcacgac
gttgtaaaacgacggccagtgaattgtaatacgactcactatagggcgaattgggcccga
cgtcgcatgctcccggccgccatggccgcgggatttttggttaatagttggttttgtgtt
tagattatatttatatagaaaaagtgattatgcgtgttttatataaaagagagagagaga
gagagagagagaaaatagaagtgttgggagtcgcgtttatattcgtcgttataagatggc
gttgatagttgtgttttaagtggtaaataaataatttgcgtatgtgttaagggtatttta
tgattatttgtgttttgtttttttcgtgacgttaattcggtcgatgggttgtagttaatt
agggagtgatatgttcgaggcgaaggagaatgtttttgaagagggacggggtttcgtttt
ttttttttttgttttttgtttttttgttttttgtttttttgttttttgtttttttgtttt
ttgtattttggtttttgaagatgtaagaaataaagttttgtcgtagaagattttggtttg
tggtgttttttttggtcggtcgtgagaacgcgtttaataataattggtgtcgaatttcgg
gacgagaaaaaattcgggattggcgtaaggaagattttttattttagaattagaattgcg
ggtcgcggtaataaaggttttcgtaaagtagattgttaagaaggatttaattgtatgaat
ttagaattttttagtggggaaatcactagtgcggccgcctgcaggtcgaccatatggaga
gccccaac

>ID|7124362 Atxn-18_SP6_JM298_010.ab1
gttcacgttgcgccgtaaaccaccccccaccgcccgcgcttaatggcgccgttacagggg
cgcgttccattgccattcaggctgcgcaactgttgggaagggccatcggtgcgggcctct
tcgctattaccccagctggcgaaagggggatgtgctgcaaggcgattaagttgggtaacg
ccagggttttcccagtcacgacgttgtaaaacgacggccagtgaattgtaatacgactca
ctatagggcgaattgggcccgacgtcgcatgctcccggccgccatggccgcgggattttt
ggttaatagttggttttgtgtttagattatatttatatagaaaaagtgattatgcgtgtt
ttatataaaagagagagagagagagagagagagaaaataggagtgttgggagtcgcgttt
atattcgtcgttataagatggcgttgatagttgtgttttaagtggtaaataaataatttg
cgtatgtgttaagggtattttatgattatttgtgttttgtttttttcgtgacgttaattc
ggtcgatgggttgtagttaattagggagtgatacgttcgaggcgaaggagaatgtttttg
aagagggacggggtttcgttttttttttttttgttttttgtttttttgttttttgttttt
ttgttttttgtttttttgttttttgtattttggtttttgaagatgtaagaaataaagttt
tgtcgtagaagattttggtttgtggtgtttttttggtcggtcgtgagaacgcgtttaata
ataattggtgtcgaatttcgggacgagaaaaaattcgggattggcgtaaggaagattttt
tattttagaattagaattgcgggttgcggtaataaaggttttcgtaaagtagattgttaa
gaaggatttaattgtatgaatttagaattttttagttggggaaatcactagtgcggccgc
ctgcaggtcgaccatatggagagccccaac

>ID|7124363 Atxn-19_SP6_JM298_025.ab1
tcgcgcttaatgcgcccctacagggcgcgtccattcgccattcaggctgcgcaactgttg
ggaagggcgatcggtgcgggcctcttcgctattacgccagctggcgaaagggggatgtgc
tgcaaggcgattaagttgggtaacgccagggttttcccagtcacgacgttgtaaaacgac
ggccagtgaattgtaatacgactcactatagggcgaattgggcccgacgtcgcatgctcc
cggccgccatggccgcgggatttttggttaatagttggttttgtgtttagattatattta
tatagaaaaagtgattatgcgtgttttatataaaagagagagagagagagagagagagaa
aatagaagtgttgggagtcgcgtttatattcgtcgttataagatggcgttgatagttgtg
ttttaagtggtaaataaataatttgcgtatgtgttaagggtattttatgattatttgtgt
tttgtttttttcgtgacgttaattcggtcgatgggttgtagttaattagggagtgatacg
ttcgaggcgaaggagaatgcttttgaagagggacggggtttcgtttttttttttttgttt
tttgtttttttgttttttgtttttttgttttttgtttttttgttttttgtattttggttt
ttgaagatgtaagaaataaagttttgtcgtagaaggttttggtttgtggtgttttttttg
gtcggtcgtgagaacgcgtttaataataattggtgtcgaatttcgggacgagaaaaaatt
cgggattggcgtaaggaagattttttattttagaattagaattgcgggtcgcggtagtaa
aggttttcgtaaagtagattgttaagaaggatttaattgtatgaatttagaattttttag
tggggaaatcactagtgcggccgcctgcaggtcgaccatatggagagtcccaacgc

>ID|7124364 Atxn-6_SP6_JM298_012.ab1
ccacccgccgcgcctaatgcgccgctacaggggcgcgtccattcgccattcaggctgcgc
aactgttgggaagggcgatcggtgcgggcctcttcgctattacgccagctggcgaaaggg
ggatgtgctgcaaggcgattaagttgggtaacgccagggttttcccagtcacgacgttgt
aaaacgacggccagtgaattgtaatacgactcactatagggcgaattgggcccgacgtcg
catgctcccggccgccatggccgcgggattttggttaatgttggttttgtgtttagatta
tatttatatagaaaaagtgattatgcgtgttttatataaaagagagagagagagagagag
agagaaaatagaagtgttgggagtcgcgtttatattcgtcgttataagatggcgttgata
gttgtgttttaagtggtaaataaataatttgcgtatgtgttaagggtattttatgattat
ttgtgttttgtttttttcgtgacgttaattcggtcgatgggttgtagttaattagggagt
gatatgttcgaggcgaaggagaatgtttttgaagagggacggggtttcgttttttttttt
tgttttttgtctttttgttttttgtttttttgttttttgtttttttgttttttgtatttt
ggtttttgaagatgtaagaaataaagttttgtcgtagaagattttggtttgtggtgtttt
ttttggtcggtcgtgagaacgcgtttaataataattggtgtcaaatttcgggacgagaaa
aaattcgggattggcgtaaggaagattttttattttagaattagaattgcgggtcgcggt
aataaaggttttcgtaaagtagattgttaagaaggatttaattgtatgaatttagaattt
tttagttggggaaatcactagtgcggccgcctgcaggtcgaccatatggagagtcccaac

>ID|7124365 Atxn-7_SP6_JM298_027.ab1
accctctttaaatttggccgccccgcctttacaccgggagggcgggggttcccatttttc
cccccattttcccggggttgtgcggccaaacttttttggggaaaaggggccaattccggt
tccggggccttttttggcttattaacgccccacctggggaaaaagggggatttttctgcc
aaagccgatttaaatttgggtaacgccagggtttttcccagccccggacgttgtaaaacg
ccggcccagtgaattgtattacgcctccctatagggcgatttgggcccgacttcgcatgt
tcccgccccccatggccccgggatttttggttaatagtgggttttgtgtttagataaaat
taatatagaaaaagtgattatgcgtgttttatataaaagagggagagagagagagagaga
gaaaatagaagtgttgggagtcgcgtttattttggtcgttataagatggcgttaatagtt
gtgttttaagtggtaaataaataatttgcgtaggtgttaagggtattttaggataattgg
ggtttggtttttttcgggacgttaattcggtcgatgggtggtagttaattagggattgat
cctttcgaggcgaaggagaatccttttgaagagggccggggtttcgtttttttttttttg
ttttttgtttttttgttttttgtttttttgttttttgtttttttgttttttgtattttgg
tttttgaagatgtaagaaataaagttttgtcgtagaaggttttggtttgtggtgtttttt
ttggtcggtcgtgagaacgcgtttaataataattggtgtcgaatttcgggacgagaaaaa
attcgggattggcgtaaggaagattttttattttagaattagaattgcgggtcgcggtaa
taaaggttttcgtaaagtagattgttaagaaggatttaattgtatgaatttagaattttt
tagttggggaaatcactagtgcggccgcctgcaggtcgacca

>ID|7124373 Atxn-1_SP6_JM298_077.ab1
gtatcacgggggccgccgttccccttttccccccattttcaagggctggcggcaaacttt
ttgggaaagggggccaatccggtgcgggggccttcttccgctatttacgcccagcttggc
ggaaaggggggaatgtgctgccaagggcgattaaagttgggtaacgccagggtttttccc
agtcacgacgttgtaaaacgacggccagtgaattgtaatacgactcactatagggcgaat
tgggcccgacgtcgcatgctcccggccgccatggccgcgggatttttggttaatagttgg
ttttgtgtttagattatatttatatagaaaaagtgattatgcgtgttttatataaaagag
ggagagagagagagagagagaaaatagaagtgttgggagtcgcgtttatattcgtcgtta
taagatggcgttgatagttgtgttttaagtggtaaataaataatttgcgtatgtgttaag
ggtattttatgattatttgtgttttgtttttttcgtgacgttaattcggtcgatgggttg
tagttaattagggagtgatacgttcgaggcgaaggagaatgcttttgaagagggacgggg
tttcgtttttttttttttgttttttgtttttttgttttttgtttttttgttttttgtttt
tttgttttttgtattttggtttttgaagatgtaagaaataaagttttgtcgtagaaggtt
ttggtttgtggtgttttttttggtcggtcgtgagaacgcgtttaataataattggtgtcg
aatttcgggacgagaaaaaattcgggattggcgtaaggaagattttttattttagaatta
gaattgcgggtcgcggtaataaaggttttcgtaaagtagattgttaagaaggatttaatt
gtatgaatttagaattttttagttggggaatcactagtgcggccgcctgcaggtcgacc

>ID|7124374 Atxn-2_SP6_JM298_078.ab1
gtttcgcccatttccggggctggcgcaaactgtttggggaaagggccaatccggtgcggg
gcctttttcggttattaccgccagctgggcgaaaaggggggatgtgctgcaaaggcgatt
taagttgggtaacgcccagggttttccccagtcacgacgttgtaaaacgacggccagtga
attgtaatacgactcactatagggcgaattgggcccgacgtcgcatgctcccggccgcca
tggccgcgggatttttggttaatagttggttttgtgtttagattatatttatatagaaaa
agtgattatgcgtgttttatataaaagagagagagagagagagagagagaaaatagaagt
gttgggagtcgcgtttatattcgtcgttataagatggcgttgatagttgtgttttaagtg
gtaaataaataatttgcgtatgtgttaagggtattttatgattatttgtgttttgttttt
ttcgtgacgttaattcggtcgatgggttgtagttaattagggagtgatatgttcgaggcg
aaggagaatgtttttgaagagggacggggtttcgtttttttttttttttgttttttgttt
ttttgttttttgtttttttgttttttgtttttttgttttttgtattttggtttttgaaga
tgtaagaaataaagttttgtcgtagaagattttggtttgtggtgttttttttggtcggtc
gtgagaacgcgtttaataataattggtgtcgaatttcgggacgagaaaaaattcgggatt
ggcgtaaggaagattttttattttagaattagaattgcgggtcgcggtaataaagggttt
cgtaaagtagattgttaagaaggatttaattgtatgaatttagaattttttagttgggga
aatcactagtgcggccgcctgcaggtcgaccatatggagactccca

>ID|7124375 Atxn-8_SP6_JM298_028.ab1
tcccaaccaacccccgggcccggcgggtttttatattgggccgccccggcttaacccggg
gggcggcggttcccactttcggccccctttccagggcctggcgccaaacttgtttgggga
aaggggcaattccggtgcgggggcctttttcgctaattacgcccagctgggcgaaagggg
ggatgtgctgcaaggcgattaaagttgggtaacgcccagggttttcccagtcacgacgtt
gtaaaacgacggccagtgaattgtaatacgactcactatagggcgaattgggcccgacgt
cgcatgctcccggccgccatggccgcgggattttggttaatagttggttttgtgtttaga
ttatatttatatagaaaaagtgattatgcgtgttttatataaaagagggagagagagaga
gagagagaaaatagaagtgttgggagtcgcgcttatattcgtcgttataagatggcgttg
atagttgtgttttaagtggtaaataaataatttgcgtatgtgttaagggtattttatgat
tatttgtgttttgtttttttcgtgacgttaattcggtcgatgggttgtagttaattaggg
agtgatacgttcgaggcgaaggagaatgcttttgaagagggacggggtttcgtttttttt
ttttttgttttttgtttttttgttttttgtttttttgttttttgtttttttgttttttgt
attttggtttttgaagatgtaagaaataaagttttgtcgtagaaggttttggtttgtggt
gttttttttggtcggtcgtgagaacgcgtttaataataattggtgtcgaatttcgggacg
agaaaaaattcgggattggcgtaaggaagattttttattttagaattagaattgcgggtc
gcggtaataaaggttttcgtaaagtagattgttaagaaggatttaattgtatgaatttag
aattttttagttggggaaatcactagtgcggccgcctgcaggtcgaccatatggagagcc
ccaac

>ID|7124376 Atxn-9_SP6_JM298_043.ab1
gcgctcttaattggccggcccgcttaccagggggcggcgtccccttttcgcccatttcag
ggcttgcgccaacttgtttgggaagggccaatcgggtgcggggcctctttcgctatttac
gccagcgggcgaaaggggggatgtgctgcaaggcgattaagttgggtaacgccagggttt
tcccagtcacgacgttgtaaaacgacggccagtgaattgtaatacgactcactatagggc
gaattgggcccgacgtcgcatgctcccggccgccatggccgcgggatttttggttaatag
ttggttttgtgtttagattatatttatatagaaaaagtgattatgcgtgttttatataaa
agagagagagagagagagagagagaaaatagaagtgttgggagtcgcgtttatattcgtc
gttataagatggcgttgatagttgtgttttaagtggtaaataaataatttgcgtatgtgt
taagggtattttatgattatttgtgttttgtttttttcgtgacgttaattcggtcgatgg
gttgtagttaattagggagtgatatgttcgaggcgaaggagaatgtttttgaagagggac
gggtttcgtttttttttttttttgttttttgtttttttgttttttgtttttttgtttttt
gtttttttgttttttgtattttggtttttgaagatgtaagaaataaagttttgtcgtaga
agattttggtttgtggtgttttttttggtcggtcgtgagaacgcgtttaataataattgg
tgtcgaatttcgggacgagaaaaaattcgggattggcgtaaggaagattttttattttag
aattagaattgcgggtcgcggtaataaaggttttcgtaaagtagattgttaagaaggatt
taattgtatgaatttagaattttttagttggggaaatcactagtgcggccgcctgcaggt
cgaccatatggagagcccct

>ID|7124399 Atxn-12_SP6_JM298_060.ab1
ggcccgctacccgggggcggcgttcccctttcgcccatttcagggctgccgcaaactgtt
gggaaaggggcaatcgggtgcggggcctctttcgctattacgcccagctggcgaaagggg
ggatgtgctgcaaggcgattaagttgggtaacgccagggttttcccagtcacgaacgttg
taaaacgacggccagtgaattgtaatacgactcactatagggcgaattgggcccgacgtc
gcatgctcccggccgccatggccgcgggatttttggttaatagttggttttgtgtttaga
ttatatttatatagaaaaagtgattatgcgtgttttatataaaagagagagagagaggga
gagagagaaaatagaagtgttgggagtcgcgtttatattcgtcgttataagatggcgttg
atagttgtgttttaagtggtaaataaataatttgcgtatgtgttaagggtattttatgat
tatttgtgttttgtttttttcgtgacgttaattcggtcgatgggttgtagttaattaggg
agtgatatgttcgaggcgaaggagaatgtttttgaagagggacggggtttcgtttttttt
ttttttgttttttgtttttttgttttttgtttttttgttttttgtttttttgttttttgt
attttggtttttgaagatgtaagaaataaagttttgtcgtagaagattttggtttgtggt
gttttttttggtcggtcgtgagaacgcgcttaataataattggtgtcgaatttcgggacg
agaaaaaattcgggattggcgtaaggaagattttttattttagaattagaattgcgggtc
gcggtaataaaggttttcgtaaagtagattgttaagaaggatttaattgtatgaatttag
aattttttagttggggaaatcactagtgcggccgcctgcaggtcgaccatatggagagtc
ccaac

>ID|7124400 Atxn-13_SP6_JM298_075.ab1
tccgcttaacaagggggcggcgttccctttttcgccccttttccgggttgcggcaaactt
gttgggaaaaggggccaatcgggtgcgggccctttttccgctattacccccagcctggcg
aaaagggggaatgtgctgcaaaggcgattaaagttgggtaacgccagggtttttcccagt
cacgacgttgtaaaacgacggccagtgaattgtaatacgactcactatagggcgaattgg
gcccgacgtcgcatgctcccggccgccatggccgcgggatttttggttaatagttggttt
tgtgtttagattatatttatatagaaaaagtgattatgcgtgttttatataaaagagaga
gagagagagagagagagaaaatagaagtgttgggagtcgcgtttatattcgtcgttataa
gatggcgttgatagttgtgttttaagtggtaaataaataatttgcgtatgtgttaagggt
attttatgattatttgtgttttgtttttttcgtgacgttaattcggtcgatgggttgtag
ttaattagggagtgatacgttcgaggcgaaggagaatgtttttgaagagggacggggttt
cgttttttttttttttgttttttgtttttttgttttttgtttttttgttttttgtttttt
tgttttttgtattttggtttttgaagatgtaagaaataaagttttgtcgtagaagatttt
ggtttgtggtgtttttcttggtcggtcgtgagaacgcgtttaataataattggtgtcgaa
tttcgggacgagaaaaaattcgggattggcgtaaggaagattttttattttagaattaga
attgcgggttgcggtaataaaggttttcgtaaagtagattgttaagaaggatttaattgt
atgaatttagaattttttagttggggaaatcactagtgcggccgcctgcaggtcgacca


>ID|7124411 Atxn-14_SP6_JM298_076.ab1
ttccccttttccgccattttccggggttgccgccaaactggttggggaaggggccaattc
ggtgccgggccctctttcgctatttacgcccggctggcgaaaagggggatgtgctggcaa
ggcggattaagttgggtaacgccagggttttcccagtcacgacgttgtaaaacgacggcc
agtgaattgtaatacgactcactatagggcgaattgggcccgacgtcgcatgctcccggc
cgccatggccgcgggattttggttaatagttggttttgtgtttagattatatttatatag
aaaaagtgattatgcgtgttttatataaaagagagagagagagagagagagagaaaatag
aagtgttgggagtcgcgtttatattcgtcgttataagatggcgttgatagttgtgtttta
agtggtaaataaataatttgcgtatgtgttaagggtattttatgattatttgtgttttgt
ttttttcgtgacgttaattcggtcgatgggttgtagttaattagggagtgatacgttcga
ggcgaaggagaatgtttttgaagagggacggggtttcgtttttttttttttgttttttgt
ttttttgttttttgtttttttgttttttgtttttttgttttttgtattttggtttttgaa
gatgtaagaaataaagttttgtcgtagaagattttggtttgtggtgttttttttggtcgg
tcgtgagaacgcgtttaataataattggtgtcgaatttcgggacgagaaaaaattcggga
ttggcgtaaggaagattttttattttagaattagaattgcgggttgcggtaataaaggtt
ttcgtaaagtagattgttaagaaggatttaattgtatgaatttagaattttttagtgggg
aatcactagtgcggccgcctgcaggtcgaccatatggagactccca

>ID|7124412 Atxn-15_SP6_JM298_091.ab1
ncctggcgccaaactgtttgggaaagggccgatcgggtgcggggcctctttcgctattac
ccccagctggcgaaaggggggatgtgctgcaaggcgattaagttgggtaacgccagggtt
ttcccagtcacgacgttgtaaaacgacggccagtgaattgtaatacgactcactataggg
cgaattgggcccgacgtcgcatgctcccggccgccatggccgcgggatttggttaatagt
tggttttgtgtttagattatatttatatagaaaaagtgattatgcgtgttttatataaaa
gagagagagagagagagagagagaaaatagaagtgttgggagtcgcgtttatattcgtcg
ttataagatggcgttgatagttgtgttttaagtggtaaataaataatttgcgtatgtgtt
aagggtattttatgattatttgtgttttgtttttttcgtgacgttaattcggtcgatggg
ttgtagttaattagggagtgatatgttcgaggcgaaggagaatgtttttgaagagggacg
gggtttcgttttttttttttttttgtttttcgtttttttgttttttgtttttttgttttt
tgtttttttgttttttgtattttggtttttgaagatgtaaggaataaagttttgtcgtag
aagattttggtttgtggtgttttttttggtcggtcgtgagaacgcgtttaataataattg
gtgtcgaatttcgggacgagaaaaaattcgggattggcgtaaggaagattttttatttta
gaattagaattgcgggtcgcggtaataaaggttttcgtaaagtagattgttaagaaggat
ttaattgtatgaatttagaattttttagttggggaatcactagtgcggccgcctgcaggt
cgaccatatggagactccca

>ID|7124413 Atxn-20_SP6_JM298_026.ab1
cccaacatccccggcccggcggttttaattggccgccggcttaccagggggcgccgttcc
ctttcggcccatttcagggctgccgcaaactgtttgggaaagggcaattcggtgcggggc
cttttttcgctattacgccagctggcgaaaggggggatgtgctgcaaggcgattaagttg
ggtaacgccagggttttcccagtcacgacgttgtaaaacgacggccagtgaattgtaata
cgactcactatagggcgaattgggcccgacgtcgcatgctcccggccgccatggccgcgg
gatttttggttaatagttggttttgtgtttagattatatttatatagaaaaagtgattat
gcgtgttttatataaaagagagagagagagagagagagagaaaatagaagtgttgggagt
cgcgtttatattcgtcgttataagatggcgttgatagttgtgttttaagtggtaaataaa
taatttgcgtatgtgttaagggtattttatgattatttgtgttttgtttttttcgtgacg
ttaattcggtcgatgggttgtagttaattagggagtgatatgttcgaggcgaaggagaat
gtttttgaagagggacggggtttcgttttttttttttttgttttttgtttttttgttttt
tgtttttttgttttttgtttttttgttttttgtattttggtttttgaagatgtaagaaat
aaagttttgtcgtagaagattttggtttgtggtgttttttttggtcggtcgtgagaacgc
gtttaataataattggtgtcgaatttcgggacgagaaaaaattcgggattggcgtaagga
agattttttattttagaattagaattgcgggtcgcggtaataaaggttttcgtaaagtag
attgttaagaaggatttaattgtatgaatttagaattttttagtggggaaatcactagtg
cggccgcctgcaggtcgaccatatggagactccca

>ID|7124414 Atxn-3_SP6_JM298_093.ab1
tgggctgcgccaactgtttgggaagggcaattcggtgccgggcctctttcgctatttcgc
ccagctggcgaaagggggatgtgctgcaaggcgattaagttgggtaacgccagggttttc
ccagtcacgacgttgtaaaacgacggccagtgaattgtaatacgactcactatagggcga
attgggcccgacgtcgcatgctcccggccgccatggccgcgggatttttggttaatagtt
ggttttgtgtttagattatatttatatagaaaaagtgattatgcgtgttttatataaaag
agagagagagagagagagagagaaaatagaagtgttgggagtcgcgtttatattcgtcgt
tataagatggcgttgatagttgtgttttaagtggtaaataaataatttgcgtatgtgtta
agggtattttatgattatttgtgttttgtttttttcgtgacgttaattcggtcgatgggt
tgtagttaattagggagtgatatgttcgaggcgaaggagaatgtttttgaagagggacgg
ggtttcgtttttttttttttgttttttgtttttttgttttttgtttttttgttttttgtt
tttttgttttttgtattttggtttttgaagatgtaagaaataaagttttgtcgtagaaga
ttttggtttgtggtgttttttttggtcggtcgtgagaacgcgtttaataataattggtgt
cgaatttcgggacgagaaaaaattcgggattggcgtaaggaagattttttattttagaat
tagaattgcgggtcgcggtaataaaggttttcgtaaagtagattgttaagaaggatttaa
ttgtatgaatttagaattttttagttggggaatcactagtgcggccgcctgcaggtcgac
catatggagagccccaacgcg


>ID|7124421 Atxn-16_SP6_JM298_092.ab1
ggttggcggggggccttctttccggcttatttaaccccccaggcctgggcgaaaaagggg
gggattgtgcttgccaaggggcgatttaagtttggggtaaacgcccagggttttttcccc
agtcaacgaccgttgtaaaaacgacggcccagtgaattgtaatacgactcactatagggc
gaattgggcccgacgtcgcatgctcccggccgccatggccgcgggatttttggttaatag
ttggttttgtgtttagattatatttatatagaaaaagtgattatgcgtgttttatataaa
agagagagagagagagagagagagaaaatagaagtgttgggagtcgcgtttatattcgtc
gttataagatggcgttgatagttgtgttttaagtggtaaataaataatttgcgtatgtgt
taagggtattttatgattatttgtgttttgtttttttcgtgacgttaattcggtcgatgg
gttgtagttaattagggagtgatacgttcgaggcgaaggagaatgtttttgaagagggac
ggggtttcgtttttttttttttttgttttttgtttttttgttttttgtttttttgttttt
tgtttttttgttttttgtattttggtttttgaagatgtaagaaataaagttttgtcgtag
aagattttggtttgtggtgtttttttggtcggtcgtgagaacgcgtttaataataattgg
tgtcgaatttcgggacgagaaaaaattcgggattggcgtaaggaagattttttattttag
aattagaattgcgggttgcggtaataaaggttttcgtaaagtagattgttaagaaggatt
taattgtatgaatttagaattttttagtggggaatcactagtgcggccgcctgcaggtcg
accatatggagagccccaac

>ID|7124422 Atxn-17_SP6_JM298_009.ab1
ataatgcgcccgctacaggggcgcgtccattcgccattccaggctgcgcaactgttggga
agggcgatcggtgcgggcctcttcgctattacgccagctggcgaaagggggatgtgctgc
aaggcgattaagttgggtaacgccagggttttcccagtcacgacgttgtaaaacgacggc
cagtgaattgtaatacgactcactatagggcgaattgggcccgacgtcgcatgctcccgg
ccgccatggccgcgggattttgggttaatagttggttttgtgtttagattatatttatat
agaaaaagtgattatgcgtgttttatataaaagagggagagagagagagagagagaaaat
agaagtgttgggagtcgcgtttatattcgtcgttataagatggcgttgatagttgtgttt
taagtggtaaataaataatttgcgtatgtgttaagggtattttatgattatttgtgtttt
gtttttttcgtgacgttaattcggtcgatgggttgtagttaattagggagtgatacgttc
gaggcgaaggagaatgcttttgaagagggacggggtttcgttttttttttttttgttttt
tgtttttttgttttttgtttttttgttttttgtttttttgttttttgtattttggttttt
gaagatgtaagaaataaagttttgtcgtagaaggttttggtttgtggtgttttttttggt
cggtcgtgagaacgcgtttaataataattggtgtcgaatttcgggacgagaaaaaattcg
ggattggcgtaaggaagattttttattttagaattagaattgcgggtcgcggtaataaag
gttttcgtaaagtagattgttaagaaggatttaattgtatgaatttagaattttttagtt
gcggaaatcactagtgcggccgcctgcaggtcgaccatatggagagtccca

>ID|7124423 Atxn-4_SP6_JM298_094.ab1
tgggaaagggccaatccggtgcggggcctttttcgctattacgcccagctggcgaaaggg
ggatgtgctgcaaggcgattaagttgggtaacgccagggttttcccagtcacgacgttgt
aaaacgacggccagtgaattgtaatacgactcactatagggcgaattgggcccgacgtcg
catgctcccggccgccatggccgcgggatttttggttaatagttggttttgtgtttagat
tatatttatatagaaaaagtgattatgcgtgttttatataaaagagagagagagagagag
agagaaaatagaagtgttgggagtcgcgtttatattcgtcgttataagatggcgttgata
gttgtgttttaagtggtaaataaataatttgcgtatgtgttaagggtattttatgattat
ttgtgttttgtttttttcgtgacgttaattcggtcgatgggttgtagttaattagggagt
gatatgttcgaggcgaaggagaatgtttttgaagagggacggggtttcgttttttttttt
ttttgttttttgtttttttgttttttgtttttttgttttttgtttttttgttttttgtat
tttggtttttgaagatgtaagaaataaagttttgtcgtagaagattttggtttgtggtgt
tttttttggtcggtcgtgagaacgcgtttaataataattggtgtcgaatttcgggacgag
aaaaaattcgggattggcgtaaggaagattttttattttagaattagaattgcgggtcgc
ggtaataaaggttttcgtaaagtagattgttaagaaggatttaattgtatgaatttagaa
ttttttagttggggaatcactagtgcggccgcctgcaggtcgaccatatggagagcccca
a

>ID|7124424 Atxn-5_SP6_JM298_011.ab1
gcgccgctacagggcgcgtccattccccattcaggctgcgcaactgttgggaagggcgat
cggtgcgggcctcttcgctattacgccagctggcgaaagggggatgtgctgcaaggcgat
taagttgggtaacgccagggttttcccagtcacgacgttgtaaaacgacggccagtgaat
tgtaatacgactcactatagggcgaattgggcccgacgtcgcatgctcccggccgccatg
gccgcgggatttttggttaatagttggttttgtgtttagattatatttatatagaaaaag
tgattatgcgtgttttatataaaagagagagagagagagagagagagagaatagaagtgt
tgggagtcgcgcttatattcgtcgttataagatggcgttgatagttgtgttttaagtggt
aaataaataatttgcgtatgtgttaagggtattttatgattatttgtgttttgttttttt
cgtgacgttaattcggtcgatgggttgtagttaattagggagtgatatgttcgaggcgaa
ggagaatgtttttgaagagggacggggtttcgttttttttttttttgttttttgtttttt
tgttttttgtttttttgttttttgtttttttgttttttgtattttggtttttgaagatgt
aagaaataaagttttgtcgtagaagattttggtttgtggtgttttttttggtcggtcgtg
agaacgcgtttaataataattggtgtcgaatttcgggacgagaaaaaattcgggattggc
gtaaggaagattttttattttagaattagaattgcgggtcgcggtaataaaggttttcgt
aaagtagattgttaagaaggatttaattgtatgaatttagaattttttagttggggaaat
cactagtgcggccgcctgcaggtcgaccatatggagagccccaacgc
