# Supplementary material for: Epigenetic interplay between mouse endogenous retroviruses and host genes
Source: Genome Biol. 2012 Oct 3;13(10):R89. doi: 10.1186/gb-2012-13-10-r89 (PMC3491417; doi:10.1186/gb-2012-13-10-r89)
Supplement: Additional file 4 — All bisulfite sequencing data. Compilation of all bisulfite sequences. [file gb-2012-13-10-r89-S4.zip › IAP9963_TE_liver.txt]

>ID|7092406 Atxn5-19_SP6_JM288_025.ab1
atcccaagggcggtttggggagctctcccatatgggtcgacctgcaggcggccgcactag
tgatttccccaactaaaaaattctaaattcatacaattaaatccttcttaacaatctact
ttacgaaaacctttattaccgcgacccgcaattctaattctaaaataaaaaatcttcctt
acgccaatcccgaattttttctcgtcccgaaattcgacaccaattattattgaacgcgtt
ctcacgaccgaccaaaaaaaacaccacaaaccaaaatcttctacgacaaaactttatttc
ttacatcttcaaaaaccaaaatacaaaaaacaaaaaaacaaaaaacaaaaaaacaaaaaa
caaaaaaacaaaaaacaaaaaaaaaaaaaaacgaaaccccgtccctcttcaaaaacattc
tccttcgcctcgaacgtatcactccctaattaactacaacccatcgaccgaattaacgtc
acgagaaaaacaaaacacaaataatcttaaaatacccttaacacatgcccaaatttttta
atttcccatttaaaaccacacttttaacccccttcttaaaacgaacaaaaataaacgcca
actccaaaaccttcccattttccccccccccccccccccccccccccttaaaaaaaaaaa
aaaaccaaaaaacccctttttttttttaaaaataattttcaaacccaaaaccccctcttt
tacacaaaaaatccccccgcccctagggggggggggggaaaaaaggaaaatatggggccc
ccaaaattcccccctaggggggggggaaaaaaaaaaattcgggggggggccgttttttat
aaaacgggggggggggggggaaaaaccgggggggtccccccaacaatatataaccgttgg
gggagaaaaacccccctctctttcccccgggggggggagaaaaaaaaaaaaaaaaaagcc
cccccccactcctcctctctccccttaaataaatagtgcccccacaaaagagggagaggg
gagggagggcccccccccccgcgcgcggcccgacaaaaaaaa

>ID|7092407 Atxn5-6_SP6_JM288_012.ab1
ggattccacggcggttggggagctctcccatatgggtcgacctgcaggcggccgcactag
tgatttccccaactaaaaaattctaaattcatacaattaaatccttcttaacaatctact
ttacgaaaacctttattaccgcgacccgcaattctgattctaaaataaaaaatcttcctt
acgccaatcccgaattttttctcgtcccgaaattcgacaccaattattattaaacgcgtt
ctcacgaccgaccaaaaaaaacaccacaaaccaaaatcttctacgacaaaactttatttc
ttacatcttcaaaaaccaaaatacaaaaaacaaaaaaacaaaaaacaaaagaacaaaaaa
caaaaaaacaaaaaacaaaaaaaaaaaacgaaaccccgtccctcttcaaaaacattctcc
ttcgcctcgaacgtatcactccctaattaactacaacccatcgaccgaattaacgtcacg
aaaaaaacaaaacacaaataatcataaaatacccttaacacatacgcaaattatttattt
accacttaaaacacaactatcaacgccatcttataacgacgaatataaacgcgactccca
acacttctattttctctctctctctctctctctctcttttatataaaacacgcataatca
ctttttctatataaatataatctaaacacaaaaccaactattaaccaaaaatcccgcggc
catggcggccgggagcatgcgacgtcgggcccaattcgccctatagtgagtcgtattaca
attcactggccgtcgttttacaacgtcgtgactgggaaaaccctggcgttacccaactta
atcgccttgcagcacatccccctttcgccagctggcgtaatagcgaagaggccccgcccg
attgcccttcccaacagttgcgcagcctgaagggcgaagggacgcgccctggaacggcgc
attaagcgcggcgggggtgggggttacgcgcagcgtggacgctacccttgccagcgccct
aacgccccgctccttttgctttctttcccttcctttctcgcccccgttggc

>ID|7092408 Atxn5-7_SP6_JM288_027.ab1
ggggaatccaacggcgtttggggagctctcccatatggtcgacctgcaggcggccgcact
agtgatttccccaactaaaaaattctaaattcatacaattaaatccttcttaacaatcta
ctttacgaaaacctttattaccgcgacccgcaattctaattctaaaataaaaaatcttcc
ttacgccaatcccaaattttttctcgtcccgaaattcgacaccaattattattaaacgcg
ttctcacgaccgaccaaaaaaaacaccacaaaccaaaatcttctacgacaaaactttatt
tcttacatcttcaaaaaccaaaatacaaaaaacaaaaaaacaaaaaacaaaaaaacaaaa
aacaaaaaaacaaaaaacaaaaaaaaaaaaacgaaaccccgtccctcttcaaaaacattc
tccttcgcctcgaacgtatcactccctaattaactacaacccatcgaccgaattaacgtc
acgaaaaaaacaaaacacaaataatcataaaatacccttaacacatacgcaaattattta
tttaccacttaaaacacaactatcaacgccatcttataacgacgaatataaacgcgactc
ccaacacttctattttctctctctctctctctctctcttttatataaaacacgcataatc
actttttctatataaatataatctaaacacaaaaccaactattaaccaaaaatcccgcgg
ccatggcggccgggagcatgcgacgtcgggcccaattcgccctatagtgagtcgtaatac
aattcactggccgtcgttttacaacgtcgtgactgggaaaaccctggcgttacccaactt
attcgccttgcagcacatcccccttttcccagctggggtaatagcgaagaggcccgcacc
gatcgcccttcccaaagttggccagcctgaatggcgaaaggaccccgcctggaacgggcg
caattaagcgcgggcgggggtggtggttacgcccagccgggcccgctacacttggccagc
gccctagcgccccgctccttttcgttttttcttcccttccctttttctcgccacctttcc
ccgggtttttcccccgcaaaag


>ID|7092419 Atxn5-2_SP6_JM288_078.ab1
gggcctccaacggcggttggggagctctcccatatgggtcgacctgcaggcggccgcact
agtgatttccccaactaaaaaattctaaattcatacaattaaatccttcttaacaatcta
ctttacgaaaacctttattaccgcgacccgcaattctaattctaaaataaaaaatcttcc
ttacgccaatcccgaattttttctcgtcccgaaattcgacaccaattattattaaacgcg
ttctcacgaccgaccaaaaaaaacaccacaaaccaaaatcttctacgacaaaactttatt
tcttacatcttcaaaaaccaaaatacaaaaaacaaaaaaacaaaaaacaaaaaaacaaaa
aacaaaaaaacaaaaaacaaaaaaaaaaaaaacgaaaccccgtccctcttcaaaaacatt
ctccttcgcctcgaacgtatcactccctaattaactacaacccatcgaccgaattaacgt
cacgaaaaaaacaaaacacaaataatcataaaatacccttaacacatacgcaaattattt
atttaccacttaaaacacaactatcaacgccatcttataacgacgaatataaacgcgact
cccaacacttctattttctctctctctctctctctctctcttttatataaaacacgcata
gtcactttttctatataaatataatctaaacacaaaaccaactattaaccaaaatcccgc
ggccatggcggccgggagcatgcgacgtcgggcccaattcgccctatagtgagtcgtatt
acaattcactggccgtcgttttacaacgtcgtgactgggaaaaccctggcgttacccaac
ttaatcgccttgcagcacatccccctttcgccagctggcgtaatagcgaaaagggccgca
ccgattgccctttcccacaattgcgcagcctgaagggcgaagggacgcgccctggagcgg
ggcattaagcgcgggcgggggggggggttacccgaagcggggaccgcttacacttggccg
gcgcctaaccgcccgctccttttggttttttccctttccttttg

>ID|7092420 Atxn5-8_SP6_JM288_028.ab1
ggagcacccaacggcggttggggagctctcccatatgggtcgacctgcaggcggccgcac
tagtgatttccccaactaaaaaattctaaattcatacaattaaatccttcttaacaatct
actttacgaaaacctttattaccgcgacccgcaattctaattctaaaataaaaaatcttc
cttacgccaatcccgaattttttctcgtcccgaaattcgacaccaattattattaaacgc
gttctcacgaccgaccaaaaaaaacaccacaaaccaaaatcttctacgacaaaactttat
ttcttacatcttcaaaaaccaaaatacaaaaaacaaaaaaacaagaaacaaaaaaacaaa
aagcaaaaaaacaaaaaacaaaaaaaaaaaaacgaaaccccgtccctcttcaaaaacatt
ctccttcgcctcgaacgtatcactccctaattaactacaacccatcgaccgaattaacgt
cacgaaaaaaacaaaacacaaataatcataaaatacccttaacacatacgcaaattattt
atttaccacttaaaacacaactatcaacgccatcttataacgacgaatataaacgcgact
cccaacacttctattttctctctctctctctctctctcttttatataaaacacgcataat
cactttttctatataaatataatctaaacacaaaaccaactattaaccaaaatcccgcgg
ccatggcggccgggagcatgcgacgtcgggcccaattcgccctatagtgagtcgtattac
aattcactggccgtcgttttacaacgtcgtgactgggaaaaccctggcgttacccaactt
aatcgccttgcagcacatccccctttcgccagctggcgtaatagcgaaaaagcccgcacc
gattggcccttcccaacagttgcgcagccctgaagggcgaaaggaacgcgccctggaagc
ggcggcattaagcgcggggggggggtggtgggttaacgcgcaagcgtggaccgctaacac
ttggccagccgcccctagcggcccggctcccttttcgcttttttttcccctttccttttc
ctcgcccccgttttcgccggg

>ID|7092421 Atxn5-9_SP6_JM288_043.ab1
caaagggcgggttgggggagctctcccatatgggtcgacctgcaggcggccgcactagtg
atttccccaactaaaaaattctaaattcatacaattaaatccttcttaacaatctacttt
acgaaaacctttattaccgcaacccgcaattctaattctaaaataaaaaatcttccttac
gccaatcccgaattttttctcgtcccgaaattcgacaccaattattattaaacgcgttct
cacaaccgaccaaaaaaaacaccacaaaccaaaatcttctacgacaaaactttatttctt
acatcttcaaaaaccaaaatacaaaaaacaaaaaaacaaaaaacaaaaaaacaaaaaaca
aaaaaacaaaaaacaaaaaaaaaaaaaacgaaaccccgtccctcttcaaaaacattctcc
ttcgcctcgaacgtatcactccctaattaactacaacccatcgaccgaattaacgtcacg
aaaaaaacaaaacacaaataatcataaaatacccttaacacatacgcaaattatttattt
accacttaaaacacaactatcaacgccatcttataacgacgaatataaacgcaactccca
acacttctattttctctctctctctctctctctctcttttatataaaacacgcataatca
ctttttctatataaatataatctaaacacaaaaccaactattaaccaaaaatcccgcggc
catggcggccgggagcatgcgacgtcgggcccaattcgccctatagtgagtcgtattaca
attcactggccgtcgttttacaacgtcgtgactgggaaaaccctggcgttacccaactta
atcgccttgcagcacatcccccttttcccagctggcgtaatagcgaaaaggcccgcaccg
aatcgcccttcccaacagttgccgcagccctgaaaggcgaatggacgccgccctggaacg
ggcccattaagcgggggggggggggggggggttacgcgccacgggggaccgctaacactt
ggccagcgcccctagcggcccggctccttttcgcttttcttccccttcctttttctccgc
c


>ID|7092447 Atxn5-13_SP6_JM288_075.ab1
gggggctcccagggcgtttggggagctctcccatatgggtcgacctgcaggcggccgcac
tagtgatttccccaactaaaaaattctaaattcatacaattaaatccttcttaacaatct
actttacgaaaacctttattaccgcgacccgcagttctaattctaaaataaaaaatcttc
cttacgccaatcccgaattttttctcgtcccgaaattcgacaccaattattattaaacgc
gttctcacgaccgaccaaaaaaaacaccacaaaccaaaatcttctacgacaaaactttat
ttcttacatcttcaaaaaccaaaatacaaaaaacaaaaaaacaaaaaacaaaaaaacaaa
aaacaaaaaaacaaaaaacaaaaaaaaaaaaaaacgaaaccccgtccctcttcaaaaaca
ttctccttcgcctcgaacgtatcactccctaattaactacaacccatcgaccgaattaac
gtcacaaaaaaaacaaagcacaaataatcataaaatacccttaacacatacgcaaattat
ttatttaccacttaaaacacaactgtcaacgccatcttataacgacgaatataaacgcga
ctcccaacacttctattttctctctctctctctctctctctcttttatataaaacacgca
taatcactttttctatataaatataatctaaacacaaaaccaactattaaccaaaaatcc
cgcggccatggcggccgggagcatgcgacgtcgggcccaattcgccctatagtgagtcgt
attacaattcactggccgtcgttttacaacgtcgtgactgggaaaaccctggcgttaccc
aacttaatcgccttgcaacacatccccctttcgccagctggcgaaataacgaaagaggcc
cgcaccgatggccccttcccaacagttgcgcaaccggaatggcgaagggacgcgccctgg
aacgggggcaataaagcgcggccgggtggggggggttacgcggagcggggaccggctaca
cttggcaggcggccctagcggccccgctccttttccccttttcttccccttccctttccc


>ID|7092459 Atxn5-15_SP6_JM288_091.ab1
agggcttccaacgccggttggggagctctcccatatgggtcgacctgcaggcggccgcac
tagtgatttccccaactaaaaaattctaaattcatacaattaaatccttcttaacaatct
actttacgaaaacctttattaccgcaacccgcaattctaattctaaaataaaaaatcttc
cttacgccaatcccgaattttttctcgtcccgaaattcgacaccaattattattaaacgc
gttctcacgaccgaccaaaaaaaacaccacaaaccaaaatcttctacgacaaaactttat
ttcttacatcttcaaaaaccaaaatacaaaaaacaaaaaaacaaaaaacaaaaaaacaaa
aaacaaaaaaacaaaaaacaaaaaaaaaaacgaaaccccgtccctcttcaaaaacattct
ccttcgcctcaaacgtatcactccctaattaactacaacccatcgaccgaattaacgtca
cgaaaaaaacaaaacacaaataatcataaaatacccttaacacatacgcaaattatttat
ttaccacttaaaacacaactatcaacgccatcttataacgacgaatataaacgcgactcc
caacacttctattttctctctctctctctctctctcttttatataaaacacgcataatca
ctttttctatataaatataatctaaacacaaaaccaactattaaccaaaaatcccgcggc
catggcggccgggagcatgcgacgtcgggcccaattcgccctatagtgagtcgtattaca
attcactggccgtcgttttacaacgtcgtgactgggaaaaccctggcgttacccaactta
atcgccttgcagcacatccccctttcgccagctggcgtaatagcgaagaggcccgcaccg
atcgcccttcccaacagttgcgcagccggaatggcgaaaggacgcgccctggagcggcgc
aataagcgcggcgggggggggggggtacgcgcaacgtgaccgctacacttggcagcgccc
ctacgcccgctt

>ID|7092460 Atxn5-20_SP6_JM288_026.ab1
gggacatcccagggcggttggggagctctcccatatgggtcgacctgcaggcggccgcac
tagtgatttccccaactaaaaaattctaaattcatacaattaaatccttcttaacaatct
actttacgaaaacctttattaccgcgacccgcaattctaattctaaaataaaaaatcttc
cttacgccaatcccgaattttttctcgtcccgaaattcgacaccaattattattaaacgc
gttctcacgaccgaccaaaaaaaacaccacaaaccaaaatcttctacgacaaaactttat
ttcttacatcttcaaaaaccaaaatacaaaaaacaaaaaaacaaaaaacaaaaaaacaaa
aaacaaaaaaacaaaaaacaaaaaaaaaaaaaaacgaaaccccgtccctcttcaaaaaca
ttctccttcgcctcgaacgtatcactccctaattaactacaacccatcgaccgaattaac
gtcacgaaaaaaacaaaacacaaataatcataaaatacccttaacacatacgcaaattat
ttatttaccacttaaaacacaactatcaacgccatcttataacgacgaatataaacgcga
ctcccaacacttctattttctctctctctctctctctctctcttttatataaaacacgca
taatcactttttctgtataaatataatctaaacacaaaaccaactattaaccaaaaatcc
cgcggccatggcggccgggagcatgcgacgtcgggcccaattcgccctatagtgagtcgt
attacaattcactggccgtcgttttacaacgtcgtgactgggaaaaccctggcgttaccc
aacttaatcgccttgcaacacaatcccccctttcgccagctggcgtaatagcgaagaggc
ccgcaccgatcgccccttccaacaagtggccagcccggatggggaaagggacgcgcccct
gtaacgggcgcaattaagcgcgggcggggggggggggtttacgcgcaagcgtggaccgct
tacactttgcccacggcccctaacgccccgctcccttttcggttttctttcccttcccct
ttttcgccccggtttcgc

>ID|7092461 Atxn5-3_SP6_JM288_093.ab1
agggcctcccacggcgtttgaggagctctcccatatgggtcgacctgcaggcggccgcac
tagtgatttccccaactaaaaaattctaaattcatacaattaaatccttcttaacaatct
actttacgaaaacctttattaccgcgacccgcaattctaattctaaaataaaaaatcttc
cttacgccaatcccgaattttttctcgtcccgaaattcgacaccaattattattaaacgc
gttctcacgaccgaccaaaaaaaacaccacaaaccaaaatcttctacgacaaaactttat
ttcttacatcttcaaaaaccaaaatacaaaaaacaaaaaaacaaaaaacaaaaaaacaaa
aaacaaaaaaacaaaaaacaaagaaaaaaaaaaaaacgaaaccccgtccctcttcaaaaa
cattctccttcgcctcgaacgtatcactccctaattaactacaacccatcgaccgaatta
acgtcacgaaaaaaacaaaacacaaataatcataaaatacccttaacacatacgcaaatt
atttatttaccacttaaaacacaactatcaacgccatcttataacgacgaatataaacgc
gactcccaacacttctattttctctctctctctctctctcttttatataaaacacgcata
atcactttttctatataaatataatctaaacacaaaaccaactattaaccaaaaatcccg
cggccatggcggccgggagcatgcgacgtcgggcccaattcgccctatagtgagtcgtat
tacaattcactggccgtcgttttacaacgtcgtgactgggaaaaccctggcgttacccaa
cttaatcgccttgcagcacatccccctttcgccagctggcgtaatagcgaagaggccccg
caccgattgccccttccaacagttgcgcagccggaatggcgaaaggacgcgccctgtaag
gggcgcataaagcggcgggggggggggggggttacgcccaacgggaccggctacacttgg
ccggggccctagggcccgcttctt


>ID|7092470 Atxn5-17_SP6_JM288_009.ab1
gggtatcccaacgcgtttggggagctctcccatatgggtcgacctgcaggcggccgcact
agtgatttccccaactaaaaaattctaaattcatacaattaaatccttcttaacaatcta
ctttacgaaaacctttattaccgcgacccgcaattctaattctaaaataaaaaatcttcc
ttacgccaatcccgaattttttctcgtcccgaaattcgacaccaattattattaaacgcg
ttctcacgaccgaccaaaaaaaacaccacaaaccaaaatcttctacgacaaaactttatt
tcttacatcttcaaaaaccaaaatacaaaaaacaaaaaaacaaaaaacaaaaaaacaaaa
aacaaaaaaacaaaaaacaaaaaaaaaaaaaaacgaaaccccgtccctcttcaaaaacat
tctccttcgcctcgaacgtatcactccctaattaactacaacccatcgaccgaattaacg
tcacgaaaaaaacaaaacacaaataatcataaaatacccttaacacatacgcaaattatt
tatttaccacttaaaacacaactatcaacgccatcttataacgacgaatataaacgcgac
tcccaacacttctattttctctctctctctccctctctctcttttatataaaacacgcat
aatcactttttctatataaatataatctaaacacaaaaccaactattaaccaaaaatccc
gcggccatggcggccgggagcatgcgacgtcgggcccaattcgccctatagtgagtcgta
ttacaattcactggccgtcgttttacaacgtcgtgactgggaaaaccctggcgttaccca
acttaatcgccttgcagcacatccccctttcgccagctggcgtaatagcgaagaggcccg
caccgatcgcccttcccaacagttgcgcagccggaagggggaagggacgcgccctggtac
gggcgcattaagcgcggcgggggtggtggttaacccgcagcggggacggctacacttgcc
agcgcccctaaggccggctccttttggctttttttccctttccttttttgcccccgtttg
g

>ID|7092471 Atxn5-4_SP6_JM288_094.ab1
acggggggtttgtgggagctctcccatatgggtcgacctgcaggcggccgcactagtgat
ttccccaactaaaaaattctaaattcatacaattaaatccttcttaacaatctactttac
gaaaacctttattaccgcgacccgcaattctaattctaaaataaaaaatcttccttacgc
caatcccgaatcttttctcgtcccgaaattcgacaccaattattattaaacgcgttctca
cgaccgaccaaaaaaaacaccacaaaccaaaatcttctacgacaaaactttatttcttac
atcttcaaaaaccaaaatgcaaaaaacaaaaaaacaaaaaacaaaaaaacaaaaaacaaa
aaaacaaaaaacaaaaaaaaaaaaaacgaaaccccgtccctcttcaaaaacattctcctt
cgcctcgaacgtatcactccctaattaactacaacccatcgaccgaattaacgtcacgaa
aaaaacaaaacacaaataatcataaaatacccttaacacatacgcaaattatttatttac
cacttaaaacacaactatcaacgccatcttataacaacgaatataaacgcggctcccaac
acttctattttctctctctctctctctctcactcttttatataaaacacgcataatcact
ttttctatataaatataatctaaacacaaaaccaactattaaccaaaaatcccgcggcca
tggcggccgggagcatgcgacgtcgggcccaattcgccctatagtgagtcgtattacaat
tcactggccgtcgttttacaacgtcgtgactgggaaaaccctggcgttacccaacttaat
cgccttgcagcacatccccctttcgccagctggcgtaatagcgaagaggcccgcaccgat
ggcccttcccaacagttgcgcagcctgaatggcgaatggacgcgccctgtagcggcgcat
taagcgcggcgggggggggtggttacgcgcagcgtgaccgctacacttgcccg

>ID|7092472 Atxn5-5_SP6_JM288_011.ab1
agggattcaacggcgtttggggagctctcccatatgggtcgacctgcaggcggccgcact
agtgatttccccaactaaaaaattctaaattcatacaattaaatccttcttaacaatcta
ctttacgaaaacctttattaccgcgacccgcaattctaattctaaaataaaaaatcttcc
ttacgccaatcccgaattttttctcgtcccgaaattcgacaccaattattattaaacgcg
ttctcacgaccgaccaaaaaaaacaccacaaaccaaaatcttctacgacaaaactttatt
tcttacatcttcaaaaaccaaaatacaaaaaacaaaaaaacaaaaaacaaaaaaacaaaa
aacaaaaaaacaaaaaacaaaaaaaaaaaaacgaaaccccgtccctcttcaaaaacattc
tccttcgcctcaaacgtatcactccctaattagctacaacccatcgaccgaattaacgtc
acgaaaaaaacaaaacacaaataatcataaaatacccttaacacatacgcaaattattta
tttaccacttaaaacacaactatcaacgccatcttataacgacgaatataaacgcgactc
ccaacacttctattttctctctctctctctctctctcttttatataaaacacgcataatc
actttttctatataaatataatctaaacacaaaaccaactattaaccaaaaatcccgcgg
ccatggcggccgggagcatgcgacgtcgggcccaattcgccctatagtgagtcgtattac
aattcactggccgtcgttttacaacgtcgtgactgggaaaaccctggcgttacccaactt
aatcgccttgcagcacatccccctttcgccagctggcgtaatagcgaaaaggcccgcacc
gatcgcccttcccaacagttgcgcagcctgaatggcgaaagggacgcgccctgtaggggc
gcattaagcgcgggcgggggtgggggttacgcgaagcgtgaccgctacccttggccaccg
gcttaaccccccgctccttttcgctttttttccctttcctttcttcgccaccgttggccg
gggt


>ID|7092474 Atxn5-10_SP6_JM288_044.ab1
aagggagggtttggggagcctctcccatatgggtcgacctggcaggcggccgcactagtg
atttccccaactaaaaaattctaaattcatacaattaaatccttcttaacaatctacttt
acgaaaacctttattaccgcgacccgcaattctaattctaaaataaaaaatcttccttac
gccaatcccgaattttttctcgtcccgaaattcgacaccaattattattaaacgcgttct
cacgaccgaccaaaaaaaacaccacaaaccaaaatcttctacgacaaaactttatttctt
acatcttcaaaaaccaaaatacaaaaaacaaaaaaacaaaaaacaaaaaaacaaaaaaca
aaaaaacaaaaaacaaaaaaaaaaaaaaacgaaaccccgtccctcttcaaaaacattctc
cttcgcctcgaacgtatcactccctaattaactacaacccatcgaccgaattaacgtcac
gaaaaaaacaaaacacaaataatcataaaatacccttaacacatacgcaaattatttatt
taccacttaaaacacaactatcaacgccatcttataacgacgaatataaacgcgactccc
aacacttctattttctctctctctctctctctctctcttttatataaaacacgcataatc
actttttctatataaatataatctaaacacaaaaccaactattaaccaaaaatcccgcgg
ccatggcggccgggagcatgcgacgtcgggcccaattcgccctatagtgagtcgtattac
aattcactggccgtcgttttacaacgtcgtgactgggaaaaccctggcgttacccaactt
aatcgccttgcagcacatcccccttttcgccacttggcgtaatagcgaaaaggcccgcac
cgattgcccttccccaacagttgcgcaacccggaatggggaaagggacgcgccctgtagc
ggcgccattaagcgcgggggggggggggggggtaacgcgcagcgggaaccgcttaaactt
tgccagccgccctaaacgccccgcccccttttcgcttttttttccctttccttttc

>ID|7092475 Atxn5-11_SP6_JM288_059.ab1
ccaaggggcggtttggggagctctcccatatgggtcgacctgcaggcggccgcactagtg
atttccccaactaaaaaattctaaattcatacaattaaatccttcttaacaatctacttt
acgaaaacctttattaccgcgacccgcaattctaattctaaaataaaaaatcttccttac
gccaatcccgaattttttctcgtcccgaaattcgacaccaattattattaaacgcgttct
cacgaccgaccaaaaaaaacaccacaaaccaaaatcttctacgacaaaactttatttctt
acatcttcaaaaaccaaaatacaaaaaacaaaaaaacaaaaaacaaaaaacaaaaaacaa
aaaaacaaaaaacaaaaaaaaaaaaaaacgaaaccccgtcccccttcaaaaacattctcc
ttcgcctcgaacgtatcactccctaattaactacaacccatcgaccgaattaacgtcacg
aaaaaaacaaaacacaaataatcataaaatacccttaacacatacgcaaattatttgttt
accacttaaaacacaactaccaacgccatcttataacgacgaatataaacgcgactccca
acacttctattttctctctctctctctctctctctcttttatataaaacacgcataatca
ctttttctatataaatataatctaaacacaaaaccaactattaaccaaaaatcccgcggc
catggcggccgggagcatgcgacgtcgggcccaattcgccctatagtgagtcgtattaca
attcactggccgtcgttttacaacgtcgtgactgggaaaaccctggcgttacccaactta
atcgccttgcagcacatccccctttcgccagctggcgtaatagcgaaaaggcccgcaccg
atcgcccttcccaacagttgcgcagcctgaatgggcgaagggacgcgccctggagcgggg
gcataagcgcgggcgggggggggtggttaccgcgaggggggacggctacccttggccagc
gccctaagcgcccggctccttttcgttttttttccctttctttttctgcccccggttcgc
cggggtttt

>ID|7092476 Atxn5-12_SP6_JM288_060.ab1
gtggcatccaacggcggttggggagctctcccatatgggtcgacctgcaggcggccgcac
tagtgatttccccaactaaaaaattctaaattcatacaattaaatccttcttaacaatct
actttacgaaaacctttattaccgcgacccgcaattctaattctaaaataaaaaatcttc
cttacgccaatcccgaattttttctcgtcccgaaattcggcaccaattattattaaacgc
gttctcacaaccgaccaaaaaaaacaccacaaaccaaaatcttctacgacaaaactttat
ttcttacatcttcaaaaaccaaaatacaaaaaacaaaaaaacaaaaaacaaaaaaacaaa
aaacaaaaaaacaaaaaacaaaaaaaaagaaaaaacgaaaccccgtccctcttcaaaaac
attctccttcgcctcgaacgtatcactccctaattaactacaacccatcgaccgaattaa
cgtcacgaaaaaaacaaaacacaaataatcataaaatacccttaacacatacgcaaatta
tttatttaccacttaaaacacaactatcaacgccatcttataacgacgaatataaacgcg
actcccaacacttctattttctctctctctctctctctctctcttttatataaaacacgc
ataatcactttttctatataaatataatctaaacacaaaaccaactattaaccaaaaatc
ccgcggccatggcggccgggagcatgcgacgtcgggcccaattcgccctatagtgagtcg
tattacaattcactggccgtcgttttacaaacgtcgtgactgggaaaaccctggcgttta
cccaacttaatcgccttgcagcacatccccctttcgccagctggcgtaatagcgaaaagg
cccgcaccgaatcgccctttcccacagttgcgcagcctggaagggcaaatggacgcgccc
cgtaggggcgccataaagcgcggcgggggggggtggttaccccgaaccgggacccctaac
ctggcccggcgcccctaccgccccgctcctttcgctttttttcccttcccttt

>ID|7092477 Atxn5-14_SP6_JM288_076.ab1
caagggcggtttgagggagctctcccatatgggtcgacctgcaggcggccgcactagtga
tttccccaactaaaaaattctaaattcatacaattaaatccttcttaacaatctacttta
cgaaaacctttattaccgcgacccgcaattctaattctaaaataaaaaatcttccttacg
ccagtcccgaattttttctcgtcccgaaattcgacaccaattattattaaacgcgttctc
acgaccgaccaaaaaaaacaccacaaaccaaaatcttctacgacaaaactttatttctta
catcttcaaaaaccaaaatacaaaaaacaaaaaaacaaaaaacaaaaaaacaaaaaacaa
aaaaacaaaaaacaaaaaaaaaaaacgaaaccccgtccctcttcaaaaacattctccttc
gcctcgaacgtatcactccctaattaaccacaacccatcgaccgaattaacgtcacgaaa
aaaacaaaacacaaataatcataaaatacccttaacacatacgcaaattatttatttacc
acttaaaacacaactatcaacgccatcttataacgacgaatataaacgcgactcccaaca
cttctattttctctctctctctctctctctctcttttatataaaacacgcataatcactt
tttctatataaatataatctaaacacaaaaccaactattaaccaaaaatcccgcggccat
ggcggccgggagcatgcgacgtcgggcccaattcgccctatagtgagtcgtattacaatt
cactggccgtcgttttacaacgtcgtgactgggaaaaccctggcgttacccaacttaatc
gccttgcagcacatccccctttcgccagctggcgtaatagcgaagaggcccgcaccgatt
gcccttcccaacagttgcccagcccgaatggcgaaagggagcgccctgtagcggggcaat
taagcgcggcgggggtgggggggtacgcgcagcgtgacccgctacacttggcagcgcccc
tagggccccgctcctttttgctttcttccct

>ID|7092478 Atxn5-16_SP6_JM288_092.ab1
caacggcgggtttgtgggagctctcccatatgggtcgacctgcagggcggccgcactagt
gatttccccaactaaaaaattctaaattcatacaattaaatccttcttaacaatctactt
tacgaaaacctttattaccgcgacccgcaattctaattctaaaataaaaaatcttcctta
cgccaatcccgaattttttctcgtcccgaaattcgacaccaattattattaaacgcgttc
tcacgaccgaccaaaaaaaacaccacaaaccaaaatcttctacgacaaaactttatttct
tacatcttcaaaaaccaaaatacaaaaaacaaaaaaacaaaaaacaaaaaaacaaaaaac
aaaaaaacaaaaaacaaaaaaaaaaaacgaaaccccgtccctcttcaaaaacattctcct
tcgcctcgaacgtatcactccctaattaactacaacccatcgaccgaattaacgtcacga
aaaaaacaaaacacaaataatcataaaatacccttaacacatgcgcaaattatttattta
ccacttaaaacacaactatcaacgccatcttataacgacgaatataaacgcgactcccaa
cacttctattttctctctctctctctctctctctcttttatataaaacacgcataatcac
tttttctatataaatataatctaaacacaaaaccaactattaaccaaaaatcccgcggcc
atggcggccgggagcatgcgacgtcgggcccaattcgccctatagtgagtcgtattacaa
ttcactggccgtcgttttacaacgtcgtgactgggaaaaccctggcgttacccaacttaa
tcgccttgcagcacatccccctttcgccagctggcgtaatagcgaagaggcccgcaacga
tcgcccttcccaacagttgcgcagcctgaatggggaatggacgcgccctgtaacggcgca
ttagcgcgggggggggggggggtaacgcgcagcgggaccgcctacacttg

>ID|7092479 Atxn5-18_SP6_JM288_010.ab1
gaaaggccatccacgccgtttgggagctctcccatatggtcgacctgcaggcggccgcac
tagtgatttccccaactaaaaaattctaaattcatacaattaaatccttcttaacaatct
acttcacgaaaacctttattaccgcgacccgcaattctaattctaaaataaaaaatcttc
cttacgccaatcccgaattttttctcgtcccgaagttcgacaccaattattattaaacgc
gttctcacgaccgaccaaaaaaaacaccacaaaccaaaatcttctacgacaaaactttat
ttcttacatcttcaaaaaccaaagtacaaaaaacaaaaaaacaaaaaacaaaaaaacaaa
aaacaaaaaaacaaaaaacaaaaaaaaaaaaaacgaaaccccgtccctcttcaaaaacat
tctccttcgcctcgaacatatcactccctaattaactacaacccatcgaccgaattaacg
tcacgaaaaaaacaaaacacaaataatcataaaatacccttaacacatacgcaaattatt
tatttaccacttaaaacacaactatcaacgccatcttataacgacgaatataaacgcgac
tcccaacacttctattttctctctctctctctctctctctcttttatataaaacacgcat
aatcactttttctatataaatataatctaaacacaaaaccaactattaaccaaaaatccc
gcggccatggcggccgggagcatgcgacgtcgggcccaattcgccctatagtgagtcgta
ttacaattcactggccgtcgttttacaacgtcgtgactgggaaaaccctggcgttaccca
acttaatcgccttgcagcacatccccctttcgccagctggcgtaatagcgaagaggcccg
caccgatcgcccttcccaacagttgcgcagcccgaagggcgaagggacccgccctgtagc
ggcgcattaagcgcggcgggggggggtggttacgcgcagcgtgacccgctacctttgccg
gcggccctagggcccgctccttttcgcttttttccccttcctttttctcgcccccgtttc
ccggggcttttcccccgtcaaagctcttaaatcggggggg

>ID|7092480 Atxn5-1_SP6_JM288_077.ab1
gggccttccaaggcgtttggggagctctcccatatgggtcgacctgcaggcggccgcact
agtgatttccccaactaaaaaattctaaattcatacaattgaatccttcttaacaatcta
ctttacgaaaacctttattaccacgacccgcaattctaattctaaaataaaaaatcttcc
ttacgccaatcccgaattttttctcgtcccgaaattcgacaccaattattattaaacgca
ttctcacgaccgaccaaaaaaaacaccacaaaccaaaatcttctacgacaaaactttatt
tcttacatcttcaaaaaccaaaatacaaaaaacaaaaaaacaaaaaacaaaaaaacaaaa
aacaaaaaaacaaaaaacaaaaaaaaaaaaaacgaaaccccgtccctcttcaaaaacatt
ctccttcgcctcgaacgtatcactccctaattaactacaacccatcgaccgaattaacgt
cacgaaaaaaacaaaacacaaataatcataaaatacccttaacacatacgcaaattattt
atttaccacttaaaacacaactatcaacgccatcttataacgacgaatataaacgcgact
cccaacacttctattttctctctctctctctctctctctcttttatataaaacacgcata
atcactttttctatataaatataatctaaacacaaaaccaactattaaccaaaaatcccg
cggccatggcggccgggagcatgcgacgtcgggcccaattcgccctatagtgagtcgtat
tacaattcactggccgtcgttttacaacgtcgtgactgggaaaaccctggcgttacccaa
cttaatcgccttgcagcacatccccctttcgccagctggggtaatagcgaaaaggccccg
caccgatggcccttcccaacagttgcgcagcccgaagggggaagggacgcgccctgtagc
ggcgcattaaaccgcggcggggggtgggggttacgcgcagcgggaccgctacacttggcc
ggcgccctagcgcccggctcctttcggttttctttccttcctttt
