# Supplementary material for: Epigenetic interplay between mouse endogenous retroviruses and host genes
Source: Genome Biol. 2012 Oct 3;13(10):R89. doi: 10.1186/gb-2012-13-10-r89 (PMC3491417; doi:10.1186/gb-2012-13-10-r89)
Supplement: Additional file 4 — All bisulfite sequencing data. Compilation of all bisulfite sequences. [file gb-2012-13-10-r89-S4.zip › IAPti1080339794_TE_brain_129strain.txt]

>ID|8595847 Gd5brain-10_P1105323_080.ab1
atattttagagctctttctcggtttttttcttcggggcggatccacttttaatggtttga
gaaaaataaccacagagggtttccccgcgcttttcgccaaaagaggccaccctgttgcgg
tgggaaatccccccccatggtgtaagggagaaattccccctcccggaaatttaagcgtta
aattttttttaaatttcgcttaaaattttgttaaatccgccctttttttaaccaattgcc
cgaaatggccaaattccctttttaatcaaaagaataaaacccaaatagggttaagttttg
ttccactttggaccaagagtccctttttaaagaacgttgactcccaacgttaaagggcga
aaaaccgtctatcagggggatggccccttcgtgaccattcccctaatcaagttttttggg
tcgaggtgccgtaaaccactaaattggaaccctaaagggagcccccgttttagagcttga
cggggaaagccggcgaacgtggcgagaaaagaagggaagaaagcgaaaggagcgggcgct
agggcgctggcaagtgtagcggtcacgctgcgcgtaaccaccacacccgccgcgcttaat
gcgccgctacagggcgcgtccatttgccattcaggctgcgcaactgttgggaagggcgat
cggtgcgggcctcttcgctattacgccagctggcgaaagggggatgtgctgcaaggcgat
taagttgggtaacgccagggttttcccagtcacgacgttgtaaaacgacggccagtgaat
tgtaatacgactcactatagggcgaattgggcccgacgtcgcatgctcccggccgccatg
gccgcgggattagggaaggagaggttagtttaattgattggaagagaggaagtttaaagt
aagtgggagaccgttaggaagaaaggtaagtgtgggaagtcgtttttatattcgtcgtta
taagatggcgttgatatcttgtgttttaagttggtaaataaataatttgcgtatgagtta
agggtatttatgattatttgtattttgtttttttcgtgaacgttagttcggttatgggtt
gcagttaattagggagtgatgcgttctaggtaattgttgttttttttaaagaggaaaggg
gtttcgtttttttttttttttgtttcgttttttggtttttttttttgttttttttttttg
tttttttttttttgttttttgtttttttgttttttatattttggttcgataaagatgtaa
gtaataaagttttgtcgtagaagattttggttgttgtgtttttttaatcactagtgcggc
cgcctgcaggtcgaccatatggagagccccaacgctgtatcaccn

>ID|8595874 Gd5brain-12_P1105323_096.ab1
ggaaaatcttccaaggatttttcccgctgtttgaaatcccgttgcatgtaaccccccttg
gggcacccaaatgatttctacgctttttttttctttccccagggtttctgggtgagcaaa
aaccggaagggcaaaattccccaaaaaggggaataaggggggccccggaaaggtgaatac
tcatattcttcctttttcaatattatgaagcatttattaggggtattgtctcatgagcgg
atacatatttgaatgtttttagaaaaataaacaatagggggtttccgcgcacatttcccg
aaaaagtgccacctgatgcggtgtgaaataccgcacagatgcgtaaggagaaaataccgc
atcaggaaattgtaagcgttaatattttgttaaaattcgcgttaaatttttgttaaatca
gctcattttttaaccaataggccgaaatcggcaaaatcccttataaatcaaaagaataga
ccgagatagggttgagtgttgttccagtttggaacaagagtccactattaaagaacgtgg
actccaacgtcaaagggcgaaaaaccgtctatcagggcgatggcccactacgtgaaccat
caccctaatcaagttttttggggtcgaggtgccgtaaagcactaaatcggaaccctaaag
ggagcccccgatttagagcttgacggggaaagccggcgaacgtggcgagaaaggaaggga
agaaagcgaaaggagcgggcgctagggcgctggcaagtgtagcggtcacgctgcgcgtaa
ccaccacacccgccgcgcttaatgcgccgctacagggcgcgtccattcgccattcaggct
gcgcaactgttgggaagggcgatcggtgcgggcctcttcgctattacgccagctggcgaa
agggggatgtgctgcaaggcgattaagttgggtaacgccagggttttcccagtcacgacg
ttgtaaaacgacggccagtgaattgtaatacgactcactatagggcgaattgggcccgac
gtcgcatgctcccggccgccatggccgcgggattagggaaggagaggttagtttaattga
ttggaagagaggaagtttaaagtaagtgggagatcgttaggaagaaaggtaagtgtggga
agtcgtttttatatttgtcgttacaagatggcgttgaatcactagtgcggccgcctgcag
gtcgaccatatggagagtcccacgcgtgagatgattaa

>ID|8595884 Gd5brain-04_P1105323_032.ab1
tggtgttactctcggagaaaaaacccgtaaagagtttggccaggaattaaaaggttttcc
ccggcccttaaattaaaaggagtttaaccatttaaggtttgggtgaactggttgacagtt
ccaatgtttatcagggggccctttttcaggatttgtttattcgttcttcatagtgcccga
ttcccgttgggagataatcgagtaggaggggcttccattcggccccaggggtgcaaagta
ccgggagacccacgctcccgggttccagattattaagcaataaccagcaccccggagggc
cgaacccagaaagggtcctgcaacttatccgcctccatccagtctattaantgttgccgg
gaagctagagtaagtagttcgccagttaatagtttgcgcaacgttgttgccattgctaca
ggcatcgtggtgtcacgctcgtcgttgggtatggcttcattcagctccgttccccaacga
tcaaggcgagttacatgatcccccatgttgtgcaaaaaagcggttagctccttcggtcct
ccgatcgttgtcagaagtaagttggccgcagtgttatcactcatggttatggcagcactg
cataattctcttactgtcatgccatccgtaagatgcttttctgtgactggtgagtactca
accaagtcattctgagaatagtgtatgcggcgaccgagttgctcttgcccggcgtcaata
cgggataataccgcgccacatagcagaactttaaaagtgctcatcattggaaaacgttct
tcggggcgaaaactctcaaggatcttaccgctgttgagatccagttcgatgtaacccact
cgtgcacccaactgatcttcagcatcttttactttcaccagcgtttctgggtgagcaaaa
acaggaaggcaaaatgccgcaaaaaagggaataagggcgacacggaaatgttgaatactc
atactcttcctttttcaatattattgaagcatttatcagggttattgtctcatgagcgga
tacatatttgaatgtatttagaaaaataaacaaataggggttccgcgcacatttccccga
aaagtgccacctgatgcggtgtgaaataccgcacagatgcgtaaggagaaaataccgcat
caggaaattgtaagcgttaatattttgttaaaattcgcgttaaatttttgttaaatcagc
tcattttttaaccaataggccgaaatcggcaaaatcccttataaatcaaaagaatagacc
gagatagggttgagtgttgttccagtttggaacaagagtccactattaaagaacgtggac
tccaacgtcaatcactagtgcggccgcctgcaggtcgaccatatggagagccccaacggt
gttcgcggggn

>ID|8595815 Gd5brain-05_P1105323_047.ab1
ttttttgggacaaccgggggaattcccaaaaggataaagggcgccgatattaaatccctt
cttcctttccattttgaacctttcccggtttttttcctgggggtacctttgtattgtttg
aaaattaccaatggggttccggcccctttccccgaaaggccccctgttgggtgaaattcc
cccaagtggtaggaggaattccccttccggaattttaagcgttatttttttttaaattcg
cgttaaatttttttaaatcagtccatttttaccccataggccgaaatcggcaaattccct
tttaattcaaaagaatagacccagatagggttgagtgttgttccattttggaacaagagt
ccactttaaagaaacgtggctcccacgtcaaagggcgaaaaaccgtttatcagggcgatg
gcccactacgtgacccatcacccttatcaagtttttttggggtcgaggtgccgtaaagca
ctaatcggaacccctaaagggagcccccgatttagagcttgacggggaaagccggcgaac
gtggcgagaaaggaagggaagaaagcgaaaggagcgggcgctagggcgctggcaagtgta
gcggtcacgctgcgcgtaaccaccacacccgccgcgcttaatgcgccgctacagggcgcg
tccattcgccattcaggctgcgcaactgttgggaagggcgatcggtgcgggcctcttcgc
tattacgccagctggcgaaagggggatgtgctgcaaggcgattaagttgggtaacgccag
ggttttcccagtcacgacgttgtaaaacgacggccagtgaattgtaatacgactcactat
agggcgaattgggcccgacgtcgcatgctcccggccgccatggccgcgggattagggaag
gagaggttagtttaattgattggaagagaggaagtttaaagtaagtgggagattgttagg
aagaaaggtaagtgtgggaagttgtttttatattcgtcgttataagatggcgttgatatt
ttgtgttttaagttggtaaataaataatttgcgtatgagttaagggtatttatgattatt
tgtattttgttctttttgtgaatgttagtttggttatgggttgtagttaattagggagtg
atgtgttttaggtaattgttgttttttttaaagaggaaaggggttttgtttttttttttt
tttgtttcgttttttggttttttttttgttttttttttgtttttttttttttttgctttt
tgtttttttgttttttatattttggttcgataaagatgtaagtaataaagctttgtcgta
gaagattttggttgttgtgtttttttaatcactagtgcggccgcctgcaggtcgaccata
tggagagctcccaacgctgtgcaccggn

>ID|8595846 Gd5brain-08_P1105323_064.ab1
ccaaaagaataggcgcccccgaaattggaaccccactcttctcttttccaattttgagcc
tcttttcgcggttttttctccgggcggaaccttttggatgtttttgagaaaataacacat
taagggttccggcgacctttccccgaaaatgcgccccgtattcggtgtgtaattcccccc
aaaatggttaagggaaatctccccccccggaattgttaagcgttaattttttgttaaaat
tcccctttaatttttggtaaatccgctcctttttttacccataggcccgaattggccaaa
ttccctttaaattcaaaagaattgacccaaatagggttgagtttttttcccgtttggacc
aagattccatttttaaagaacgtggcttccacgtccaagggcgaaaaaccgtcttccagg
gcgaggcccccttacgtgaaccatcaccctaatcaagttttttggggtcgaggtgcgtta
agccctaaatcggacccctaagggagcccccgatttagagcttgacgggaaaaccggcga
acgtggcgagaaggaagggaagaaagcgaaaggagcgggcgctagggcgctggcaagtgt
agcggtcacgctgcgcgtaaccaccacacccgccgcgcttaatgcgccgctacagggcgc
gtcccttcgccattcaggctgcgcaactgttgggaagggcgatcggtgcgggcctcttcg
ctattacgccagctggcgaaagggggatgtgctgcaaggcgattaagttgggtaacgcca
gggttttcccagtcacgacgttgtaaaacgacggccagtgaattgtaatacgactcccta
tagggcgaattgggcccgacgtcgcatgctcccggccgccatggccgcgggattagggaa
ggagaggttagtttaattgattggaagagaggaagtttaaagtaagtgggagatcgttag
gaagaaaggtaagtgtgggaagtcgtttttatattcgtcgttataagatggcgttgatat
tttgtgttttaagttggtaaataaataatttgcgtatgagttaagggtatttatgattat
ttgtattttgttttttttgtgaatgttagttcggttatgggttgtagttaattagggagt
gatgcgttttaggtaattgttgttttttttaaagaggaaaggggtttcgttttttttttt
tttgtttcgttttttggttttttttttttgttttttttttttgtttttttttttttttgt
tttttgtttttttgttttttatattttggttcgataaagatgtaagtaataaagttttgt
cgtagaagattttggttgttgtgtttttttaatcactagtgcggccgcctgcaggtcgac
catatggagagcccccaccgctgtgcatcgn

>ID|8595869 Gd5brain-07_P1105323_063.ab1
ngagaagagagggagagaggtgagagtggaaaagggtcgggtgagataggaggaggtggg
ggagaagagaagaggggagggtgggaggtggggtaggaggagagagaagggaggacgaag
ggggaggagggtgggggagggggagagaggggggggggggaggagaggagatggaagaat
aaggagggagagtgaaagggaaggggggagtagaggggggggaagagggggcgggagcaa
gggggggatggaggaagatagggagagagggggaggggggagggaaagggggggtgaaga
ggaggagggggggaaggaggggtggggaagaggaggagatgagggggagagggaggagag
ggggggagggaggggggggaggaagtaggggaggggaagggggaaggaggagagtgaggg
gaggggtggggagggaggtgggggggagggagaggaaggggaggtaagggagggggtggg
agggaagggaaggagagggagaagagggcggggggtgaagaggaaggagggagggaggag
agaagagcggagggggggggggggagggtgaggggagtgggggggggagggcatggtaag
ggggggaggagagggggggagacaaggaggggagggggggaagggggggggggaagggga
agaggaggaggaaggggaagaggggagggggaggggggggggggaggaggggaatgggga
gagggggagaagtgggggggggggttgaaggaggggaaggggggggggggagaaggggag
ggggggggggaggggaggagaggagagagaagggagggggggggggggagggggagagag
gaggagagggggggaaggggggaggaaggagggggggggaggggagggaggaagggggag
agagagaggggggggggagaggaggaagaggggggaggagggggagggggaggggaaggg
aaaggtgggtaggggtggagggagggagagatgggaggtgggagggggaggagaggaggg
aggaggggggggaagggggggggggggggagggagaggggaagaggggagggggggaggg
ggggggagggggaagagggggggcgggagagaagggtgatggggggcgggggggggggag
gagagcgaggataagcgggagggagaggtggctgaagagggtagggcccataagggaagt
gacattcagaaaagaagcaaagtgcaaggggtggtgaatacccaggacggggaggcggga
gtggttgtttacggacggaggacacaaaatatcaacaccatctgataacaaggaatataa
aaacgacttcccacactgacctttcttcctaacgatctcccacttactttaaacttcctc
tcttccaatcaattaaactaacctctccttccctaatcactagtgcggccgcctgcaggt
cgaccatagggagagccccagcggtggtcgtgtn

>ID|8595878 Gd5brain-11_P1105323_095.ab1
ttttcatgccctccggtaaaaggcttttttggaatggggaagttctcaaccaagtcattt
tggaaaataggttttgcggggacccaattttttttttgcccggggttaatttcgggataa
tacccggccccctaagcagaactttaaaagtgttcatccttgaaaacgtttttcggggga
aaaacttttcaaggattttaccgctgttgagattcagttcgatgtaacccacttgtgcan
ccaactgatcttcagcatttttaactttcaccagcgtttntgggtgagcaaaaancagga
aggcaaaatgccgcaaaaaagggaataagggcgacacggaaatgttgaatactcatactc
ttcctttttcaatattattgaagcatttatcagggttattgtctcatgagcggatacata
tttgaatgtatttagaaaaataaacaaataggggttccgcgcacatttccccgaaaagtg
ccacctgatgcggtgtgaaataccgcacagatgcgtaaggagaaaataccgcatcaggaa
attgtaagcgttaatattttgttaaaattcgcgttaaatttttgttaaatcagctcattt
tttaaccaataggccgaaatcggcaaaatcccttataaatcaaaagaatagaccgagata
gggttgagtgttgttccagtttggaacaagagtccactattaaagaacgtggactccaac
gtcaaagggcgaaaaaccgtctatcagggcgatggcccactacgtgaaccatcaccctaa
tcaagttttttggggtcgaggtgccgtaaagcactaaatcggaaccctaaagggagcccc
cgatttagagcttgacggggaaagccggcgaacgtggcgagaaaggaagggaagaaagcg
aaaggagcgggcgctagggcgctggcaagtgtagcggtcacgctgcgcgtaaccaccaca
cccgccgcgcttaatgcgccgctacagggcgcgtccattcgccattcaggctgcgcaact
gttgggaagggcgatcggtgcgggcctcttcgctattacgccagctggcgaaagggggat
gtgctgcaaggcgattaagttgggtaacgccagggttttcccagtcacgacgttgtaaaa
cgacggccagtgaattgtaatacgactcactatagggcgaattgggcccgacgtcgcatg
ctcccggccgccatggccgcgggattcactagtgcggccgcctgcaggtcgaccatatgg
agagccccaacgcgtggcttgacc

>ID|8595844 Gd5brain-06_P1105323_048.ab1
gggcaaccgggggcattctccaaagaggattggcgccccgcaatttgaactccatctccc
tttccaatattagaccttttcgcggtttttctctgggcggaaccctttgaattttttgaa
aattaaccatttggggtccggcccctttcccgaaaattgcccccgttggtgtggaattcc
cccacatgcgtagggagaaatccccttcgggaattttaggcttaatattttttaaaattc
gcgtaaattttttttaatcagcccctttttaacccattgggccgaatcggcaaattccct
ttaaatcaaagaattgacccggataagtttagggttttcccaggttgaaccagagttccc
ttttaaggacggtggcttcacgttcaaggggcgaaaaccgtttatcagggcgatgcccca
ttacgtgaccatcacccttatcaagttttttgggtcgaggtgccgtaaagcactaaatcg
ggaccctaaagggagccccccgatttagagcttgacggggaaagaccggcgaacgtggcg
agaaaggaagggaagaaagcgaaaggagcgggcgctagggcgctggcaagtgtagcggtc
acgctgcgcgtaaccaccacacccgccgcgcttaatgcgccgctacagggcgcgtccatt
cgccattcaggctgcgcaactgttgggaagggcgatcggtgcgggccttttcgctattac
gccagctggcgaaagggggatgtgctgcaaggcgattaagttgggtaacgccagggtttt
cccagtcacgacgttgtaaaacgacggccagtgaattgtaatacgactccctatagggcg
aattgggcccgacgtcgcatgctcccggccgccatggccgcgggattagggaaggagagg
ttagtttaattgattggaagagaggaagtttaaagtaagtgggagatcgttaggaagaaa
ggtaagtgtgggaagtcgtttttatattcgtcgttataagatggcgttgatattttgtgt
tttaagttggtaaataaataatttgcgtatgagttaagggtatttacgattatttgtatt
ttgttttttttgtgaatgttagttcggttatgggttgtagttaattagggagtgatgcgt
tttaggtaattgttgttttttttaaagaggaaaggggtttcgtttttttttttttttgtt
tcgttttttggttttttttttttgttttttttttttgttttttttttttttttgtttttt
gtttttttgttttttatattttggttcgataaagatgtaagtaataaagttttgtcgtag
aagattttggttgttgtgtgttttaatcactagtgcggccgcctgcaggtcgaccatatg
gagagccccaacgctgttctgcggn

>ID|8595861 Gd5brain-03_P1105323_031.ab1
ctttttttcccagttttggtgagacaccggggcatatcccaaaggatatgggccccgaat
tttaatcccctctcttctttccaattttgaaccttttcccggtttttttctgggcggatt
catttgaatgtttttaaaataaaacaattgggtttccgcaactttcccggaaagtgccac
tgtttcggggtaaaattccaccaaatggttaagggaaattccgcctcaggaattttaacc
ggtaatattttgtaaaatttgccgtaaaattttgtttaatcaggtcctttttttaccaat
aggccggaaattggcaaaattccttttaattcaaangatttgaccgagatgggttggagt
gttgttcccgtttgggaccaagattcccctattaaggacctggacttccaccgtcaaagg
cggaaaaaccgtctttcagggcgatgccccactacgtgaaccatcaccctaatcaagttt
ttggggtcgaggtgccgtaaagcacttaatcggacccctaaaggggagcccccgatttag
agcttgacggggaaagccggcgaacgtggcgagaaaggaagggaagaaagcgaaaggagc
gggcgctagggcgctggcaagtgtagcggtcacgctgcgcgtaaccaccacacccgccgc
gcttaatgcgccgctacagggcgcgtccattcgccattcaggctgcgcaactgttgggaa
gggcgatcggtgcgggcctcttcgctattacgccagctggcgaaagggggatgtgctgca
aggcgattaagttgggtaacgccagggttttcccagtcacgacgttgtaaaacgacggcc
agtgaattgtaatacgactcactatagggcgaattgggcccgacgtcgcatgctcccggc
cgccatggccgcgggattagggaaggagaggttagtttaattgattggaagagaggaagt
ttaaagtaagtgggagattgttaggaagaaaggtaagtgtgggaagtcgtttttatattc
gttgttataagatggcgttgatattttgtgttttaagttggtaaataaataatttgcgta
tgagttaagggtatttatgattatttgtattttgttttttttgtgaatgttagtttggtt
atgggttgtagttaattagggagtgatgtgttttaggtaattgttgttttttttaaagag
gaaaggggttttgtttttttttttttttgttttgttttttggttttttttttttgtttct
ttttttgttttttttttttttgttttttgtttttttgttttttatattttggttcgataa
agatgtaagtaataaagttttgtcgtagaagattttggttgttgtgtttttttaatcact
agtgcggccgcctgcaggtcgaccatatggagagctcccagcgcttatccgggn

>ID|8595877 Gd5brain-01_P1105323_015.ab1
atgaagagtagagatagaggatgaggccgaggaagcgaggggcaagggaatagaacgggg
aatggtntgataggagagaatggaggcggaaggaggggaggaaaggcggaggggttaaag
aagagtaataggagaggaggtgaggggggataggaaggaagggaggagaggggaggggag
gagagtagggggaagagggagggcgcgagaaagagaaaggggtaggaatggcaggaggag
aggagaggggagaagggggagagggagagaggaaaggatgggggggaggggggagaagaa
ggggggaggagaaggaggggggaggataggggagtgggagggaggaggagggggggaaag
ggaggagaggaaatagagggggagatggggaggaatgggggataagagacagagagaggg
aaaggagaggagggaaggtgaagggagggagagaggagggggaaggaaaggggggggggg
gaaggaggagagtgggaaagagagaggggagaagcgggagaagggagatgagagagagaa
ggaggggtggggagtaggagagagagggtagaggggtagaggggaagaaggaggggaaga
gagaggagggggagggggggaggaggagagagggaggggggggaaagggaaggggagggg
ggggaggggaggcgggaaaagcgggaggggaaggggagaagcaagaagagacagggcgga
ggggaaggggagaggaggaagagggagagaaaggggagggggggagagagagaggggggg
agggagggaagagaggaaaagaggagggagagggggagaggggaagagggtagaaggggg
gaggaggggggaggaggggagagagggaaagaggagggggggaagggaggggagggggag
acaggaaagaagggggaggaggggagggagggggggaagggaaagaggaaggaggggagg
ggagggggggaggagggggaggggggaggaggagaaaggggaagggtggaaaggggggag
gggggggagaggagcgggtgggagggagggaaggaaggggggggaggagggaggggaggg
ggaaggggaagggagacgcagcccgtgtgggcgtggggaaaaagagcgatggcggagaac
gcatgacggcggaaggaactacgacccataacggaactggcattgacggaacagacagaa
gggaaatgatcatgaatacccttaagtcagacgcaaatgagttatttaccaagtaggaac
acaaaatatcaacgccatcttataacgaggaatataaaaacgacttcccacactgacctt
tcttcctaacgatctcccacttactttaaacttcctctcttccaatcaattaaactaacc
tctccttccctaatcactagtgcggccgcctgcaggtcgaccatatggagagccccacgc
gtgagagttn

>ID|8595898 Gd5brain-02_P1105323_016.ab1
aagaagagaggaagagagagaggaggaagagagagggaggatgaagagaggtaagtgaga
agggtagagagaaggaggagtgaggggaaaggagaaagagatggaagaggaagagagagg
agggaagggaaaaagaaagagaaagaggaggaggaaagaagaagaagagaaagaagggga
gcagaaagaagggaaaatgagaggaagaaaagaaaggaggtaagggaggataacgaaaca
aagaaggggaggcagaggggaataaaagggggaaaggggagtagggaaagaagggaggag
ggagagagaagagaagcggtaggggaagaggaagaaggaagaggaaagggaggaaagagg
agagaaggttaaaagggaagaaaagaaagaagaagaaaaagggaggggagaggaaggaga
agggaaaggaggggagaaggagggaagggcaagaaggaggggaagaggtaggcgatagaa
aatagtgaggggaagagggagaagagaaatgagagagggaggagaaagaagaaaaaaagg
gagggaagtaagtaagggaggggaaggaagagggaagtagaggaggaggagaaagggagg
agaagggaaaagagagaagagagaaagtgagaaagaagggagataaaaaaaaggaatgag
gagaggagaaggggggtgagaaagagaggagcaaagggaaaggagagaggagcaaggagg
gaaggagagaaagaaagagaaaaaaagaggagagggggggaacaaagagagaagaaggag
gaagtaaaaaggagagaatggggagaggaaaagagacaggggaaagaagagaagagagca
gagaggaacaaggaggagaagagaaagagggagaagggggaaagagaaaaagaggagaag
aggggggcgatgaaagagaacaggagagtaaggaaggagaaaagagagtaagggggtgga
gagaggggaggaaggggtaaaagagagacagacaaggggagcgaaggaaggagaggaagg
ggaaagagaaggaaacgtgagcccgatcggcgtagaaaaaaacaacaataacggaagacg
catcagtgcctaaagaagtacagcggcataagcggagtaaggttcagagggaaaagcaaa
atgcaaataatcataaatacccttaactcatacgcaaattatttatttaccaacttaaaa
cacaaaatatcaacgccatcttataacgacgaatataaaaacgacttcccacacttacct
ttcttcctaacgatctcccacttactttaaacttcctctcttccaatcaattaaactaac
ctctccttccctaatcactagtgcggccgcctgcaggtcgaccatatgggagagccccaa
cggtgagcgacn

>ID|8595835 Gd5brain-09_P1105323_079.ab1
tactgttcccccctttggaaaaaagggggtagtccttggtcccccaaattgttcaaaata
aatttgccccactttttccttcagggttagggcgcccggcaatttttttatcgtcaggcc
ctccataaattgttttttggaccgggaggtttcacccagtcatttgaaaataggtatggg
cgaccgagttgtctttcccgggtccattagggataattccccgccactagcagaacctta
aaagtgttcatcttggaaaacgtttttcgggggaaaactctccaggattttaccgctgtg
aagatccagttcgatgtaacccactcgtgcaccaaactgatcttcagcttcttttacttt
caccagcgtttttgggtgagcaaaaacaggaaggcaaaatgcngcaaaaaaggaataagg
gcgacacggaaatgttgaatactcatactcttcctttttcaatattattgaagcatttat
cagggttattgtctcatgagcggatacatatttgaatgtatttagaaaaataaacaaata
ggggttccgcgcacatttccccgaaaagtgccacctgatgcggtgtgaaataccgcacag
atgcgtaaggagaaaataccgcatcaggaaattgtaagcgttaatattttgttaaaattc
gcgttaaatttttgttaaatcagctcattttttaaccaataggccgaaatcggcaaaatc
ccttataaatcaaaagaatagaccgagatagggttgagtgttgttccagtttggaacaag
agtccactattaaagaacgtggactccaacgtcaaagggcgaaaaaccgtctatcagggc
gatggcccactacgtgaaccatcaccctaatcaagttttttggggtcgaggtgccgtaaa
gcactaaatcggaaccctaaagggagcccccgatttagagcttgacggggaaagccggcg
aacgtggcgagaaaggaagggaagaaagcgaaaggagcgggcgctagggcgctggcaagt
gtagcggtcacgctgcgcgtaaccaccacacccgccgcgcttaatgcgccgctacagggc
gcgtccattcgccattcaggctgcgcaactgttgggaagggcgatcggtgcgggcctctt
cgctattacgccagctggcgaaagggggatgtgctgcaaggcgattaagttgggtaacgc
cagggttttcccagtcacgacgttgtaaaacgacggccagtgaattgtaatacgactcac
tatagggcgaattgggcccgacgtcgcatgctcccggccgcctgcaggtcgaccatatgg
agagccccaacgctgatccctc

>ID|8625077 Gd5brain-04_P1105413_028.ab1
tccggtgggacgggttattttttttttccccccgaagggtttttgagagggagattcaca
cgtcttttaaaattgtttggggcccagttttttttccgggtcatagggaaattccgccca
atggcaaattaaaatggtctctcttgaaacgtttttggggggaacttctcaggattttcc
ggctttgaatccatttgaagtaaccatttgtgcccacaatgattttcagcatctttattt
ccccagggtttttggggagcaaaacagggaggcaaaatgccgcaaaaaaggaataaggcg
gacagggaatgttgaatactcatactctcccttttcaatattaatgaagcatttatcagg
gttattgtctcatgagcggatacatatttgaatgtatttagaaaaataaacaaatggggt
tcccgcgcacatttccccgaaaagtgccacctgatgcggtgtgaaataccgcacagatgc
gtaaggagaaaataccgcatcaggaaattgtaagcgttaatattttgttaaaattcgcgt
taaatttttgttaaatcagctcattttttaaccaataggccgaaatcggcaaaatccctt
ataaatcaaaagaatagaccgagatagggttgagtgttgttccagtttggaacaagagtc
cactattaaagaacgtggactccaacgtcaaagggcgaaaaaccgtctatcagggcgatg
gcccactacgtgaaccatcaccctaatcaagttttttggggtcgaggtgccgtaaagcac
taaatcggaaccctaaagggagcccccgatttagagcttgacggggaaagccggcgaacg
tggcgagaaaggaagggaagaaagcgaaaggagcgggcgctagggcgctggcaagtgtag
cggtcacgctgcgcgtaaccaccacacccgccgcgcttaatgcgccgctacagggcgcgt
ccattcgccattcaggctgcgcaactgttgggaagggcgatcggtgcgggcctcttcgct
attacgccagctggcgaaagggggatgtgctgcaaggcgattaagttgggtaacgccagg
gttttcccagtcacgacgttgtaaaacgacggccagtgaattgtaatacgactcactata
gggcgaattgggcccgacgtcgcatgctcccggccgccatggccgcgggattagggaagg
agaggttagtttaattgattggaagagaggaagtttaaagtaagtgggagatcgttagga
agaaaggtaagtgtgggaagtcgtttttatattcgtcgttataagatggcgttgatattt
tgtgttttacggccgcctgcaggtcgaccatatggagagtcccaacgcgtgagca
