# Supplementary material for: Epigenetic interplay between mouse endogenous retroviruses and host genes
Source: Genome Biol. 2012 Oct 3;13(10):R89. doi: 10.1186/gb-2012-13-10-r89 (PMC3491417; doi:10.1186/gb-2012-13-10-r89)
Supplement: Additional file 4 — All bisulfite sequencing data. Compilation of all bisulfite sequences. [file gb-2012-13-10-r89-S4.zip › IAPti1080339794_TE_ES_129strain.txt]

>ID|8595829 Gd5ES-07_P1105323_061.ab1
tccactttgtgggacaaccgggcaaatccccaaaggatatagcggctgaaattgaatctt
ctcttcctttcaatttaaagcttttcgggtttttttctggggatccttttgatttttaga
aataaacaattgggttccccccatttccacaaagtgcccctgtgggttggaattcccccc
agtggtaagggaaattcccctccagaattttaagcttatttttgttaaattgcgttaatt
ttgttattcagtccttttttacccataggcgaatttgccaattccctattaatcaaaaaa
tagcccagttaggtttgattttgttcccgtttgaaccaaagttcccttttaaagaacggg
acttccacgtcaaagggcgaaaaaccgtttttcagggcgatggccccctacttgaacctt
ccccctaatcaagttttttgggtcgaggtcccgtaaacccctaaatcggaaccctaaagg
gagcccccgatttagagcttgacggggaaagccggcgaacgtggcgagaaaggaagggaa
gaaagcgaaaggagcgggcgttagggcgctggcaagtgtagcggtcacgcttcgcgtaac
caccacacccgccgcgcttaatgcgccgctacagggcgcgtccattcgccattcaggctg
cgcaactgttgggaagggcgatcggtgcgggcctcttcgctattacgccagctggcgaaa
gggggatgtgctgcaaggcgattaagttgggtaacgccagggttttcccagtcacgacgt
tgtaaaacgacggccagtgaattgtaatacgactcactatagggcgaattgggcccgacg
tcgcatgctcccggccgccatggccgcgggattagggaaggagaggttagtttaattgat
tggaagagaggaagtttaaagtaagtgggagatcgttaggaagaaaggtaagtgtgggaa
gtcgtttttatatttgttgttataagatggtgttgatattttgtgttttaagttggtaaa
taaataatttgtgtatgagttaagggtatttatgattatttgtattttgtttttttcgtg
aacgttagttcggttatgggttgtagttaattagggagtgatgtgttttaggtaattgtt
gttttttttaaagaggaaaggggttttgttttttttttttttgtttcgttttttggtttt
ttttttgtttttttttttgtttttttttttttttgttttttgtttttttgttttttatat
tttggttcgataaagatgtaagtaataaagttttgtcgtagaagattttggttgttgtgt
ttttttaatcactagtgcggccgcctgcaggtcgaccatatggaagctcccaactgctgt
gccctn

>ID|8595854 Gd5ES-08_P1105323_062.ab1
ttgtgtgtggaaaaccgagaggctattcgccaaagagaaatggccccccgagaattgaaa
ttcctctctctcctttcaaattttgaactcttttcggtgttgtttctggggcggtacttt
ttgattttttgaaaataacacaatgggtttccgcgacctttcccaaaaaatgcccctgtt
tgggtgtgaaatcccccccatgctgtaggaggaaattccgcttccggaattttaagggtt
aattttttttaaaattcgcgttaatttttgttaattcagctcatttttaccccataggcc
gaattggcaaattccttattaatccaaagatatgccgagatagggttgagtgtgttccag
tttggacaagatttcccttttaaagaacgtggcttccaacgtcaagggcgaaaaaccctt
tttcagggcgatggcccactacgtgaaacttccccctaatcaagtttttggggtcgaggt
gccgtaaagcactaaatcggaaccctaaagggagccccccgattttagagcttgacgggg
aaagccggcgaacgtggcgagaaaggaagggaagaaagcgaaaggagcgggcgctagggc
gctggcaagtgtagcggtcacgctgcgcgtaaccaccacacccgccgcgcttaatgcgcc
gctacagggcgcgtccattcgccattcaggctgcgcaactgttgggaagggcgatcggtg
cgggcctcttcgctattacgccagctggcgaaagggggatgtgctgcaaggcgattaagt
tgggtaacgccagggttttcccagtcacgacgttgtaaaacgacggccagtgaattgtaa
tacgactcactatagggcgaattgggcccgacgtcgcatgctcccggccgccatggccgc
gggattagggaaggagaggttagtttaattggttggaagagaggaagtttaaagtaagtg
ggagattgttaggaagaaaggtaagtgtgggaagtcgtttttatatttgttgttataaga
tggcgttgatattttgtgttttaagttggtaaataaataatttgcgtatgagttaagggt
atttacgattatttgtattttgttttttttgtgaacgttagttcggttatgggttgtagt
taattagggagtgatgtgttttaggtaattgttgttttttttaaagaggaaaggggtttt
gttttttttttttgtttcgttttttggtttttttttttgttttttttttttgtttttctt
ttttttgttttttgtttttttgttttttatattttggttcgataaagatgtaagtaataa
agttttgtcgtagaagattttggttgttgtgtttttttaatcactagtgcggccgcctgc
aggtcgaccatatggagagccccaacgctgtcgtctn

>ID|8595883 Gd5ES-01_P1105323_013.ab1
gttttgggtgaacacccgagcggcatattctccaaaaggaataagcgcccccgcatattt
gaactccaccttctctctttcacaattttgaaaccttttccgggttttttctccgggcgc
gtacccttttgagggtttttgaaaaataaccatatggggttccgccccctttctccgaaa
aggttcccctctttcggggtggaatacccgcacccaggcgtaaggagaaaattccccctc
cggaaattgtaaggcgttaatatttgtttaaaatttcccgttacaattttgtttaatcag
ctccttcttttaaccattggcccgaaatcggccaaatccctttttaattcataagattag
gcccagaatgggttgagtgttgtttcccagttggaaccaaagttcccctattaaagaacc
tgggctcccacgtccaagggcgaaaaaccctttttccgggcggtggccccactacgtgga
accttccccctaatcaagttttttggggtcggggtgccgtaaagcccttaatcggacccc
taaagggagcccccgttttagagcttgacggggaaagcccgcgaacgtggcgagaaagga
agggaagaaagcgaaaggagcgggcgctagggcgctggcaagtgtagcggtcacgctgcg
cgtaaccaccacacccgccgcgcttaatgcgccgctacagggcgcgtccattcgccattc
aggctgcgcaactgttgggaagggcgatcggtgcgggcctcttcgctatttcgccagctg
gcgaaagggggatgtgctgcaaggcgattaagttgggtaacgccagggttttccccgtcc
cgacgttgtaaaacgacggccagtgaattgtaattcgactccctatagggcgaattgggc
ccgacgtcgcatgctcccggccgccatggccgcgggattagggaaggagaggttagttta
attgattggaagagaggaagtttaaagtaagtgggagatcgttaggaagaaaggtaagtg
tgggaagtcgtttttatattcgtcgttataagatggcgttgatattttgtgttttaagtt
ggtaaataaataatttgcgtatgagttaagggtatttacgattatttgtattttgttttt
ttcgtgaacgttagttcggttatgggttgtagttaattagggagtgatgcgttttaggta
attgttgttttttttaaagaggaaaggggttttgttttttttttttttgttttgtttttt
ggttttttttttttgttttttttttttgtttttttttttttttgttttttgtttttttgt
tttttatattttggttcgataaagatgtaagtaataaagttttgttgtagaagattttgg
ttgttgtgttttttaatcactagtgcggccgcctgcaggtcgaccatatggagagcccca
cgcgtgcgctc

>ID|8595907 Gd5ES-03_P1105323_029.ab1
ncatgaagcatatccgtatgagagncacgtaacgcgccacggaangtacggaatgaaggt
acacgagattcacggaggctcaacagncggtaacggattatagagcaccgacgcgtcaac
gataggccttgcatcaactcggctacggcgcacatcgtgtactacatcaacacagaggca
ttgacagagacatcgcgtcgtatatgtatgagtaagagtgtgcacgtactgcagggcaac
ggtacatatatagtacaagcacgcgagagtcgcgcgcttattagttaactcactgcgtca
ataagcagcgtataagcttatatatacgtggcggcgttaaacgcgctagtacgatatacc
aaattgattgcatagcgagtggcagtcactgtgagttaagtgaaacactcgccagtgtga
acataagaacgtgatcgcacatcaatatatctcgtatacatcgtcacctaagtgtcacgt
ctatctaagtcactgtcaacactacgacgcgccataagagggtgagagcgacaatttgcc
ggcataagagtctgagcgttaataattgcgggaataaacgacaaatattagtaccgatga
cagacggtgtcaccctgagcccaagacacggcatcccgttatctggaaaagtctcgcgaa
cagaggataattctacttccgcgaaagaaaaagtaagttctccgcgcacgaagccttacg
cgaagttaatactttatagaccagaagctgtaactacaaggctaaacgatgctagtaccc
cagactagaaccctttacctgcagacagttatctattattaaggtactgtgtaataaatg
taaactttacaggcgcgggagccagcatacttgcgtgaatgttagttgcaaatcggacta
gaccagattagtcgctacgtggtcattcgctccggatccactaacaacagtatgctagaa
gacacgtcgcagtaacgcaatcgatgtggtctatagcaaaatgcagtgcaacatacgcca
cgagtcctctagactaagtaacagcccacagaagcgttgattacaagagtgtcatataga
cgcggagaagcgtcctagaagatccagtctaaatgacagacggatagtgtatgacatgca
acattcgtcatctattatccatctgggacaaaggagcagttacacagtactcatctgacg
gatggtcatggagccgtgagtgtaaagaggagaagtcagggtgcaaaccagaacgtgata
ttcgatcggcaaagagttgtgtatgaagtatatgccagactgcgggtgagtcgatagcta
tagcgacaggctgcgtggcaacgtagcaaggaaggaggaaagacacaattctgcgaacat
tatgggtaaaggagcgaaggtaaagaaggcggacggcgtagcacgagcgagcaacgggac
ccagattccggagaaggcataggacagtatccgcttgggattcgatggcgggtagataga
gtatagtcgcacgaattcgcatgatagagaagcgtgttcgatggtctccagagagggaga
tgtatggcagaatattccccggtcaggatattcagcgtataactgtgatctcatggcgca
gagtccaagagtgctatgaagcgggatctaaaccctgcaaccgcaccaaacgcgttgatg
aatgttacaggactggcacgccagatactggtcactggtgtgcgtgatctacgggcaatt
ttatacctatgagacgcgacgcatcgcaatgagagagcacgaggaggccctgaacgtacg
atgatgactgagatgaagtggagagagtgagaccgtttggtttcccagtgctcgtgagcg
cgaggtcactanggcactagccgagcgcgcacacgtggtattcacctatagagtgaggtg
tctagtcccttgacggctgagcaacgaaactctaaggcgcgcgtctacgtgggaacgcac
tagtgtgatataaaatcttgccgtcagtctacggtgaaacgttgagcacaagggcttaga
cgactgcatgcatagacttcatgatctcacgggtagctagcgactaacgagtcactcata
aacctgataggagtacccttatgggagtaccgganctgtttaacctgaagaccacccaga
agagtggagtaaatncccgacaggaagacatttcgacgctcgccggaaan

>ID|8595825 Gd5ES-04_P1105323_030.ab1
taccctccgcaccactttttgtgtctttttccccgttttggagcaaacgcggggcaactc
tccaaggaataaggcgccgagaattggaaccacacttttcttttcaattttaaacctttc
agggtgtttttctcgaggggatcttttgattgttttgacaaataaacatagggtttccgg
cccttttcccaaaatttccccgttcgggttgaatccccgccgctgcggtagggaaaattc
cgccttcggaattgatagcttttattttttaaaatttccgcttaattttgttaaatcccg
ctctttttttacccataaggccgaattggccaaattccttttatattcaaaaaattgccc
caatagggttaaggttttttcccattttggaccagggttcccttttaaagaacggggact
cccaccttcaagggggaaaaaccgtttttcgggggttggcccccttccgtgaccctcccc
ttaatcaagtttttttggggtcgaggtgccgtaaagcactaaattggaaccctaaaagga
gcccccgatttgagcttggcggggaaagccggcgaacgtggcgagaaaggaagggaagaa
agcgaaaggagcgggcgctaggccgctggcaagtgtagcggtcacgctgcgcgtaaccac
cccacccgccgcgcttaatgcgccgctacagggcgcgtccattcgccattcaggctgcgc
aactgttgggaagggcgatcggtgcgggcctcttcgctattacgccagctggcgaaaggg
ggatgtgctgcaaggcgattaagttgggtaacgccagggttttcccagtcacgacgttgt
aaaacgacggccagtgaattgtaatacgactcactatagggcgaattgggcccgacgtcg
catgctcccggccgccatggccgcgggattagggaaggagaggttagtttaattgattgg
aagagaggaagtttaaagtaagtgggagatcgttaggaagaaaggtaagtgtgggaagtc
gtttttatattcgtcgttataagatggcgttgatattttgtgttttaagttggtaaataa
ataatttgcgtatgagttaagggtatttacgattatttgtattttgtttttttcgtgaat
gttagttcggttatgggttgtagttaattagggagtgatgcgttttaggtaattgttgtt
tttttaaagaggaaaggggtttcgttttttttttttgtttcgttttttggtttttttttt
ttgttttttttttttgttttttttttttttgttttttgtttttttgttttttatattttg
gtttgataaagatgtaagtaataaagttttgtcgtagaagattttggttgttgtgttttt
ttaatcactagtgcggccgcctgcaggtcgaccatatggagagccccaacgcttctgccg
gn

>ID|8595850 Gd5ES-09_P1105323_077.ab1
cagaaaagagtgagaaaggagaggggagcgaaaggggagagtagagaaagaaacagggaa
cgtagagaaggaagagaggcaggagagaggagagagcgagaagaaaaagtagtaaaagcg
agagagagaaggagaggagggcgaagggatagtagacaaagcgacagaggggggaaaaag
aataggagataaaagaaagagtgcgtgggaaagagaagatgcagaaagagggagaggtat
aggtgggggaggaaagagagagtagtgcataaatagaagaaagagagggcgtggagaaaa
gataagaaggagggaagagtagactcggaaggaaagtaggagagggtaaggagaagtagt
agagaaaaaaaggtgaagagtggcagcgtaagtaagaaaaagagcagaagagggggagag
aagggcacaaaaggtgagaagagagggaaggaaggtaagggaatagtagaagaggtaagg
cgaagggaaaagagagaggaggaaggtgagaagagggagaaagaagaagggggggtcgga
aaggaaagtgtgagaagagataaaaggggggcaaggaagcgaagtgagtaaaaggagtag
gtggggcagtggtgacaaggagaggaagaagataaagaagatgagggaatgagagggtgg
tggagtaagaagggaggaagaggaagataagggggacagtgaaggtgagaggaagaagag
gaagagagagagaggagaggaggcgaaggggggagagtgagaggaagagaatacgggggc
agtatagggaaaagatgagagaggagtatggagaatagtgagataaggggagtagggagg
aaaaggtaaaggagagagagggaaggggtaaaagataaaaagaaagcagttacggcggtg
ggagtagggggagaggagaaaagaggagaggagaggggaagaaagggagaaaggaaaggg
caaggggagaaggggagagaaaggtaaggaaagggggggaaagaggagtagtagggggtg
aggaagagaggaaaggaaggcgggagaaagggagagggaggggtaggatgaaagggaata
agagggattgggaggagatagaaggggggagagggaaggaaggagaggagggggggagag
agagaagataaggaaggagaggggaagagtaaaggggacgaggaggaagaaagaggggga
agtggggaaaaggagagggggagagcggagggaggggggagaggacggagaggaacgcgg
ttccgggatgggggaaaattggtatatccgtagccacacgctctgaatctgtgtagagga
gagaggtgtaaaatgggggagagagtggcagatcccagagtgagagggtccaggagccct
cagactggtacagtggacagatgaaggcaccgaagttaaccgggatgggggtgggcagag
ggagtcacggaagacgatggtctagcgagagagggtcgctctcgtagccgatgggtggta
ctccgcggggctatgtgacgccactcactgcatgcgctatcaggcgctcacgaccgacat
aggaagcctgcgccacgagctggacgcgttcgttgcctagagcgaatgctgccccagcgt
gaccaggtgagaactgtgcctgctgcttgccacatacagacttaagagctaacgctcgtc
ggtacgcgctaaatcagcgtatgtgcagtcacgacggtggcaggtacganccgatatgtg
angaggcgcgcagggctcgaaatgcctac

>ID|8595881 Gd5ES-11_P1105323_093.ab1
gagaagagggattgagagaagaagggtgggaatgaggtgtagcagcaagagaaggcggta
agatagtaatgatagagatgggggagaagaggaggggaaagggagggcggaaagataggg
caagatagaagggggcgaggtgggatcaggaatgagggggaggggaaggggggaagaaaa
acggtgtaagtgggggcgggcggaaagaggaaggaggaaataggggagagaggacaggag
ggggggaagaggggcgagagggagataaagggaaggggaggggggggaataggataaggg
agaggatagagggagaagggggggaagtggggaggggtgagagaagagaagtaagactag
aaatgagagggagaagaatgggtgaaggggagcaaggatgggaggagcggaggggacaag
gagaaaaagggagagggaaggggaagaggaggatggggaagggggagggaaaggggaggg
gggaggggaagaagagggagaaagaagtaggcgggggatgggagagggaagtggagaaga
gtgggtggagggagagagggaaaagaaggaggaggggggacaggggaacgggaggggtgt
gaagaagaagagaggggggagggttggaggagtagaatgagaaggggagcagacgggagg
gggagggaagaagaagaagaggggaaagagggaggagtgtgggaggggggaggaagggac
ggaaaggcgggggggcgaaaggtaaggtggaaggagagaggaggggaggggagagggagg
aaggggaaaggggcagggggagaagagtgaagaggaggaaggctggggagagggaaggga
ggagatggtagagggagggggaggggaaaaggaaggggagggaagggggagaagggagaa
gggggaatgaggaggaggggggggagaaggaggaaggtgagaggggaaggggggagaaga
ggggaaagggggaggagagaaaagggggaggggagggagggggaggggagagagaggaag
aagagggggggagaaggggggggggggaaaaagggagggggaagaaaggggggggagcgg
gggggggagtagaggagagggtcggggaggggaaacggcctaacctggtgaagaggaaca
agagggacgggggtcacaggggtcggtagatgaactacagacgggtaagagaactgacgg
acacgaaagagagaaaatacagaataatcgtaaatagcgggtaactcatacgcgagcaag
ttgggggagcaaatagaacaggcgagggatatggagcgccagctcataggcagcgagagg
aagaaagcgacttccgcacacttacctttgttgcctaacggatctcgccagcttacttta
aagcttcctctcttgcaatcgaattaaagctaacctctgccttcgcctaatcagctagtg
cggccggcctgcaggtcgacgcatatggagagcgcccgggggagggtcggaat

>ID|8595902 Gd5ES-06_P1105323_046.ab1
AGGGAAGGAGAGGTTAGTTTAATTGATTGGAAGAGAGGAAGTTTAAAGTAAGTGGGAGAT
CGTTAGGAAGAAGGGTAAGTGTGGGAAGTCGTTTTTATATTCGTCGTTATAAGANGGCGT
TGACATTTTGTGTTTTAAGTTGGTAAATAAATAATTTGCGTATGAGTTAAGGGTATTTAC
GATTATTTGTATTTTGTTTTTTTCGTGAACGTTAGTTCGGTTATGGGTTGTAGTTAATTA
GGGAGTGATGCGTTTTAGGTAATTGTTGTTTTTTTTAAAGAGGAAAGGGGTTTCGTTTTT
TTTTTTTTTGTTTCGTTTTTTGGTTTTTTTTTTTGTTTTTTTTTTTTGTTTTTTTTTTTT
TTTGTTTTTTGTTTTTTTGTTTTTTATATTTTGGTTCGATAAAGATGTAAGTAATAAAGT
TTTGTCGTAGAAGATTTTGGTTGTTGTGTTTTTTT


>ID|8595821 Gd5ES-05_P1105323_045.ab1
gaggaagggggagaaagaggagggtgggtagagtagtagggtgggggcaagagaggagcg
gagagaggggcaggaaggagtagggaggagagtaggagtgtgagcgggtgaggggaaggg
agaggtgaggaaggagggggtggacgggggagaagagaggagggggtgaggaggggggaa
tgggagaggggaggtgtagtaggggggggggaggaggaggagagggagggaggaaagggg
aggagggggtgtaggagggagggggtagagtgggtgggaggaggggggaggggagaggga
gagggggcggaaggggggagggggagggagggggagagggagagagatggagtgagggga
gagggtgggggggaatgggggagggggaggggggaggtggggagggagagaggggggagg
gagtaagagggggggtaggggaagggagggggagaggaggaggagggagggggggagggg
gggggaagggaagtagggggaggagggggggagagggggggaggggggagcgagagaggg
ggggaagtgagcaggggggggggagggtggggggagaagggaggggggggagtgggagga
gaggaagggaggtgggggggggggtgatgagggggaggggggagagagggggaggggagg
gggggaagagggggaggggaagagggaagaggaagggggggaggttggggggagtagggg
aggggggggaagaaggtggggggggagggtgggggaggggggtagggagagggggaggag
gggggggagggagggggagggggagagaagggggggggggaagggtgaaggggggggggg
gagagggggggggagggggggggggggggtaaggagaagggcggaaggggtgggggggga
ggaggtggaagtgggtgagagggggggggggggggggggggaagggggaggggaggggag
gggggggtagggggggggggggaggggatggaaggggaggggagagtagggggagggggg
ggtaggggggggggagggggtagagtgggggaggggggggggagtgtggggtgggggagg
ggattgggaggcggggtggggagggggggggtagggagagggggagaggtgggagggggc
ggaggagtggggtgagaggggggagcatgggatgagggggagtgtgggggagggggtgag
ggggggggggagggtaagtggggtggggtggggggcggggtgctgatggggcggcgtagg
acgcagagtatcaacgccatcttataaggagcaaatataagaaacaacttcccacactta
cctttcttcctgacaatctcgcactgactgtaaacttcctctcttccaatcaattaaagt
aacctctcgtgccctaatgaatagtgcggccgcgtgcaggtcgaccatgtggaggccgga
gccgtgaggcgggn

>ID|8595845 Gd5ES-12_P1105323_094.ab1
AGGGAAGGAGAGGTTAGTTTAATTGATTGGAAGAGAGGAAGTTTAAAGTAAGTGGGAGAT
TGTTAGGAAGAAAGGTAAGTGTGGGAAGTTGTTTTTATATTTGTTGTTATAAGATGGTGT
TGATATTTTGTGTTTTAAGTTGGTAAATAAATAATTTGTGTATGAGTTAAGGGTATTTAT
GATTATTTGTATTTTGTTTTTTTTGGGAATGTTAGTTTGGTTATGGGTTGTAGTTAATTA
GGGAGTGATGTGTTTTAGGTAATTGTTGTTTTTTTTTAAAGAGGAAAGGGGTTTTGTTTT
TTTTTTTTTTGTTTTGTTTTTTGGTTTTTTTTTTTTGTTTTTTTTTTTTTGTTTTTTTTT
TTTTTTGTTTTTTGTTTTTTTGTTTTTTATATTTTGGTTTGATAAAGATGTAAGTAATAA
AGTTTTGTTGTAGAAGATTTTGGTTGTTGTGTTTTTTT


>ID|8595858 Gd5ES-10_P1105323_078.ab1
ggggtttcttccaggagagaaaccccgtaaaggttttgttcgggttttaaaaaggatttc
cccaagacctttaaataaaaagatgttaaaccattttaagtttttggggtaattgttttg
ccagttccaatgttattcagggggccctttttcaagaatcgttttttggttcatccaagt
ggccgactcccgttgggtaaaaattccgtacgggaggctttcctttggccccaggtttga
atgattccggagacccacgttcccgggtccagatttatcagcattaaccagccagccgaa
aggccgagcgcagaagggtcctgcaactttttccgcttccatccagtctattaatgttgc
cgggaagctagagtaagtagttcgccagttaatagtttgcgcaacgttgttgccattgct
acaggcatcgtggtgtcacgctcgtcgtttggtatggcttcattcagctccggttcccaa
cgatcaaggcgagttacatgatcccccatgttgtgcaaaaaagcggttagctccttcggt
cctccgatcgttgtcagaagtaagttggccgcagtgttatcactcatggttatggcagca
ctgcataattctcttactgtcatgccatccgtaagatgcttttctgtgactggtgagtac
tcaaccaagtcattctgagaatagtgtatgcggcgaccgagttgctcttgcccggcgtca
atacgggataataccgcgccacatagcagaactttaaaagtgctcatcattggaaaacgt
tcttcggggcgaaaactctcaaggatcttaccgctgttgagatccagttcgatgtaaccc
actcgtgcacccaactgatcttcagcatcttttactttcaccagcgtttctgggtgagca
aaaacaggaaggcaaaatgccgcaaaaaagggaataagggcgacacggaaatgttgaata
ctcatactcttcctttttcaatattattgaagcatttatcagggttattgtctcatgagc
ggatacatatttgaatgtatttagaaaaataaacaaataggggttccgcgcacatttccc
cgaaaagtgccacctgatgcggtgtgaaataccgcacagatgcgtaaggagaaaataccg
catcaggaaattgtaagcgttaatattttgttaaaattcgcgttaaatttttgttaaatc
agctcattttttaaccaataggccgaaatcggcaaaatcccttataaatcaaaagaataa
aatcactagtgcggccgcctgcaggtcgaccatatgggagagtcccaacgcttgactctt
c

>ID|8595885 Gd5ES-02_P1105323_014.ab1
cgtttgtgggagacaccagaggacattccccaaaggaataagcggcccgaaattgaaacc
tctctttccttttcaaatttggaactcttccgggtttttttcctggcggatcctttttaa
tgttttgaaaaaaacaatgggtttcccgccccttccccgaaaagtcccctttttgcgttg
aaatccgccccaatggtaagggaaaattcccctcccgaaattttagcgttaatttttgta
aatcgcggttaattttgttaatcagcccttttttacccatagccgaaatggcaaattcct
ttttaatcaaaggaatgaccgagataggttgatggtttttccatttggaacagagttccc
tatttaagaacgtggactccaactccaagggcgaaaaaccgtctttcagggcgatgcccc
cctacgtgaccctcaccctaatcaagtttttggggtcgaggtgccgtaaagccctaaatt
ggaaccctaaagggagcccccgatttagagcttgacgggaaaagccggcgaacgtggcga
gaaaggaagggaagaaagcgaaaggagcgggcgctagggcgctggcaagtgtagcggtca
cgctgcgcgtaaccaccacacccgccgcgcttaatgcgccgctacagggcgcgtccattc
gccattcaggctgcgcaactgttgggaagggcgatcggtgcgggcctcttcgctattacg
ccagctggcgaaagggggatgtgctgcaaggcgattaagttgggtaacgccagggttttc
ccagtcacgacgttgtaaaacgacggccagtgaattgtaatacgactccctatagggcga
attgggcccgacgtcgcatgctcccggccgccatggccgcgggattagggaaggagaggt
tagtttaattgattggaagagaggaagtttaaagtaagtgggagattgttaggaagaaag
gtaagtgtgggaagtcgtttttgtatttgccgttataagatggcgttgatattttgtgtt
ttaagttggtaaataaataatttgtgtatgagttaagggtatttacgattatttgtattt
tgtttttttcgtgaacgttagttcggttatgggttgtagttaattagggagtgatgcgtt
ttaggtaattgttgttttttttaaagaggaaaggggtttcgtttttttttttttttgttt
cgttttttggtttttttttttgttttttttttgtttttttttttttttgttttttgtttt
tttgttttttatattttggtttgataaagatgtaagtaataaagttttgtcgtagaagat
tttggttgttgtgtttttttaatcactagtgcggccgcctgcaggtcgaccatatggaga
gcccccacgcgtgtccaatn

>ID|8625014 Gd5ES-01_P1105413_091.ab1
gggaaaaaaattcccccgcttctccggagaattttttaaggcggttaatattttttgtgt
taaaaatttcgcgcttaaaaattttttttaaaatcacacgctccatttttttatacccca
ttgggcccgaaattcgggcaaaaatcccctatttaattcaaaagaaattagcccgaaata
aggggttgagttgttttttcccattttggaacccaggagttcccctttttaaagaacctt
ggacttccacgttccaaagggcggaaaaacccttttttcggggggatggccccattacgt
gaaccttcccccttaatcaagttttttggggtcggggtgccgtaaggccctaaatcggaa
cccttaagggagcccccgatttagagcttgacggggaaagccggcgaacgtggcgagaaa
ggaagggaagaaagcgaaaggagcgggcgctagggcgctggcaagtgtagcggtcacgct
gcgcgtaaccaccacacccgccgcgcttaatgcgccgctacagggcgcgtccattcgcca
ttcaggctgcgcaactgttgggaagggcgatcggtgcgggcctcttcgctattacgccag
ctggcgaaagggggatgtgctgcaaggcgattaagttgggtaacgccagggttttcccag
tcccgacgttgtaaaacgacggccagtgaattgtaatacgactcactatagggcgaattg
ggcccgacgtcgcatgctcccggccgccatggccgcgggattagggaaggagaggttagt
ttaattgattggaagagaggaagtttaaagtaagtgggaaatcgttaggaagaaaggtaa
gtgtgggaagtcgtttttatattcgtcgtcataagatggcgttgatattttgtgttttaa
gttggtaaataaataatttgcgtatgagttaagggtatttacgattatttgtattttgtt
tttttcgtgaacgttagttcggttatgggttgtagttaattagggagtgatgcgttttag
gtaattgttgttttttttaaagaggaaaggggtttcgtttttttttttttgtttcgtttt
ttggtttttttttttttgttttttttttttgttttttttttttttttgttttttgttttt
ttgttttttatattttggttcgataaagatgtaagtaataaagttttgttgtagaagatt
ttggttgttgtgtttttttaatcactagtgcggccgcctgcaggtcgaccatatggagag
ccccaacgcgtgagcaan

>ID|8625018 Gd5ES-05_P1105413_025.ab1
cccccatttttcttttttttcccgttttgggaaaaccggggaatccccaagaatagggcc
ccaaatgaaacccccttccctttaatttgggccttttccggtttttctccggggaactat
ttgagtttttgaaaaaacaaatgggttccgcccttccccaaagtcccccgttgcgttgaa
ttcccccaattggaagggaaaatcccctcccgaaatttagcgttatttttgttaaatcgc
gtaaaatttgttaaatcagcccatttttaaccctaggccgaatcggcaaatccctttaaa
tcaaaaattagcccggaaatgtttgaatgtgttccagttggaacaagagttcactataaa
gacgtggactccaacgtcaaggggcgaaaaacgtttatcagggcgatggccccttacggg
acccatccccctatcaagttttttggggtcgagtgccgtaaagcactaaatcggacccta
aggggagcccccgatttagagcttgacggggaaagccggcgaacgtggcgagaaaggaag
ggaagaaagcgaaaggagcgggcgctagggcgctggcaagtgtagcggtcacgctgcgcg
taaccaccacacccgccgcgcttaatgcgccgctacagggcgcgtccattcgccattcag
gctgcgcaactgttgggaagggcgatcggtgcgggcctcttcgctattacgccagctggc
gaaagggggatgtgctgcaaggcgattaagttgggtaacgccagggttttccccgtcacg
acgttgtaaaacgacggcccgtgaattgtaatacgactccctatagggcgaattgggccc
gacgtcgcatgctcccggccgccatggccgcgggattagggaaggagaggttagtttaat
tgattggaagagaggaagcttaaagtaagtgggagatcgttaggaagaaaggtaagtgtg
ggaagtcgtttttatattcgtcgttataagatggcgttgatattttgtgttttaagttga
taaataaataatttgcgtatgagttaagggtatttacgattatttgtattttgttttttt
cgtgaacgttagttcggttatgggttgtagttaattagggagtgatgcgttttaggtaat
tgttgttttttttaaagaggaaaggggtttcgtttttttttttttttgtttcgttttttg
gtttttttttttgttttttttttttgtttttttttttttttttgttttttgtttttttgt
tttttatattttggtttgataaagatgtaagtaataaagttttgttgtagaagattttgg
ttgttgtgtttttttaatcactagtgcggccgcctgcaggtcgaccatatggagagcccc
acgcgtgagctcn

>ID|8625027 Gd5ES-07_P1105413_041.ab1
ggacaacgggggcattcccacaaagtgtaagggcaccccaaatgaaatcctcttctccct
ttccaattaaaggctctttccgggtttgttccctggcggatcttttagagtttttaaaaa
tatacaattgggtttcccccccttctcccaaaatgtcccctcttgggggttaaaatcccc
cccagttgttaaggggaaattccccctccgggaaatttaggcgtaaatttttttaaattc
cgggttaaatttttttaaatcgcttctttttttacccaaagccgaatttggcaaatccct
tttaatccaaagaattgcccgagatagggttgagggtttttccagtttgaacaagggtcc
cttttaaagaacgtgactccaacttaaagggggaaaaaccgtttttccgggggatgcccc
aatacgtgaccatccaccttatcaagttttttggggtcgaggtccgtaaagccctaattc
gaanccctaaagggagcccccgatttagagcttgacgggaaaagccggcgaacgtggcga
gaaaagaagggaagaaagcgaaaggagcgggcgctagggcgctggcaagtgtagcggtca
cgctgcgcgtaaccaccacacccgccgcgcttaatgcgccgctacagggcgcgtccattc
gccattcaggctgcgcaactgttgggaagggcgatcggtgcgggccttttcgctattacg
ccagctggcgaaagggggatgtgctgcaaggcgattaagttgggtaacgccagggttttc
cccgtcacgacgttgtaaaacgacggccagtgaattgtaatacgactccctatagggcga
attgggcccgacgtcgcatgctcccggccgccatggccgcgggattagggaaggagaggt
tagtttaattgattggaagagaggaagtttaaagtaagtgggagatcgttaggaagaaag
gtaagtgtgggaagtcgtttttatattcgtcgttataagatggcgttgatattttgtgtt
ttaagttggtaaataaataatttgcgtatgagttaagggtatttacgattatttgtattt
tgttttttttgtgaatgttagttcggttatgggttgtagttaattagggagtgatgtgtt
ttaggtaattgttgttttttttaaagaggaaaggggtttcgtttttttttttttttgttt
cgttttttggtttttttttttgttttttttttttgtttttttttttttttgttttttgtt
tttttgttttttatattttggttcgataaagatgtaagtaataaagttttgttgtagaag
attttggttgttgtgtttttttaatcactagtgcggccgcctgcaggtcgaccatatgga
gagctcccacgcgtgagca

>ID|8625056 Gd5ES-02_P1105413_092.ab1
tttttttgttaaaaaattttcgcgcgttaaaaatttttggttttaaaattcccgcctcca
tttttttataccaccattaggggccggaaattcgggcacaaatttcccctcttaaaattc
aaaaggaaattaaccccgaaaattaggggttgaatgttttgtttccacgttttggaaccc
aggagttcccccttttttaaagaaccgtgggactcccaacgttcacaagggcgaaaaaac
ccgtttttttcggggcggatgggcccccctacttgaacccatcccccctaatcaagtttt
ttttgggttcgaggtgcccgtaaagcactaaattcgaaaccctaaaggggagcccccgat
tttagagcttgacggggaaaagccggcgaaacgtggcgagaaaggaagggaagaaagcga
aaggagcgggcgctagggcgctggcaagtgtagcggtcacgctgcgcgtaaccaccacac
ccgccgcgcttaatgcgccgctacagggcgcgtccattcgccattcaggctgcgcaactg
ttgggaagggcgatcggtgcgggcctcttcgctattacgccagctggcgaaagggggatg
tgctgcaaggcgattaagttgggtaacgccagggttttcccagtcacgacgttgtaaaac
gacggccagtgaattgtaatacgactcactatagggcgaattgggcccgacgtcgcatgc
tcccggccgccatggccgcgggattagggaaggagaggttagtttaattgattggaagag
aggaagtttaaagtaagtgggagatcgttaggaagaaaggtaagtgtgggaagtcgtttt
tatattcgtcgttataagatggcgttgatattttgtgttttaagttggtaaataaataat
ttgcgtatgagttaagggtatttatgattatttgtattttgtttttttcgtgaatgttag
ttcggttatgggttgtagttaattagggagtgatgcgttttaggtaattgttgttttttt
taaagaggaaaggggttttgttctttttttttttgtttcgttttttggtttttttttttt
gtttttttttttgttttttttttttttttgttttttgtttttttgttttttatattttgg
tttgataaagatgtaagtaataaagttttgtcgtagaagattttggttgttgtgtttttt
taatcactagtgcggccgcctgcaggtcgaccatatggagagctcccaccgctgagcagc

>ID|8625070 Gd5ES-09_P1105413_057.ab1
caaagggattaggcccccaaagtgaacccccctctctcttttcaatttgagactttttcg
ggtttttttccggggggaccctttgaggttttgaaaataaccaatggggtccccgccctt
tccccaaaatgcccccgttcggggtgaattccccccagtggtaagggaaattccccttcc
gaattttaagcttaaatttgttaaatttccgtaaatttttgtaaatccggccttttttac
ccatagccgaaattggcaaattccttttaattcaaagaattgaccgggataggtttgagt
gtgttcccgtttgaacaagagtcccttttaaagaacgtgactccaacgtcaaaggcgaaa
aaacgtctttccgggcggtggcccactacgtgaaccctcccccctaatcagtttttttgg
ggtcgaggtcccgtaagccacttaatcggaaccctaaagggagcccccgatttagagctt
gacggggaaagccgcgaaacgtggcgagaaaggaagggaagaaagcgaaaggagcgggcg
ctagggcgctggcaagtgtagcggtcacgctgcgcgtaaccaccacacccgccgcgctta
atgcgccgctacagggcgcgtccattcgccattcaggctgcgcaactgttgggaagggcg
atcggtgcgggcctcttcgctattacgccagctggcgaaagggggatgtgctgcaaggcg
attaagttgggtaacgccagggttttcccagtcacgacgttgtaaaacgacggccagtga
attgtaatacgactcactatagggcgaattgggcccgacgtcgcatgctcccggccgcca
tggccgcgggattagggaaggagaggttagtttaattgattggaagagaggaagtttaaa
gtaagtgggagatcgttaggaagaaaggtaagtgtgggaagtcgtttttatattcgtcgt
tataagatggcgttgatattttgtgttttaagttggtaaataaataatttgcgtatgagt
taagggtatttacgattatttgtattttgttttttttgtgaacgttagttcggttatggg
ttgtagttaattagggagtgatgtgttttaggtaattgttgttttttttaaagaggaaag
gggtttcgtttttttttttttgtttcgttttttggtttttttttttgttttttttttttg
ttttttttttttttgttttttgtttttttgttttttatattttggtttgataaagatgta
agtaataaagttttgtcgtagaagattttgttgttgtgtttttttaatcactagtgcggc
cgcctgcaggtcgaccatatggagagctcccaacgcgtgagcan

>ID|8625078 Gd5ES-08_P1105413_042.ab1
tggcaaacgggggaaattccccaaggaataagggccccgcaaatgtgaccccctctctct
cttccaaattagagcctttctacggtttgtttctctgggggaactatttgttgttttgaa
aaataaccattggggttcgcgccccttcccccaaaatgccctcttttgggtgtggaatcc
cccccgattggtaggagaagattccccttcccgaaattgtaagcggttatttttgttaaa
tttccgcgtaaattttttttaaatcccgcccttttttacccaataggccgaaattgggca
aattcccttttaatccaaaaaattagcccagataaggttgagtgtttgttccattttgga
ccaaggttccccttttaaagaacgtggattccaacgtccaaaggcggaaaaccgtttttc
cggggcgatggccccctacgtgacccatcacccttatcagtttttttggggtcgagggtc
ccgtaaagcacttaatcggaacccttaaaggggagcccccgatttagagcttgacgggga
aagccggcgaacgtggcgagaaaggaagggaagaaagcgaaaggagcgggcgctagggcg
ctggcaagtgtagcggtcacgctgcgcgtaaccaccacacccgccgcgcttaatgcgccg
ctacagggcgcgtccattcgccattcaggctgcgcaactgttgggaagggcgatcggtgc
gggcctcttcgctattacgccagctggcgaaagggggatgtgctgcaaggcgattaagtt
gggtaacgccagggttttcccagtcacgacgttgtaaaacgacggccagtgaattgtaat
acgactccctatagggcgaattgggcccgacgtcgcatgctcccggccgccatggccgcg
ggattagggaaggagaggttagtttaattgattggaagagaggaagtttaaagtaagtgg
gagatcgttaggaagaaaggtaagtgtgggaagtcgtttttatattcgtcgttataagat
ggcgttgatattttgtgttttaagttggtaaataaataatttgcgtatgagttaagggta
tttacgattatttgtattttgtttttttcgtgaacgttagttcggttatgggttgtagtt
aattagggagtgatgcgttttaggtaattgttgttttttttaaagaggaaaggggtttcg
ttttttttttttttgtttcgttttttggtttttttttttgttttttttttttgttttttt
tttttttgttttttgtttttttgttttttatattttggttcgataaagatgtaagtaata
aagttttgtcgtagaagattttggttgttgtgtttttttaatcactagtgcggccgcctg
caggtcgaccatatggagagccccaacgctggac

>ID|8625080 Gd5ES-06_P1105413_026.ab1
aagcggaggtgtcgatattgagcgcgattagagagaggacggagggtgcgcggatgcata
tatggagcgggaaggggaggacatatgggcggacgagaagggtataggctagcatcgttg
ccgtaacaagcaagagcgtcggagtggaatagcagagtgatgtgaataataatcgaagtg
ggacgtgtcgaaagttcggtgaaacgcaataagaggtagaaggatggtaggggacaggat
tcgaaggcggggagggaagtagtaaaaaataaaggaacgccgtatggaaaaaaacgggcg
gaggtcagaaggtttagtcaaagtatcaggacagatccaggacgataaaaagagtatgct
acctagcgatgttgtagcgaggagtactatcagtggtagaggcgtgaaagtactgcatta
aggaataatcggagggtcgccactcgcaataaggcgacattctacgttgccttacatggc
gtacgtaaaacaccatagagagagatccaccaccgctccgatttcccacagactgaaggt
tctagacaagactcatattagtgaggaataaatatcggcgacaccgatattataagagag
cccccacgtgattgataaactgagtacacggtgggggtagagggggcagaaagtaccggg
ctagtgtagttgaggacgctgattacatattgtggtaatagtactcgctacggtcatacg
gtgtgggcggcaacagcgtagcatacatttcgtctctgaagtctgttattaatgcgccgc
ggcgccaaacaggggtggtgagatgtagtcgagttagcaaagtagccgattagcaagtat
gcgcgcttgagagggtgtacggcaaactatcaggtgaaatggggtagtggaaggcaaaag
ggccccacatgcggaatgtagtaaagccggagtagggagttaagaagtagtaagtaatct
gttatgggaagaaagcaatgttggagagacgaccacgagattttgccccgttccacatac
cgccagttggaacggagcaggcccactctaagtaggcaaagatgctcgccgttaagtagg
taaggtaaggggcctcgtcgggcgctatacctgcaggagagcggcttatgctggcaaggg
taaaagtaagagagatgaattcttttcgtttggcgcgaagactaggaaatcttatagtcg
agcaggtaatccttcagtaatatagatgcgtgtgggagtctcggtatccctttcgttcca
tataccgtccgcagcgatatccaggggtaantattgttttcttttttggtaccatccgag
ctctgtgtgaggttggaggtgatttaccgggataaaagaagggggttcctgtccacagcc
ccttcacatccacaagtgggtacaggactagcaggatgaagaaggcaaaagaactgagcg
tagtgacatacgaaagggacctgggaggggtggaggagacgtttcagtgctcgtacggaa
caaatccaatttcagcatgaacagtcatcacataaaatcattgctttttccatacatacc
agagatttttgtttactggaataaagccttcattttcagaaaccttcgtcagagcaacag
aaatgagcccctgtaatggaagagaacgagtacatt

>ID|8625087 Gd5ES-10_P1105413_058.ab1
tgggaggagataaagagcaggagataaagaagaagcggcggcagagaggtaaaagggacg
acaagcgtaggataaacgcgcgcaatagccgcacacgtagtgaggatagcgccgcgcgac
agatggaggaggcggaactaggcgtatggaaaataaatcgacgcgagaagctagatacta
ccgggaaagatataaaagcagaacgaagctgcggtaatggaacgaaggggggaagcgaaa
caaaaaatagagagtaacgcgacggataataataacgatgagagtcgcgtattttcaaga
ctcgtttgaatgaggtgttaaaaccagcagtagaatgggaagataagcgggcgtgccatt
gcctggtagaggtagaattggcaaaagcaggctgccggccagggatagtcaaaatgaggc
aggaggtgagccagactgacacgaaagtagaaaatggaaaataatatgcgatgggagcaa
ctagcaagtcggcaccgaagagatcatacgacggaagcactaaagggatcagactccaga
cctagcgcatctccaagaaacacccaccgcgcaacaccaccctgaataatcgcgcagaga
cggagatgtatcacccaagaatcatcacctcctacacgaaccgccccccttcgcactggc
cggaaaaataaaccccccaaaagcattgtacacgcggcctagaaaaagagcgggaggtat
tatcgaccacgcgatgatacaattacgtaccaggggagcatctgcagcaaatacatatag
agtaagtgaagtcacgccgcctagcccaaactggtataataggattatcgacgcagaggt
ggacgcaaatgggaagagaatcgcaactgcgatcagccgaacgagtggaagaatgcgccc
aaacaatattttaccgcataatcctagtagtcttatatctgaagcgagaggagccacgtt
aacaaggcagaggattccaccaggaataacgactgctaagatgtcgcgcgcacgaggaaa
gggagaacgaaggcgcaagcggccgaagtgcactgcagagtaaggcaaagaaagagctgg
atgcgggaagcatagtagggagccagaccgaaacccgaactgacactttatgttatgcag
ccatccaagaggaagcacaaacttgatagtacgtcactcgtgcggtaggcaattttcact
cagtacctatggctttttgaacaagccagtgttctaagagataatcatataaaaagtaaa
catccttctcttccccctgacaggcgctcatttggctcggtctgacgaaggtttgagaaa
atgaaggctttattgcagtgaacaaaaatctgtggtatgtaggaaacaccaagatcttca
cggatgactgttcatgatgaaataggattcgttccgcacgaacattgaaacgtctcctcc
acccctcacaggtccctttcgtatgtcactacgatcagtatacttttgccttcatcctcc
tgctgctccagtacccagtgaggatctgaaggcgcagaggacagcaaccccatattgatg
cagtacgactgca

>ID|8625090 Gd5ES-04_P1105413_010.ab1
cagggcggtgagatgaagcagagcgggtaatgcgagcgaaggggacgggtgttgaagtgc
atagagggtaggacaaggtgcggtatatacggcgcgttactagcggcgaaaaccgcacca
tggaaacgtgagtagagcacagtaggatagcgtagagcaagaagagcgtagagacaaata
gaaggaacgtggataggtgggaaatacagtgtaaagcacaaagagttagaaggtaggggc
gtggaaattattaaacgggggagagtcgaagactataagaaggcccggagctagcaaaag
atcgggagggcccacaggggtagtcaaagtaagggtataaaggtggggacaaatagcgta
gagctaagggtaagagaggcgaggcagataaggcgagtagggaatagacccgtttaatga
ggagggacgggacaaaataataaagcaccactcggcctgaattccgaatccttttgggag
tatcggaaagtcataagatactgctagatgtaggccaggcgacggatgagaaacccccgc
ctattagaaagcctttgtcgaggaaaaagctcggtcagatccgtaaatgagagggaggga
ggagggctggaagatgttaggatgacggggcagaacgagggaccagaacaagatcgtagg
ggtacgaggggagaggagtagccccaccaaaacacggtacgcagagaaggagagcccccc
agacgggggcggcaaacagaggggccatagcgagatttcggcaggtaggcagggggtgag
taaactaattgcgaggtgcttgtcagttattaagcacgaagcgaaagagaaataggtaag
tatgttagagggacagatacaccatgggtgaacgcacgttggattttcccagagccgggg
ggtgttcaagagcgcctacccgaagagatggttatggtgacatccggagtgcggggggat
gaggccacgaagtgaacggagcgcctatacaaccatgtggcgcaaggtgggcgggcgagc
agggcgagtatatttgcagtagtcgcgggagagatttataataaaagcgggagcccgttc
ggaagaaaagtacagtccgcgcacggcactgggagacacgcatttgacaaaaatgcgcac
accgtaagcggctccgtttactttttttataccctcccaattctctatgaggctggaggt
gaatggtgattaaacatgattggggatgtgggttcgcgtccccgtcccctccacatccgg
gatcgggtccagcaggacgaggatggcaagagcaaagggaagtaggggtatgacatagga
accggacacgggaggaggagaggtgacagcttctgggatggaacagacccaatctaagct
cggcacactcagtcatcaaaaaaagctttctacatacatacgtgagagatattttagttg
gaaggaataaagccttcatagtcacatacctcagagagagccagacaggaacgcgcccaa
gaagtagaagagaaggacttcc

>ID|8625102 Gd5ES-03_P1105413_009.ab1
ttattttgaacctctttcgcgggtttttttctccgggcgggttccttttgttatgttttt
gagaaaataaccaaatgggggttccgccgccctctcccccaaaaagtgcccccgtgtgtg
ggttgaaattcccccccaatgtggtaaaggaaaaattcccccttccgggaattgtaaggc
gtaattttttgttaaaattccccgttaaattttggttaaatcaggtcaatttttaaccca
taggcccgaaattcggcaaaatcccttttaaatcaaaggaattgacccagattagggttg
agtgtttttcccttttgaaccagaagtcccctttttaaggaacgtggactccaacgtcaa
aaggcgaaaaaacgtttattcgggncgatggcccactacgtganccatcccccttatcaa
gtttttgggggtcgaagtgccgtaaagcactaaatcgaaccctaaaagggagcccccgat
ttagagcttgacggggaaagccggcgaacgtggcgagaaaggaagggaagaaagcgaaag
gagcgggcgctagggcgctggcaagtgtagcggtcacgctgcgcgtaaccaccacacccg
ccgcgcttaatgcgccgctacagggcgcgtccattcgccattcaggctgcgcaactgttg
ggaagggcgatcggtgcgggcctcttcgctattacgccagctggcgaaagggggatgtgc
tgcaaggcgattaagttgggtaacgccagggttttcccagtcacgacgttgtaaaacgac
ggccagtgaattgtaatacgactcactatagggcgaattgggcccgacgtcgcatgctcc
cggccgccatggccgcgggattagggaaggagaggttagtttaattgattggaagagagg
aagtttaaagtaagtgggagattgttaggaagaaaggtaagtgtgggaagtcgtttttat
attcgttgttataagatggcgttgatattttgtgttttaagttggtaaataaataatttg
cgtatgagttaagggcatttacgattatttgtattttgttttttttgtgaacgttagttc
ggctatgggttgtagttaattagggagtgatgcgttttaggtaattgttgttttttttaa
agaggaaaggggttttgtttttttttttttgtttcgttttttggttttttttttttgttt
ttttttttgttttttttttttttgttttttgtttttttgttttttatattttggttcgat
aaagatgtaagtaataaagttttgtcgtagaagattttggttgttgtgtttttttaatca
ctagtgcggccgcctgcaggtcgaccatatgggagagctcccacgcgtgagctccn
