# Supplementary material for: Epigenetic interplay between mouse endogenous retroviruses and host genes
Source: Genome Biol. 2012 Oct 3;13(10):R89. doi: 10.1186/gb-2012-13-10-r89 (PMC3491417; doi:10.1186/gb-2012-13-10-r89)
Supplement: Additional file 4 — All bisulfite sequencing data. Compilation of all bisulfite sequences. [file gb-2012-13-10-r89-S4.zip › IAPti1080339794_TE_oppositeLTR_brain_129strain.txt]

>ID|8652020 Gd3brain-06_P1205463_042.ab1
ccgcccgcggcttaattgcgcccgctacagggggcgcgtcccttttcgccattcagggct
gcgcaaactgtttggaaggggcgatcggtgcgggccttttcgctattacgccagctggcg
aaagggggatgtgctgcaaggcgattaagttgggtaacgccagggttttcccagtcacga
cgttgtaaaacgacggccagtgaattgtaatacgactcactatagggcgaattgggcccg
acgtcgcatgctcccggccgccatggccgcgggattatgggttgtagttaattagggagt
gatgcgttttaggtaattgttgttttttttaaagaggaaaggggtttcgttttttttttt
tttgtttcgttttttggttttttttttttgtttttttttttgtttttttcttttttttgt
tttttgcttttttgttttttacattttggttcgataaagatgtaagtaataaagttttgt
cgtagaagattttggttgttgtgtttttttggtcggtcgtgagaacgcgtcgaataatag
gtaagtaggaaggttaagttaggtttcggggatttatttaaattgttttttatagggttt
ggggagcgattggagaatattatggaagtagtagagaagtgagtttaagttttattaagt
tttatgtgaggttgtggggttgtgggttgtgttttgtaggataattaggagtgttattta
ttcgttttataaattgggtatttggaagtttttggaattgtggaattggttatatgtttt
attataaattttgtgttaatattttttttttattatatgttttggttttttttgtgtttt
tttaatcactagtgcggccgcctgcaggtcgaccatatgggagagctcccaacgc

>ID|8651954 Gd3brain-09_P1205463_073.ab1
tccaccccccggccggggcttaaatgcgcccgctaccggggcgcggtcccattcgccatt
caggggtgcgccaatctgttgggaagggccgatcgggtgcgggccttcttcgctattacg
ccagctggcgaaagggggatgtgctgcaaggcgattaagttgggtaacgccagggttttc
ccagtcacgacgttgtaaaacgacggccagtgaattgtaattcgactcactatagggcga
attgggcccgacgtcgcatgctcccggccgccatggccgcgggattatgggttgtagtta
attagggagtgatgtgttttaggtaattgttgttttttttaaagaggaaaggggttttgt
tttttttttttgtttcgttttttggttttttttgttttttttttttgttttttttttttt
gttttttgtttttttgttttttacattttggttcgataaagatgtaagtaataaagtttt
gtcgtagaagattttggttgttgtgttttttttggtcggtcgtgagaacgcgtcgaataa
taggtaagtaggaaggttaagttaggtttcggggatttatttaaattgttttttataggg
tttggggagcgattggagaatattatggaagtagtagagaagtgagtttaagttttatta
agttttatgtgaggttgtggggttgtgggttgtgttttgtaggataattaggagtgttat
ttattcgttttataaattgggtatttggaagtttttggaattgtggaattggttatatgt
tttattataaattttgtgttaatattttttttttattatatgttttggttttttttgtgt
ttttttaatcactagtgcggccgcctgcaggtcgaccatatggagagccccaac

>ID|8651959 Gd3brain-12_P1205463_090.ab1
aggggctttggggcccaaactttgtttttgggaaaaggggccgaattcgcggttgcgggg
ggcccttttttttggcttattttacgccccaggcttggggaaaaaagggggggaatttgt
ctttcaaaagggggatttaaggtttggggtaaaccgcccaggggttttttccccgtcccc
cgagcgtttgtaaaaaacgaccggcccccgggaaattgttaattacggacttccctatta
ggggcgaaattggggcccggagtttgccatggttccccggccgcccatggcccgcgggga
tttttgggttgtaagttaattaggggaggtgatgcgtttttaggtaattgttgtcttttt
taaagaggaaaggggtttcggtttttttttttttttgtttcgctttttgggttttttttt
tgttttttttttttggttttttttttttgttttttgtttttttgttttttacattttggt
tcgataaagatgtaagtaataaagttttgtcgtagaagattttggttgttgtgttttttt
tggtcggtcgtgagaacgcgtcgaataataggtaagtaggaaggttaagttaggtttcgg
ggattcatttaaattgttttttatagggtttggggagcgattggagaatattatggaagt
agtagagaagtgagtttaagttttattaagttttatgtgaggttgtggggttgtgggttg
tgttttgtaggatgattaggagtgttatttattcgttttataaattgggtatttggaagt
ttttggaactgtggaattggttatatgttttattataaattttgtgttaatatttttttt
tattatatgttttggttttttttgtgtttttttaatcactagtgcggccgcctgcaggtc
gaccatatggagagcccccatcgctgggccgt

>ID|8651976 Gd3brain-11_P1205463_089.ab1
gcccccatttccaaggggttggggccaaactttttttgggaaaggggcgatttcgggtgc
gggggcccttttttcggttattttccgcccaactggcgaaaaaggggggatgtggcttgc
aaggcgatttaagtttggggtaacgcccagggtttttcccagtcacgacgttgttaaaaa
cgacggccagtgaattgtaatacgactccctatagggcgaattgggcccgacgttgcatg
ctcccggccgccatggccgcgggatatgggttgtagttaattagggagtgatgcgtttta
ggtaattgttgttttttttaaagaggaaaggggttttgtttttttttttttgtttcgttt
tttggttttttttttttgtttttttttttgtttttttttttttttttggttttttgtttt
tttgttttctatattttggttcgataaagatgtaagtaataaagttttgtcgtagaagat
tttggttgttgtgtttttttggtcggtcgtgagaacgcgtcgaataataggtaagtagga
aggttaagttaggtttcggggatttatttaaattgttttttatagggtttggggagcgat
tggagaatattatggaagtagtagagaagtgagtttaagttttattaagttttatgtgag
gttgtggggttgtgggttgtgttttgtaggataattaggagtgttatttattcgttttat
aaattgggtatttggaagtttttggaattgtggaattggttatatgttttattataaatt
ttgtgttaatattttttttttattatatgttttggtttttttgtgtttttttaatcacta
gtgcggccgcctgcaggtcgaccatatggagagctcccaacgcgtgagc

>ID|8652009 Gd3brain-04_P1205463_026.ab1
cccctgtgggcgcaaaggttgtttaagaccgggttccccccgccttgcccgggggtaaaa
cccccacccaaccaaccccggggggggggggtttaaaatgggggcccggcttaccacggg
ggggggggttcccctttcgccccatttccggggtggcggcaaactgtttggggaaagggg
cgatcgggtgcggggccctttttcggctatttacgcccagctgggcgaaaggggggatgt
tgcttcaagggcgattaagtttgggtaacgcccagggttttcccccgtcccgacgttgta
aaacgacggccagtgaattgtaatacgactcactatagggcgaattgggcccgacgtcgc
atgctcccggccgccatggccgcgggattatgggttgtagttaattagggagtgatgcgt
tttaggtaattgttgttttttttaaagaggaaaggggtttcgtttttttttttttttgtt
tcgttttttggttttttttttgttttttttttttgtttttcttttttttttgttttttgt
ttttttgttttttacattttggttcgataaagatgtaagtaataaggttttgtcgtagaa
gattttggttgttgtgtttttcttggtcggtcgtgagaacgcgtcgaataataggtaagt
aggaaggttaagttaggtttcggggatttatttaaattgttttttatagggtttggggag
cgattggagaacattatggaagtagtagagaagtgagtttaagttttattaagttttatg
tgaggttgtggggttgtgggttgtgttttgtaggataattaggagtgttatttattcgtt
ttataaattgggtatttggaagtttttggaattgtggaattggttatatgttttattata
aattttgtgttaatattttttttttattatatgttttggttttttttgtgtttttttaat
cactagtgcggccgcctgcaggtcgaccatatggagagcacccaac

>ID|8651958 Gd3brain-05_P1205463_041.ab1
ttggggagaaaagagggggccccaaattttcggggttgggcgggggggcccctttttttt
ccggcttatttttaaccgcccccagctttggggcgaaaaaggggggggaatggtggcctt
gcaaaggggcgaattaaagtttggggtaaaccgcccaaggggttttttccagttcacgac
cgtttgtaaaacgaacgggccagtgagattgtaatacggactccctatagggcgaattgg
gcccgacgtcgcatgctcccggccgccatggccgcgggattatgggttgtagttaattag
ggagtgatgcgttttaggtaattgttgttttttttaaagaggaaaggggtttcgtttttt
tttcttttgtttcgttttttggttttttttttttgtttttttttttgttttttttttttt
tttgttttttgcttttttgttttttacattttggttcgataaagatgtaagtaataaagt
tttgtcgtagaagattttggttgttgtgttttttttggtcggtcgtgagaacgcgtcgaa
taataggtaagtaggaaggttaagttaggtttcggggattcatttaaattgttttttata
gggtttggggagcgattggagaacattatggaagtagtagagaagtgagtttaagtttta
ttaagttttatgtgaggttgtggggttgtgggttgtgttttgtaggataattaggagtgt
tatttattcgttttataaattgggtatttggaagtttttggaattgtggaattggttata
tgttttattataaattttgtgttaatattttttttttattatatgttttggttttttttg
tgtttttttaatcactagtgcggccgcctgcaggtcgaccatatggagagccccaac

>ID|8651974 Gd3brain-08_P1205463_058.ab1
ccgtaaaaaccccttaaatttgggacccctctaagggggggccccccccttttagagatt
ttaacggggaaaaaccccgggaaaactgggcgggaaaaaggaaggggaaaaaaagggaaa
aggggccggggcccttagggcccttggccaaggttaagcggtcccccccttgcgggtaaa
cccccccccccccgcccggggttttattggcccggttccaggggggggttcccttttgcc
catttcggggtgggccaactttttggaaagggccattcggtggggggcttttttggttat
ttcccccacctggcgaaaaggggggatgtgctgccaaggcggattaagtttgggtaacgg
gcaggggtttttcccggtcccggacgttgtaaaaacgacggcccatggaattgtaattcg
actccctttagggcgaatttggccccgacgttgcatggttcccggccgccatggccgcgg
gattttgggttgtagttaattaggggggatgccgttttagggtaatggtgttttttttta
agaggaaaaggggtttggttttttttttttttgtttcgccttttggttttttttttttgt
ttttttttttgtttttttttttttttgttttttgcttttttgttttttacattttggttc
gataaagatgtaagtaataaagttttgtcgtagaagattttggttgttgtgttttttttt
ggtcggtcgtgagaacgcgtcgaataataggtaagtaggaaggttaagttaggtttcggg
gatttatttaaattgttttttatagggtttggggagcgattggagaatattatggaagta
gtagagaagtgagtttaagttttattaagttttatgtgaggttgtggggttgtgggttgt
gttttgtaggataattaggagtgttatttattcgttttataaattgggtatttggaagtt
tttggaattgtggaattggttatatgttttattataaattttgtgttaatattttttttt
tattatatgttttggttttttttgtgtttttttaatcactagtgcggccgcctgcaggtc
gaccatatggagagcccccaac

>ID|8652002 Gd3brain-03_P1205463_025.ab1
ctcgtggtgtgtatatagctgcccactatccatcacacacacatatcctcctgtgatacc
gtgggtcacgggtttattataaataaggaaggggcgccccgtcttttatccaagggggga
gcagggcatttctcccccattatttggccccaattttttcacgggggtttttgcggcgca
accacctttattttgggggaaaagagggccgaaattccgggttgtgcgggggcctttttt
tttggtttaatttaaccccccacggctggggcggaaaaaagggggggaatgtgtcttgcc
aaggggcgaatttaagtttgggggtaaaccccccggggtttttccccagtccaaggacgg
ttttaaaaacgacgggcccagggaattggtaattcgggctcccttttaggggcgaattgg
gcccggaagtcgcaatgttcccggccgccatggccacgggaataagggttgtagttaatt
agggagtgatgtgttttaggtaattgttgttttttttaaagaggaaaggggtttcgtttt
ttttttttttgtttcgttttttggtttttttttttgtttttttttttgtttttttttttt
tgtttttcgtttttttgttttttatattttggctcgataaagatgtaagtaataaagttt
tgtcgtagaagattttggttgttgtgttttttttggtcggtcgtgagaacgcgtcgaata
ataggtaagtaggaaggttaagttaggtttcggggatttatttaaattgttttttatagg
gtttggggagcgattggagaatattatggaagtagtagagaagtgagtttaagttttatt
aagttttatgtgaggttgtggggttgtgggttgtgttttgtaggataattaggagtgtta
tttattcgttttataaattgggtatttggaagtttttggaattgtggaattggttatatg
ttttattataaattttgtgttaatattttttttttattatatgttttggttttttttgtg
tttttctaatctctagtgcggccgcctgcaggtcgatcctatgaggagcccacaacgctt
tacnnnnnnnaaagaaaaaaaaaaaaacaactactggccgggccgcttacgtcatgtgta
gtttatgtggtgagaatgtgaaatgtagttc

>ID|8652021 Gd3brain-01_P1205463_009.ab1
gtaaaacccccccccccccaaccccgggggggggggggtttaaaattttcggccccgctt
accaagggggggggcgtttccccttttggccccctttccaggggttgggggcaaaatttt
tttgggaaaaagggcccaattccggttgccggggcctttttttgggttttttcccgcccc
cccttggcggaaaagggggggattttgctttccaagggcgatttaaagtttggggtaacc
gncagggtttttttcccggtcaccgacgtgtgttaaaaacgacgggcccagtgaatttgt
tatttggactcacctttaggggcgaaattgggcccgaacgttgcatggcttccggccgcc
catggccgcggggattatgggttgtagttaattatgggagtgatgttgttttaggtaaat
gttgttttttttaaagaggaaaggggttttggttttttttttttttggtttgttttttgg
gtttttttttttgttttttttttttggtttttttttttttgttttttgtttttttgtttt
ttatattttggtttgataaagatgtaagtgataaagttttgttgtagaagattttggttg
ttgtgttttttttggttggttgtgagaacgcgtcgaataataggtaagtaggaaggttaa
gttaggtttcggggatttatttaaattgttttttacagggtttggggagcgattggagaa
cattatggaagtagtagagaagtgagtttaagttttattaagttttatgtgaggttgtgg
ggttgtgggttgtgttttgtaggataattaggagtgttatttattcgtttcataaattgg
gtatttggaagtttttggaattgtggaattggttatatgttttattataaattttgtgtt
aatattttttttttattatatgttttggttttttttgtgtttttttaatcactagtgcgg
ccgcctgcaggtcgaccatatggagactcccaac

>ID|8651956 Gd3brain-10_P1205463_074.ab1
ggggcgcgtcccatttcgccatttcgggctgcgcaaactgttgggaaggggcgatcggtg
cgggcctctttcgctattacgccagctggcgaaagggggatgtgctgcaaggcgattaag
ttgggtaacgccagggttttcccagtcacgacgttgtaaaacgacggccagtgaattgta
atacgactcactatagggcgaattgggcccgacgtcgcatgctcccggccgccatggccg
cgggattatgggttgtagttaattagggagtgatgcgttttaggtaattgttgttttttt
taaagaggaaaggggtttcgtttttttttttttttgtttcgttttttggttttttttttg
ttttttttttttgtttttcttttttttttgttttttgtttttttgttttttacattttgg
ttcgataaagatgtaagtaataaggttttgtcgtagaagattttggttgttgtgtttttc
ttggtcggtcgtgagaacgcgtcgaataataggtaagtaggaaggttaagttaggtttcg
gggatttatttaaattgttttttatagggtttggggagcgattggagaacattatggaag
tagtagagaagtgagtttaagttttattaagttttatgtgaggttgtggggttgtgggtt
gtgttttgtaggataattaggagtgttatttattcgttttataaattgggtatttggaag
tttttggaattgtggaattggttatatgttttattataaattttgtgttaatattttttt
tttattatatgttttggttttttttgtgtttttttaatcactagtgcggccgcctgcagg
tcgaccatatggagagccccaacgctgg

>ID|8651967 Gd3brain-02_P1205463_010.ab1
ggggggaaaaaacccccggcggaaaccggtggccggagaaaaagggaaaaaggggaagga
aaaagccaaaaagggaggcgggggcgcctatagggcccctttggccaaagtgttagccgg
gtccccgtttgggcggttaaccccccacaccccggccggggtttaattgggcccgtttcc
aggggggggtcccctttccccatttcagggttgcgcaaatgtttgggaaggggcgatcgg
gtgcgggccctttttcgctttttacgccaagctggcgaaaagggggatgtgctgcaaagg
cgattaagttgggtaacgccaggggtttccccagtcacggcgttgtaaaacgacggccag
tgaattgtaatacgactccctatagggcgaattgggcccgacgtcgcatgctcccggccg
ccatggccgcgggattatgggttgtagttaattagggagtgatgcgttttaggtaatttg
ttgttttttttaaagaggaaaggggtttcggttttttttttttgtttcgttttttggttt
ttttttttggttttttttttgtttttctcttttttttgttttttgtttttttgtttttta
cattttggttcgataaagatgtaagtaataaagttttgtcgtagaagattttggttgttg
tgttttttttggtcggtcgtgagaacgcgtcgaataataggtaagtaggaaggttaagtt
aggtttcggggattcatttaaattgttttttatagggtttggggagcgattggagaacat
tatggaagtagtagagaagtgagtttaagttttattaagttttatgtgaggttgtggggt
tgtgggttgtgttttgtaggataattaggagtgttatttattcgttttataaattgggta
tttggaagtttttggaattgtggaattggttatatgttttattataaattttgtgttaat
attttttttttattatatgttttggttttttttgtgtttttttaatcactagtgcggccg
cctgcaggtcgaccatatggagagccccaacgcg

>ID|8651989 Gd3brain-07_P1205463_057.ab1
atctttggacgggggaaaaagcccggcgaacggtggggcgaggaaaagggaaggggaaga
aaaaccaaaagggagcggggcgtttagggccctggccaaaggttaagcgtgcccgcttgc
gggtaacccaccccacccggcgggggtttaatgggcccgctaccgggggggtccatttcg
cccttcaggcttgcgcaactgtttggaagggcgatcggtgcgggcctcttcgctattacg
ccagctggcgaaagggggatgtgctgcaaggcgattaagttgggtaacgccagggttttc
ccagtcacgacgttgtaaaacgacggccagtgaattgtaatacgactcactatagggcga
attgggcccgacgtggcatgctcccggccgccatggccgcgggattatgggttgtagtta
attagggagtgatgcgttttaggtaattgttgttttttttaaagaggaaaggggtttcgt
tttttttcttttttgtttcgttttttggttttttttttttgtttttttcttttgtttttt
ttttttttgttttttgtttttttgttttttacattttggttcgataaagatgtaagtaat
aaagttttgtcgtagaagattttggttgttgtgttttttttggtcggtcgtgagaacgcg
tcgaataataggtaagtaggaaggttaagttaggtttcggggattcatttaaattgtttt
ttatagggtttggggagcgattggagaacattatggaagtagtagagaagtgagtttaag
ttttattaagttttatgtgaggttgtggggttgtgggttgtgttttgtaggataattagg
agtgttatttattcgttttataaattgggtatttggaagtttttggaattgtggaattgg
ttatatgttttattataaattttgtgttaatattttttttttattatatgttttggtttt
ttttgtgtttttttaatcactagtgcggccgcctgcaggtcgaccatatggagagctccc
aac
