# Supplementary material for: Epigenetic interplay between mouse endogenous retroviruses and host genes
Source: Genome Biol. 2012 Oct 3;13(10):R89. doi: 10.1186/gb-2012-13-10-r89 (PMC3491417; doi:10.1186/gb-2012-13-10-r89)
Supplement: Additional file 4 — All bisulfite sequencing data. Compilation of all bisulfite sequences. [file gb-2012-13-10-r89-S4.zip › IAPti1080339794_TE_oppositeLTR_ES_129strain.txt]

>ID|8651993 Gd3ES-02_P1205463_008.ab1
ccccttttgtgggggaccccctccccccctaaacaaaatttttttttggggggggggggg
tcccctcaaaaccccctaatttttggacccctctaaagggggacgcccccccttttttag
actttttacggggaaaaaacccgggaaaacgggggcgagaaaaggaaaggggaaaaaaag
cgaaagggggcggggccccttggggccctttccaaattttacgggttcccccttgggggt
aacccccccccccccccccccgctttatgggccgcttccagggggggttcccttttgccc
ttcagggtgggcacaattttttgggaagggcgaaccggttgcggccctttttcctttttt
ccccaaccggggaaaagggggattttttccaaggcgattaaattggggaaaccccagggt
tttccccgtcccgacgttttaaaacgggggcccgtgaaatgttattaggctcccttatag
ggcgaaatgggcccgacttgccatgttcccggcgccatggccccggggatttggggttgt
agttaattagggagtgatgcgttttaggtaaatgctgttttttttaaagaggaaaggggg
ttcggtttttttttttttttgtttcgtttttgggtttttttttgtttttttcttttggtt
ttttttttttgttttttgtttttttgttttttatattttggttcgataaagatgtaagta
ataaagttttgtcgtagaagattttggttgttgtgtttttttggtcggtcgtgagaacgc
gtcgaataataggtaagtaggaaggttaagttaggttttggggatttatttaaattgttt
tttatagggtttggggagtgattggagaatattatggaagtagtagagaagtgagtttaa
gttttattaagttttatgtgaggttgtggggttgtgggttgtgttctgtaggataattag
gagtgttatttattcgttttataaattgggtatttggaagtttttggaattgtggaattg
gtcatatgttttattataaattttgtgttaatattttttttttattatatgttttggttt
tttttgtgtttttttaatcactagtgcggccgcctgcaggtcgaccatatggagagcccc
aacgc

>ID|8652007 Gd3ES-08_P1205463_056.ab1
gggcccccccccgccccacaatgttttaacccggtccccccccctgccccccgtaaaccc
cccccccccccccccggccggggggtttaaattcccccccccctccccgggggccccgtc
cccctttcccgcccttccagggttgcccccccccccgttggggaaaagggcccatcccgg
tgccccgcccccctttccccttttcccccccccccccgccaaaaggggggaatttccccc
cccgccccctttaagttggggtaacccgcccgggttttcccccctccccccccttttaaa
accccccccccactgaattgttattaccccccccccctagggccaatttgggccccgacc
tcccccttccccccggccccccctgcccccgggattatggggttgtagttaattttggga
gggaggggtttttcggtaattggtgtttttttaaaagagggaagggggtttgtttttttt
cttttgttttggtttttgggtttttctttctggtttttttctttggtttttttttttgtt
tttcgcttctttgttttttacatttggcttgcataagcatgtaagtaataaagttttgtt
gtagaagattttggttgttgtgttttttttggtcggttgtgagaatgcgctgactaatag
gtaagtaggaaggttaagttaggttttggggatttatttaaattgttttttatagggttt
ggggagtgattggagaatattatggaagtagtagagaagtgagtttaagttttattaagt
tctatgtgaggctgtggggttgtgggttgtgttttgtaggataattaggagtgttattta
tttgttttataaattgggtattcggaagcttttggaattgtggaactggttacatgttct
attataaattttgtgttaatatttcttctttactatatgtcttggtctcttttgtgtttt
tttaatccnctagtgcggcccgcctgcaggtcgaccatatggagagcccccaacgc

>ID|8651979 Gd3ES-01_P1205463_007.ab1
gaatttccgccccccctatcccggggggcgccgtcccccttttcgccccttcccggggtt
gcggcaaanctttttgggaaaggggcgatccggtggcggggccctcttcgcttattaccg
cccagactggcgaaaggggggatgtgcttccaaggccgattaagtttgggtaacgcccag
ggtttttccccgtcacgacgttgtaaaacgacggcccgtgaattgtaatacgactcccta
tagggcgaattgggcccgacgtcgcatgctcccggccgccatggccgcgggattatgggt
tgtagttaattagggagtgatgcgttttaggtaattgttgttttttttaaagaggaaagg
ggtttcgtttttttttttttgtttcgttttttggttttttttttttgttttttttttcgt
tttttttttttttttgtttcttgtttttttgttttttatattttggtttgataaagatgt
aagtaataaagttttgttgtagaagattttggttgttgtgttttttttggtcggtcgtga
gaacgcgttgaataataggtaagtaggaaggttaagttaggtttcggggatttatttaaa
ttgttttttatagggtttggggagtgattggagaatattatggaagtagtagagaagtga
gtttaagttttattaagttttatgtgaggttgtggggtcgtgggttgtgttttgtaggat
aattaggagtgttatttattcgttttataaattgggtatttggaagtttttggaattgtg
gaattggttatatgttttattataaattttgtgttaatattttttttttattatatgtct
tggtttcttttgtgtttttctaatcactagtgcggccgcctgcaggtcgaccatatggag
agctcccaacgcggcac

>ID|8651992 Gd3ES-06_P1205463_040.ab1
tttggggggcggtttaataacccatcccaaacaataccctgaggtcgggtgggttttata
aattgggggcccccgcttaacaaggagggggggggttccccatttttgccccattttcag
ggggttggcgccaaacttttttggggaaaaggggccaattcggttgccggggcctttttt
ggttaatttccgccacgccgggcgaaaaaggggggatgttgctgcaagggcgattaaagt
tgggtaacgcccaggggtttttcccagtcccgacgttgtaaaacgacggccagtgaattg
taattcgactccctatagggcgaatggggcccgacgttgcatgctcccggccgccatggc
cgcgggattatgggttgtagttaattagggagtgatgcgttttaggtaattgttgttttt
tttaaagaggaaagggggttcgttttttttttttgtttcgttttttggtttttttttttt
gttttttttttttgtttttttttttttgttttttgtttttttgttttttatattttggtt
tgataaagatgtaagtaataaagttttgttgtagaagattttggttgttgtgtttttttt
ggtcggttgtgagaacgcgtcgaataataggtaagtaggaaggttaagttaggttttggg
gattcatttaaattgttttttatagggtttggggagcgattggagaatattatggaagta
gtagagaagtgagtttaagttttattaagttttatgtgaggttgtggggttgtgggttgt
gttttgcaggataattaggagtgttatttattcgttttataaattgggtatttggaagtt
tttggaattgtggaattggttatatgttttattataaattttgtgtcaatattttttttt
tattatatgttttggttttttttgtgtttttttaatcactagtgcggccgcctgcaggtc
gaccatatgggagagccccaac

>ID|8652006 Gd3ES-10_P1205463_072.ab1
cccctataattccgggaacccccttaaaaggggggcgcccccccggtttataaaaccttt
tgccggggggaaaaaccccggggcaaacccggggccggaaaaaggaaagggggaaaaaaa
agcgcaaaagggggccgggggcgtttaggggcccctggccaaagtttaagcgggtccccc
ctttggggggtaacccccccacccccccccccgccgctttaatggggcccgttaccgggg
gggcgtcccctttgcccctttcaggggtgggccaaccttttgggaaaggggcaatccggt
gcgggccctttttggttttttcccccagctggcgaaaaggggggatgtgctgccaaggcg
atttaagttgggtaaccgcccgggtttttcccagtcccggacgttgtaaaacgacggcca
gtgaattgtaattcgactccctttagggcgaattgggcccgacgttgcatgctcccggcc
gccatggccgcgggattatgggttgtaagttattagggagtgatgtgttttaggtaattg
ttgttttttttaaagaggaaaggggtttcgttttttttttttgtttcgttttttggtttt
ttttttttgtttttttttgtttttttttttttttgttttttgtttttttgttttttatat
tttggttcgataaagatgtaagtaataaagttttgtcgtagaagattttggttgttgtgt
tttttttggtcggtcgtgagaacgcgtcgaataataggtaagtaggaaggttaagttagg
tctcggggatttatttaaattgttttttatagggtttggggagcgattggagaatattat
ggaagtagtagagaagtgagtttaagttttattaagttttatgtgaggttgtggggttgt
gggttgtgttttgtaggataattaggagtgttatttattcgttttataaattgggtattt
ggaagtttttggaattgtggaattggttatatgttttattataaattttgtgttaatatt
tttttttattatatgttttggttttttttgtgtttttttaatcactagtgcggccgcctg
caggtcgaccatatggagagctcccaacgct

>ID|8652027 Gd3ES-07_P1205463_055.ab1
ngaaaaaaggcgaaaataggaaggccgggggcggcttaaagggggcggctgtggcacaaa
ggttttaaggggggttccccggctttgggggggtaaaacccccccccccaccccggccgg
ggggtttaaattgggggcccgtttaccaggggggggggttccctttttgcccctttcaag
ggttggcgcaaactttttgggaaaggggcgaatcgggttgcggggccttttttcggtatt
taaccccaagctgggcgaaaagggggggatttggcttcaaaggcgattaaaagtggggta
aacgccaggtttttccccagtcccggacgttgtaaaacggacggccccgtgaattgtaat
tacgactccctatagggcgaattggggcccgacgttcgcatgcttcccggccgcccatgg
gccgcgggatttatgggttgtagttaatttggggagtgatgcgttttagggtaattgttg
ttttttttaaagaagaaagggggtttcggtttttttttttttgtttttttttgttttttt
tttttttgttttttgtttttttgttttttatattttggtttgataaagatgtaagtaata
aagttttgttgtagaagattttggttgttgtgttttttttggtcggtcgtgagaatgtgt
tgaataataggtaagtaggaaggttaagttaggtttcggggatttatttaaattgttttt
tatagggtttggggagtgattggagaatattatggaagtagtagagaagtgagtttaagt
tttattaagttttatgtgaggttgtggggttgtgggttgtgctttgtaggataattagga
gtgttatttatttgttttataaattgggtatttggaagtttttggaattgtggaattggt
tatatgttttattataaattttgtgttaatattttttttttattatatgttttggttttt
tttgtgtttttttaatcactagtgcggccgcctgcaggtcgaccctatggagagccacca
ac

>ID|8651965 Gd3ES-03_P1205463_023.ab1
agttaacccctcccaacaccccgggcggggggtttaaattggcgccggttaaccgggggg
gcgttcccatttgcccatttcagggctgggccaaactgtttgggaaggggcgatccggtg
cggggccttttttgttattacgccagctggcgaaagggggatgtgctgcaaggcgattaa
gttgggtaacgccagggttttcccagtcacgacgttgtaaaacgacggccagtgaattgt
aattcgactcactatagggcgaattgggcccgacgtcgcatgctcccggccgccatggcc
gcgggattatgggttgtagttaattagggagtgatgcgttttaggtaattgttgtttttt
tttaagaggaaaggggttttgttttttttttttttgttttgttttttggttttttttttt
gtttttttttttgttttttttttttttgttttttgtttttttgttttttatattttggtt
cgataaagatgtaagtaataaagttttgtcgtagaagattttggttgttgtgtttttttt
ggtcggtcgtgagaacgcgttgaataataggtaagtaggaaggttaagttaggtttcggg
gatttatttaaattgttttttatagggtttggggagcgattggagaatattatggaagta
gtagagaagtgagtttaagttttattaagttttatgtgaggttgtggggttgtgggttgt
gttttgtaggataattaggagtgttattcattcgttttataaattgggtatttggaagtt
tttggaattgtggaattggttatatgtcttattataaattttgtgttaatattttttttt
attatatgttttggttttttttgtgtttttttaatcactagtgcggccgcctgcaggtcg
accatatggagagctcccaac

>ID|8651987 Gd3ES-11_P1205463_087.ab1
caaaacgaaaccccgggcccccctaggggcccccccgccccaatggttaacccggtcccc
ccccctcccccgtaaccccccccaccccccccccgggggtttaattccccccccttcccg
gggccctcccccttcccccctttccgggctgcgccacctgtttgggaagggccatcccgt
gccggccctctttccctattaccccccccggcgaaagggggatgtgccgccaggccatta
agttgggtaacccccgggttttcccagtcccgacgttgtaaaaccaccgcccgtgaattg
taatacgacccaccatagggcgaattgggcccgacgtcgcctgctcccggcccccctggc
cgccggattatgggttgtagttaattagggagtgatgtgttttaggtaattgttgttttt
tttaaagaggaaaggggtcctgttttttttttttgttttgttttctggtttttttttttc
ggtttttttttctgttcttttttttttttgttttttgtttttttgttttttatattttgg
tttgataaagatgtaagtaataaagttttgttgtagaagattttggttgttgtgtttttt
ttggttggttgtgagaacgtgttgaataataggtaagtaggaaggttaagttaggttttg
gggatttatttaaatcgttttttataggctttggggagtgattggagaatattatggaag
tagtagagaagtgagtttaagttttattaagttttatgtgaggttgtggggttgcgggtt
gtgttttgtaggataattaggagtgttatttatttgttttataaattgggtatttggaag
tttttggaattgtggacttggtcacatgtcttattataaattttgtgttaatattttttt
tttattatatgttttggttcttttctgtgtttttttaatcactagtgcggccgcctgcag
gtcgaccatatggagagcccccacccctgac

>ID|8651995 Gd3ES-05_P1205463_039.ab1
tcccatccccaaacaaacccccggagccgggggggtttttaaatttggcggcccccgtct
taacccaggggggcgggggtccccctttttcggcccattttccaggggttggcgcaaaac
tgtttggggaaagggggcgattcgggtgcggggggcctttttttgcttattacccccagc
cttggcgaaagggggggattgtgctgcacaggcggattaaggttgggtaaacgccagggt
ttttcccagtcacgaacgttgtaaaacgacggccagtgaattgtaattcgactcactata
gggcgaattgggcccgacgtcgcatgctcccggccgccatggccgcgggattatgggttg
tagttaattagggagtgatgcgttttaggtaattgttgttttttttaaagaggaaagggg
ttttgttttttttttttgtttcgttttttggttttttttttttgtttttttttttgtttt
tttttttttttgttttttgtttttttgttttttatattttggttcgataaagatgtaagt
aataaagttttgtcgcagaagattttggttgttgtgttttttttggtcggtcgtgagaac
gcgtcgaataataggtaagtaggaaggttaagttaggtttcggggatttatttaaattgt
tttttatagggtttggggagtgattggagaatattatggaagtagtagagaagtgagttt
aagttttattaagtttcatgtgaggttgtggggttgtgggttgtgttttgtaggataatt
aggagtgttatttattcgttttataaattgggtatttggaagttcttggaattgtggaat
tggttatatgttttattataaattttgtgttaatatttttttttattatatgttttggtt
ttttttgtgtttttttaatcactagtgcggccgcctgcaggtcgaccatatggagagccc
caacgc

>ID|8652015 Gd3ES-09_P1205463_071.ab1
cccccccgggcccggggggctttttaaaatgggcgccccgggttaaccaggggggggggg
gtttccccttttggccccttttcaggggcttggcgccaaacttttttgggaaaggggccg
attccggttgcggggccctttttcggctattttcccccagcttggcgaaaagggggattt
tgctgccaaggcgattaagtttgggtaacgccaggggtttttcccagtcacgacgttgta
aaacgacggccagtgaattgtaattcgactccctatagggcgaattgggcccgacgttgc
atgctcccggccgccatggccgcgggattatgggttgtagttaattagggagtgatgtgt
tttaggtaattgttgttttttttaaagaggaaaggggttttgtttttttttttttgtttc
gttttttggcttttttttttggtttttttttttgtttttttttttttttgttttttgttt
ttttgttttttatattttggttcgataaagatgtaagtaataaagttttgtcgtagaaga
ttttggttgttgtgttttttttggtcggttgtgagaacgcgttgaataataggtaagtag
gaaggttaagttaggtttcggggatttatttaaattgttttttatagggtttggggagcg
attggagaatattatggaagtagtagagaagtgagtttaagttttattaagttttatgtg
aggttgtggggttgtgggttgtgttttgtaggataattaggagtgttatttattcgtttt
ataaattgggtatttggaagtttttggaattgtggaattggttatatgttttattataaa
ttttgtgttaatattttttttttattatatgttttggttttttttgtgtttttttaatca
ctagtgcggccgcctgcaggtcgaccatatggagagcccccaac

>ID|8651955 Gd3ES-12_P1205463_088.ab1
ggcgcgaaattttccggggtgggggcggggggcccctttttttttttcgggctttatttt
ttcccccccccaggccttgggccggaaaaaagggggggggattttttttcttgccaaagg
ggcgaattaaaaggttggggtaaacgccccacggggttttttcccccagtccccggacgt
ttggtaaaaacggacggcccaagtgaaattttaattacgacctccctataggggcgaatt
tgggcccgaacttcgcatgctcccggccgccatggccgcgggattatgggttgtagttaa
ttagggagtgatgcgttttaggtaattgttgttttttttaaagaggaaaggggtttcgtt
tttttttttgtttcgttttttggttttttttttttgttttttttttgttttttttttttt
ttgttttttgtttttttgttttttatattttggtttgataaagatgtaagtaataaagtt
ttgttgtagaagattttggttgttgtgttttttttggtcggttgtgagaacgcgtcgaat
aataggtaagtaggaaggttaagttaggtttcggggatttatttaaattgttttttatag
ggtttggggagtgattggagaatattatggaagtagtagagaagtgagtttaagttttat
taagttttatgtgaggttgtggggttgtgggttgtgttttgtaggataattaggagtgtt
atttattcgttttataaattgggtatttggaagtttttggaattgtggaattggttatat
gttttattataaattttgtgttaatattttttttttattatatgttttggttttttttgt
gtttttttatcactagtgcggccgcctgcaggtcgaccatatggagagctcccaccgctg
agcacccnn

>ID|8651985 Gd3ES-04_P1205463_024.ab1
gtcccccccccaccatcccccgggcgcggggggggttttaatttttcccccccccttacc
ccggggacgcgcgtcccccttttccccccccttttccagggccttgccccacacttgttt
gggaaaaggggccattcgggtggcgggccctttttttccttattttcccccccggctggg
cgaaaaggggggatttgctccacagggcgattaagttgggtaacccccagggtttttccc
cgtccacgacgttgtaaaacgacggcccgtgaattgtaattccactccctttagggcgaa
ttgggcccgacgtcgcatgctcccggcccccatggccgcgggattatgggttgtagttaa
ttagggagtgatgcgttttaggtaattgttgttttttttaaagaggaaaggggtttcgtt
ttttttttttgtttcgttttttggtttttttttttgtttttttttttgtttttttttctt
ttttgtttttcgtttttttgttttttatattttggttcgataaagatgtaagtaataaag
ttttgtcgtagaagattttggttgttgtgttttttttggtcggtcgtgagaacgcgtcga
ataataggtaagtaggaaggttaagttaggtttcggggatttatttaaattgttttttat
agggtttggggagtgattggagaatattatggaagtagtagagaagtgagtttaagtttt
attaagttttatgtgaggttgtggggttgtgggttgtgttttgtaggataattaggagtg
ttatttattcgttttataaattgggtatttggaagtttttggaattgtggaattggttat
atgttttattataaattttgtgttaatattttttttttattatatgttttggtttttttt
gtgtttttttaatcactagtgcggccgcctgcaggtcgaccatatggagagcgcccaac
