# Supplementary material for: Epigenetic interplay between mouse endogenous retroviruses and host genes
Source: Genome Biol. 2012 Oct 3;13(10):R89. doi: 10.1186/gb-2012-13-10-r89 (PMC3491417; doi:10.1186/gb-2012-13-10-r89)
Supplement: Additional file 4 — All bisulfite sequencing data. Compilation of all bisulfite sequences. [file gb-2012-13-10-r89-S4.zip › IAPti1102177987_gene_brain_129strain.txt]

>ID|8515620 Eps129-05_P1105107_047.ab1
gacctcggccacattttgttcttttctcccctgttggggagaacagcgggaaactccaaa
aggaaagggccccgcaactgaaacccctcttccttttcaattttgaccccttccgggttt
tttcctggcggaaccttttatgttttaaaataaccaatggggtcgcgcaccttttcccaa
aagtgccccgtatgggtggaaatcccccaggtgcgaagggaaatcccccctccgaatttt
aagctttattttttttaaaatcgccctaaattttgttaaatcagctcatttttaacccat
agcccgaattcggcaaatccccttttaatccaaagaataaaccgagaatagggttgagtg
tgttctccgtttggaccagagtcccctttataaagaacgggacttccaacgcacaaaggg
ggaaaacccttctttcagggcgatggccccctacgtgacccatccccctaatccagtttt
ttggggtcggggtccgtaaaagcactaattcggacccctaaagggagcccccgatttaga
gcttgacggggaaacccggcgaacgtggcgagaaaggaagggagaaaagcgaagggagcg
ggccctagggcgctggcaagtgtagcggtcacgctgcgcgtaaccaccacacccgccgcg
cttattgcgccgctacagggcgcgtccattcgccattcaggctgcgcaactgttgggaag
ggcgatcggtgcgggcctcttcgctattacgccagctggcgaaagggggatgtgctgcaa
ggcgattaagttgggtaacgccagggttttcccagtcacgacgttgtaaaacgacggcca
gtgaattgtaatacgactcactatagggcgaattgggcccgacgtcgcatgctcccggcc
gccatggccgcgggattgtgtatgatggaaatattatggttgtggtagtttagttttttc
tgatataggtaatgttgtttgttggttggtttggtttgatttgttggggttttttggttt
tttttttttttttattgttttggggtgttggtgtggtggttgtttttgggttgtatggtg
ggagtgtgtgtgaggagtgtaggtgttattttgagttggagtgggagtggtgagttgggg
ttgttgtatttttgttttgggttgttgggtttttggttttgttttgtgtggtttttattt
ggttgttgtttttgttgtgggttttcgtgttgtttttttttaggttttgttggtgtttat
ttttttggtaagtttttttttgggtttgatggttgttaggtgagttttggtggggtttat
gttagatagtggttgtgggtgatgtgaggtttgattttggtggggtagggtttttttagt
ttaatcactagtgcggccgcctgcaggtcgaccatatggagagccccaacgctg

>ID|8515641 Eps129-04_P1105107_032.ab1
ggcaacacccggttgccggtggagaaatacccgcacccaattggcttaagggagaaaatt
cccccctcccggagaaatgttaacgccttaaattttttgtttaaaattgcgcgttaaaat
ttttggttaaattcagccccctttttataacccataggcccgaaattcggcaaaaatccc
ctttaaattccaaaggaataggccccaagatagggttgaagtgttgtcccagtttggaac
caagagtcccactattaaaggaacgtggaccccaacgttcaaagggcgaaaaacccgtct
attcagggcgatggccccctacgtgaaccatccccctattccaagttttttggggtcgaa
gtgccctaaaagcactaaatccgaaccctaaaagggagcccccgatttagagcttgacgg
ggaaagccggcgaccgtggcgagaaaggaagggaagaaagcgaaaggagcgggcgctagg
gcgctggcaagtgtagcggtcacgctgcgcgtaaccaccacacccgccgcgcttaatgcg
ccgctacagggcgcgtccattcgccattcaggctgcgcaactgttgggaagggcgatcgg
tgcgggcctcttcgctattacgccagctggcgaaagggggatgtgctgcaaggcgattaa
gttgggtaacgccagggttttcccagtcacgacgttgtaaaacgacggccagtgaattgt
aatacgactcactatagggcgaattgggcccgacgtcgcatgctcccggccgccatggcc
gcgggattgtgtatgatggaaatattatggttgtggtagtttagttttttttgatatagg
taatgttgtttgttggttggtttggtttgatttgttggggttttttggtttttttttttt
tattgttttggggtgttggtgtggtggttgtttttgggttgtatggtgggagcgtgtgtg
aggagtgtaggtgttattttgagttggagtgggagtggtgagttggggttgttgtatttt
tgttttgggttgttgggtttttggttttgttttgtgtggtttttatttggttgttgtttt
tgttgtgggtttttgtgttgtttttttttaggttttgttggtgtttatttttttggtaag
tttttttttgggtttgatggttgttaggtgagttttggtggggtttatgttagatagtgg
ttgtgggtgatgtgaggtttgattttggtggggtagggtttttttagtttaatcactagt
gcggccgcctgcaggtcgaccatatggagagcccccaccgcgtgacc

>ID|8515660 Eps129-16_P1105107_030.ab1
aggggttcccgccccctttccccccaaaaagtcccccctcgtgtcccgtgggaatacccc
cccccagtggctataaaggaaaaaataccccctcccggaaaatttgaaagcgcttaattt
tttgtttaaaattcccccttaaatttttgtgtaaaatccagctcccttttttaaccccat
agggccgaaattccgccaaaatcccctatttaatccaaaagaaataagcccgaaataagg
tttgagtgtttgttcccagtttggaaccagagtcccactattaaaagaaccgtggactcc
caccgtcaaagggccgaaaaaccgtcctatccgggcggatggcccactaccgtgacccct
cccccctatccaattttttgggggtcgaggtgcccgtaaagcactaaatcggaaccccta
aagggagcccccccgatttagagcttgacgggggaaagcccggcgaacgtggcgagaaag
gaagggaagaaagcgaaaggagcgggcgctagggcgctggcaagtgtagcggtcacgctg
cgcgtaaccaccacacccgccgcgcttaatgcgccgctacagggcgcgtccattcgccat
tcaggctgcgcaactgttgggaagggcgatcggtgcgggcctcttcgctattacgccagc
tggcgaaagggggatgtgctgcaaggcgattaagttgggtaacgccagggttttcccagt
cacgacgttgtaaaacgacggccagtgaattgtaatacgactcactatagggcgaattgg
gcccgacgtcgcatgctcccggccgccatggccgcgggattgtgtatgatggaaatatta
tggttgtggtagtttagttttttttgatataggtaatgttgtttgttggttggtttggtt
tgatttgttggggttttttggtcttttttttttttttattgttttggggtgttggtgtgg
tggttgtttttgggttgtatggtgggagtgtgtgtgaggagtgtaggtgttattttgagt
tggagtgggagtggtgagttggggttgttgtatttttgttttgggttgttgggtttttgg
ttttgttttgtgtggtttttatttggttgttgtttttgttgtgggtttttgtgttgtttt
tttttaggttttgttggtgtttatttttttggtaagttttttttttgggtttgatggttg
ttaggtaagttttggtggggtttatgttagatagtggttgtgggtgatgtgaggtttgat
tttggtggggtagggtttttttagtttaatcactagtgcggccgcctgcaggtcgaccat
atggagagccccaacgctggcc

>ID|8515686 Eps129-12_P1105107_096.ab1
gcggaatattcgcggcgcaaaaatttcccctttattaaaatctccaaaagggaaatatag
gccccgaaaaattagggggttagaaggtgtttttttcccccgttttggaaacccaaaggt
ttccccctttttaaaagaaaccgtgggattcccaaccgtccaaaggggggaaaaaaccgg
tcttttcaggggggatgggccccactagcgtgaaacccttcaccccttatccaagttttt
ttggggtcggaggtccccgtaaaacccctaaaatcgggacccctaaaggggaccccccga
tttagagcttgccgggggaaagcccggcgaacgtggcgggaaagggaaggggagaaagcg
aaaggaggggggcgctagggccctggcaaagtgtagcggtcacgctgcgcgtaaccacca
cacccgcccgcgcttaatgcgccgctacagggcgcgtccattcgccattcaggctgcgca
actgttgggaagggcgatcggtgcgggcctcttcgctattacgccagctggcgaaagggg
gatgtgctgcaaggcgattaagttgggtaacgccagggttttcccagtcacgacgttgta
aaacgacggccagtgaattgtaatacgactcactatagggcgaattgggcccgacgtcgc
atgctcccggccgccatggccgcgggattgtgtatgatggaaatattatggttgtggtag
tttagttttttttgatataggtaatgttgtttgttggttggtttggtttgatttgttggg
gttttttggtttttttttttttttttattgttttggggtgttggtgtggtggttgttttt
gggttgtatggtgggagtgtgtgtgaggagtgtaggtgttattttgagttggagtgggag
tggtgagttggggttgttgtatttttgtcttgggttgttgggtttttggttttgttttgt
gtggtttttatttggttgttgtttttgttgtgggtttttgtgttgtttttttttaggttt
tgttggtgtttatttttttggtaagttttttttttgggtttgatggttgttaggtgagtt
ttggtggggtttatgttagatagtggttgtgggtgatgtgaggtttgattttggtggggt
agggtttttttagtttaatcactagtgcggccgcctgcaggtcgaccatatgggagagcc
ccaacgc

>ID|8515710 Eps129-14_P1105107_014.ab1
ccctctttcccccgaaaaatgtccccccccttgttccgtggtgtaaatacccccacaaat
gtgtctaaggaggaaaattccccccttcagagaaatttttaggcctttaatattttgttt
aaaaattccgcctaaaatttttgtttaaatccaggcccatttttttacccaataggccgg
aaaattggcaaaaattcccttataaaatcaaaaaaaaataacccaaattaggggtgaagg
gttgtttccagtttggacccaaggttcccctatttaaggaacgtgggactccaaacgtca
aaagggcgaaaaacccgtttatccagggcgatggcccccttacgtgacccattcacccta
atcaagttttttgggggtcgaagtgcccgtaaagcactaaatcggacccctaaagggagc
ccccgatttagagcttgacggggaaagccggcgaaacgtggcgagaaaggaaggaaagaa
agcgaaaggagcgggcgctagggcgctggcaagtgtagcggtcacgctgcgcgtaaccac
cacacccgccgcgcttaatgcgccgctacagggcgcgtccattcgccattcaggctgcgc
aactgttgggaagggcgatcggtgcgggcctcttcgctattacgccagctggcgaaaggg
ggatgtgctgcaaggcgattaagttgggtaacgccagggttttcccagtcacgacgttgt
aaaacgacggccagtgaattgtaatacgactcactatagggcgaattgggcccgacgtcg
catgctcccggccgccatggccgcgggattgtgtatgatggaaatattatggttgtggta
gtttagttttttttgatataggtaatgttgtttgttggttggtttggtttgatttgttgg
ggttttttggttttttttttttttttattgttttggggtgttggtgtggtggttgttttt
gggttgtatggtgggagtgtgtgtgaggagtgtaggtgttattttgagttggagtgggag
tggtgagttggggttgttgtatttttgttttgggttgttgggtttttggttttgttttgt
gtggtttttatttggttgttgtttttgttgtgggtttttgtgttgtttttttttaggttt
tgttggtgtttatttttttggtaagtttttttttgggcttgatggttgttaggtgagttt
tggtggggtttatgttagatagtggttgtgggtgatgtgaggtttgattttggtggggta
gggtttttttagtttaatcactagtgcggccgcctgcaggtcgaccatatggagagctcc
caccgcttgagcc

>ID|8515733 Eps129-07_P1105107_063.ab1
ggggcttnggcaaatcttcagaaaaacgnacatgcggccggggaaacctngcaaacatcc
gtaggagaaacttnngcttaggaaattgtaagcctaattttttgtaaattcccccttaat
ttttgttaatccgtccttttttacacaataggccgaaatcgccaaattcctttttaatca
aaggatagaacccagtaagggtgagtgtgtttccatttggaaccagagtccactataaag
aaccgggantccnaccgtcaangggcgaaaaacgtctatcagggcgatgccccactacgt
ganccatcccntatccagttttttgggggtcgaggtgccgtaaagcactaatccgcaacc
ctaaaggggagccccngatttagagcttgacggggaaagccggcgaacctggcgagaaag
gaagggaagaaagcgaaaggagcgggcgctagggcgctggcaagtgtagcggtcacgctg
cgcgtaaccaccacacccgccgcgcttaatgcgccgctacagggcgcgttcattcgccat
tcaggctgcgcaactgttgggaagggcgatcggtgcgggcctcttcgctattacgccagc
tggcgaaagggggatgtgctgcaaggcgattaagttgggtaacgccagggttttcccagt
cccgacgttgtaaaacgacggcccgtgaattgtaatacgactccctatagggcgaattgg
gcccgacgtcgcatgctcccggccgccatggccgcgggattgtgtatgatggaaatatta
tggttgtggtagtttagttttttttgatataggtaatgttgtttgttggttggtttggtt
tgatttgttggggttttttggttttttttttttttttttattgttttggggtgttggtgt
ggtggttgtttttgggttgtatggtgggagtgtgtgtgaggagtgtaggtgttattttga
gttggagtgggagtggtgagttggggttgttgtatttttgttttgggttgttgggttttt
ggttttgttttgtgtggtttttatttggttgttgtttttgttgtgggtttttgtgttgtt
tttttttaggttttgttggtgtttatttttttggtaagttttttttttgggtttgatggt
tgttaggtgagttttggtggggtttatgttagatagtggttgtgggtgatgtgaggtttg
attttggtggggtagggtttttttagtttaatcactagtgcggccgcctgcaggtcgacc
atatggagagccccacccctgatca

>ID|8515758 Eps129-03_P1105107_031.ab1
tcccacaaaaggctaacantccctgcccggggggaaatttcccccccccacttcccttag
aggggaaaaatcccgcccctccgggaaattgttaacgcctaaatatttttgttaaaattc
ccccgttaaattttttggttaactcccccccctttttataacaccataggcccgaaatcc
gcccaaaactcccttataatcccaaagaattggccccaataaagggttgagtgtttttcc
ccgtttggacccagattcccccctttaaggaaacgtggacccccaccgcccaagggccaa
aaaacccttctttccgggccgatgggcccctaccgtgaccctcccccccaatccagtttt
tttggggccgaggttcccgtaaagcacctaatccgaacccctaaagggagggccccattt
agagctcgacggggaaagccggcgaacgtggcgagaaaggaagggaagaaagcgaaagga
gccggcgctagggcgctggcaagtgtagcggtcacgctgcgcgtaaccaccacacccgcc
gcgcttaatgcgccgctacagggcgcgtccattcgccattcaggctgcgcaactgttggg
aagggcgatcggtgcgggcctcttcgctattacgccagctggcgaaagggggatgtgctg
caaggcgattaagttgggtaacgccagggttttccccgtcccgacgttgtaaaacgacgg
cccgtgaattgtaatacgactccctatagggcgaattgggcccgacgtcgcatgctcccg
gccgccatggccgcgggattgtgtatgatggaaatattatggttgtggtagtttagtttt
ttttgatataggtaatgttgtttgttggttggtttggtttgatttgttggggttttttgg
ttttttttttttttttttattgttttggggtgttggtgtggtggttgtttttgggttgta
tggtgggagtgtgtgtgaggagtgtaggtgttattttgagttggagtgggagtggtgagt
tggggttgttgtatttttgttttgggttgttgggtttttggttttgttttgtgtggtttt
tatttggttgttgtttttgttgtgggtttttgtgttgtttttttttaggttttgttggtg
tttatttttttggtaagttttttttttgggtttgatggttgttaggtgagttttggtggg
gtttatgttagatagtggttgtgggtgatgtgaggtttgattttggtggggtagggtttt
tttagtttaatcactagtgcggccgcctgcaggtcgaccatatggagagcccccacccct
gatca

>ID|8515808 Eps129-13_P1105107_013.ab1
ggggtctcgccgcccctcttctcccccaaaaacgccccccctggtccgggtgaaaaaccc
cccccctattgtgtaaaggaaaaactccctccccccggaaattatcaccgccttaatttt
ttataaaacctccccctaaaaattttttgaaaaacccgcctccttttttcccccaaggcg
ccgaaatgcccaaactccccctttataatccaaaaaaaacccccccaaatggggttggtt
gttttcccccttttgcaaccagaccccctctattaaagaatcgggggctcccacctccag
agggcgaaccacccttctatcggggagggtgccccccctacggcacaccatccccctaat
ccaattttttgggggtcgagcccccctacagcacttaatcgcccccctaaagggcccccc
cctttttagacctcggcgagaaccgccggccatcgtggcgagaaaggaagggaagacacc
aaaaggagccggccctacgccgccagcaattgtagccgtcccgctgcgcgtcaccaccac
acccgccgcgattaatgcgccgctacagggcgcctcccttcgcccttcaggctccgcaac
tgttgggaagggccatcggtgccctcctcttcgctattccaccagctggcgaaaggggga
tctgctgcaaggcgattaagttgggcaacaccagggttctcccccgtcacgacgttgtaa
aacgaccgccagtgaattgtactacgcctcactatagggcgaattccgcccgtcgtctca
tgctccccgccaccatggccgcgggattgtgtatgatggaaatattatggttgtggtagt
ttagttttttttgatataggtaacgttgtttggtggttggtttggtatgatttggtgggg
ttttttggtttttttttttttttaattgttttggggggttggtgtggtggttgtttttgg
gttgtatggtgggagtgtgtgtgaggagtgtaggtgttattttgagttggagtgggagtg
gtgagttggggttgttgtatttttgttttgggttgttgggtttttggttttgttttgtgt
ggttttcatttggttgttgtttttgttgtgggtttttgtgttgtttttttttaggttttg
ttggtgtttatttttttggtaagtttttttttgggtttgatggttgttaggtgagttttg
gtggggtttatgttagatagtggttgtgggtgatgtgaggtttgattttggtggggtagg
gtttttttagtttaatcactagtgcggccgcctgcaggtcgaccatatgggagagctccc
accgctgagcac

>ID|8515821 Eps129-10_P1105107_080.ab1
naaatatatttggtataaaaattccccgcgttaaaattttgtggttaaattcccgcctca
cttttttataccccaataaggcccgaaattccggccaaattctcttttttaactcccaaa
ggaattaggccccaaattagggtttgaggttttgttccccgtttgggaaacaagagttcc
cccttttaaagaaccgtgggcctccaacctccaaaggccggaaaaacccttctatcaggg
ccgatggcccccttacgttgacccctcccccttaatcaagttttttgggggtcgaggtgc
cgtaaagcccctaaatcggaaccctaaagggaggcccccatttagagcttgacggggaaa
gccggcgaacgtggcgagaaaggaagggaagaaagcgaaaggagcgggcgctagggcgct
ggcaagtgtagcggtcacgctgcgcgtaaccaccacacccgccgcgcttaatgcgccgct
acagggcgcgtccattcgccattcaggctgcgcaactgttgggaagggcgatcggtgcgg
gcctcttcgctattacgccagctggcgaaagggggatgtgctgcaaggcgattaagttgg
gtaacgccagggttttcccagtcacgacgttgtaaaacgacggccagtgaattgtaatac
gactcactatagggcgaattgggcccgacgtcgcatgctcccggccgccatggccgcggg
attgtgtatgatggaaatattatggttgtggtagtttagttttttttgacataggtaatg
ctgtttgttggttggtttggtttgatttgttggggttttttggttttttttttttttttt
ttattgttttggggtgttggtgtggtggttgtttttgggttgtatggtgggagtgtgtgt
gaggagtgtaggtgttattttgagttggagtgggagtggtgagttggggttgttgtattt
ttgttttgggttgttgggtttttggttttgttttgtgtggtttttatttggttgttgttt
ttgttgtgggtttttgtgttgtttttttttaggttttgttggtgtttatttttttggtaa
gttttttttttgggtttgatggttgttaggtgagttttggtggggtttatgttagatagt
ggttgtgggtgatgtgaggtttgattttggtggggtagggtttttttagtttaatcacta
gtgcggccgcctgcaggtcgaccatatggagagccccaacgctggac

>ID|8515868 Eps129-01_P1105107_015.ab1
nacttcgtgtggcgggttgaaaattcccgcaccaagttgggtaggagagaaaaattcccc
cccccgcggagatttgtaaggcgttaatatttttgtttaaaattccgcgttaaaattttt
gtttaattcacgctccatttttaacccaatagggccgaaatcggccaaaattccttttta
attcaaaggattaggccgagataagggttgagtgttggtcccagttggaacaagagttcc
ccttttaaagaacgtggattccaacttcaaggggcgaaaaaccgtcattcagggcgatgg
ccacttacgtgaaccatcaccctaatcaagttttttggggtcgaggtgccgtaaagcatt
aattcggaaccctaaagggagcccccgatttagagcttgacggggaaagccggcgaacgt
ggcgagaaaggaagggaagaaagcgaaaggagcgggcgctagggcgctggcaagtgtagc
ggtcacgctgcgcgtaaccaccacacccgccgcgcttaatgcgccgctacagggcgcgtc
cattcgccattcaggctgcgcaactgttgggaagggcgatcggtgcgggcctcttcgcta
ttacgccagctggcgaaagggggatgtgctgcaaggcgattaagttgggtaacgccaggg
ttttcccagtcacgacgttgtaaaacgacggccagtgaattgtaatacgactcactatag
ggcgaattgggcccgacgtcgcatgctcccggccgccatggccgcgggattgtgtatgat
ggaaatattatggttgtggtagtttagttttttttgatataggtaatgttgtttgttggt
tggtttggtttgatttgttggggttttttggttttttttttttttttttattgttttggg
gtgttggtgtggtggttgtttttgggttgtatggtgggagtgtgtgtgaggagtgtaggt
gttattttgagttggagtgggagtggtgagttggggttgttgtatttttgttttgggttg
ttgggtttttggttttgttttgtgtggtttttatttggttgttgtttttgttgtgggttt
ttgtgttgtttttttttaggttttgttggtgtttatttttttggtaagtttttttttggg
tttgatggttgttaggtgagttttggtggggtttatgttagatagtggttgtgggtgatg
tgaggtttgattttggtggggtagggtaatcactagtgcggccgcctgcaggtcgaccat
atggagagccccaacgcgtgaaca

>ID|8515871 Eps129-09_P1105107_079.ab1
cccctagggagaaaatctnngctttgggaaattttaagcccttaattattttttaaaaat
cccccctaaaattttgtttaatccagctccctttttacaccaataggcccgaatcggcca
atttctctttaattccaaaggaatggcccgagatagggttgagttgttgtttccggttgg
aaccagagtngccactattaangaccgtgactcccaacgtcaaagggcgaaaaaacggtc
tatcagggcgatgccccacctacctgaaacatccccnntaatcaagtttttggggtcgag
tgccccgtaagcccctaaatccgnaccctaannggagccccngatttagagcttgacggg
aaaagccggcgaacgtggcgagaaaggaagggaagaaagcgaaaggagcgggcgctaggg
cgctggcaagtgtagcggtcacgctgcgcgtaaccaccacacccgccgcgcttaatgcgc
cgctacagggcgcgtccattcgccattcaggctgcgcaactgttgggaagggcgatcggt
gcgggcctcttcgctattacgccagctggcgaaagggggatgtgctgcaaggcgattaag
ttgggtaacgccagggttttccccgtcacgacgttgtaaaacgacggcccgtgaattgta
atacgactccctatagggcgaattgggcccgacgtcgcatgctcccggccgccatggccg
cgggattgtgtatgatggaaatattatggttgtggtagtttagttttttttgatataggt
aatgttgtttgttggttggtttggtttgatttgttggggttttttggttttttttttttt
tttttattgttttggggtgttggtgtggtggttgtttttgggttgtatggtgggagtgtg
tgtgaggagtgtaggtgttattttgagttggagtgggagtggtgagttggggttgttgta
tttttgtcttgggttgttgggtttttggttttgttttgtgtggtttttatttggttgttg
tttttgttgtgggtttttgtgttgtttttttttaggttttgttggtgtttatttttttgg
taagttttttttttgggtttgatggttgtcaggtgagttttggtggggtttatgttagat
agtggttgtgggtgatgtgaggtttgattttggtggggtagggtttttttagtttaatca
ctagtgcggccgcctgcaggtcgaccatatggagagcccccaccgctgacccc

>ID|8515882 Eps129-06_P1105107_048.ab1
cccaaaaaggtcgaccctctgttgccgtgtgtaaaataccccacacagattgcgtaaagg
aggaaaaattccccctatcccggaaattgttaagcgcgttaaatttttgtgtaaaaattc
cccggtaaatttttttgttaaatccagctccattttttaaccccattggcccgaaattcg
gcaaattccccttataaaaccaaaagaattagacccaggataggggttgagtgttttttc
cagtttggaaccaagattccccctattaaagaaacgtgggctcccaacgtcaaagggccg
aaaaacccgtctatcagggccgatggcccccctaccgtgaaacaatccccctaatccaag
ttttttggggtccgaggtgcccgtaaagccactaaatcggaaacctaaaagggaggcccc
gatttagagcttgacggggaaagcccggcgaacgtggcgagaaaggaagggagaaaagcg
aaaggagcgggccgctagggcgctggcaagtgtagcggtcacgctgcgcgtaaccaccac
acccgccgcgcttaatgcgccgctacagggcgcgtccattcgccattcaggctgcgcaac
tgttgggaagggcgatcggtgcgggcctcttcgctattacgccagctggcgaaaggggga
tgtgctgcaaggcgattaagttgggtaacgccagggttttcccagtcacgacgttgtaaa
acgacggccagtgaattgtaatacgactcactatagggcgaattgggcccgacgtcgcat
gctcccggccgccatggccgcgggattgtgtatgatggaaatattatggttgtggtagtt
tagttttttttgatataggtaatgttgtttgttggttggtttggtttgatttgttggggt
tttttggtttttttttttttttttattgttttggggtgttggtgtggtggttgtctttgg
gttgtatggtgggagtgtgtgtgaggagtgtaggtgttattttgagttggagcgggagcg
gtgagttggggttgttgtatttttgttttgggttgttgggtttttggttttgttttgtgt
ggtttttatttggctgttgtttttgttgtgggtttttgtgttgttttttttttaggtttt
gttggtgtttatttttttggtaagttttttttttgggtttgatggttgctaggtgagttt
tggtggggtttatgttagatagtggttgtgggtgatgtgaggtttgattttggtggggta
gggtttttttagtttaatcactagtgcggccgcctgcaggtcgaccatatggagagcccc
accgctgcccc

>ID|8515889 Eps129-11_P1105107_095.ab1
tttttttaccccacaattggcgccggaaaatttcggccaaaattctccccttatttaatt
cccaaaaagaattaggcccccacaattaggggtttaaagtttttgttccccagttttgga
cccaggaattccccttttttaaaagaaccgtgggcctcccacccgtccaagggggcgaaa
aaccccgtcttttccgggccgatggccccccttaccggaaccccttccccctaatccaag
tttttttggggtcgagggtccgtaaagccactaaatccgaaccctaaagggagccccccc
gatttagagcttgacggggaaagccccgcgaacgtggcgagaaaggaagggaagaaagcc
aaagagccgggcgctagggcgctggcaagtgtagcggtcacgctgcgcgtaaccaccaca
cccgccgcgcttaatgcgccgctacagggcgcgtccattcgccattcaggctgcgcaact
gttgggaagggcgatcggtgcgggcctcttcgctattacgccagctggcgaaagggggat
gtgctgcaaggcgattaagttgggtaacgccagggttttcccagtcacgacgttgtaaaa
cgacggccagtgaattgtaatacgactcactatagggcgaattgggcccgacgtcgcatg
ctcccggccgccatggccgcgggattgtgtatgatggaaatattatggttgtggtagctt
agttttttttgatataggtaatgttgtttgttggttggtttggtttgatttgttggggtt
ttttggttttttttttttttttattgttttggggtgttggtgtggtggttgtttttgggt
tgtatggtgggagtgtgtgtgaggagtgtaggtgtcattttgagttggagtgggagtggt
gagtcggggttgttgtatttttgttttgggttgttgggtttttggttttgttttgtgtgg
tttttatttggttgttgtttttgttgtgggtttttgtgttgtttttttttaggttttgtt
ggtgtttatttttttggtaagtttttttttgggtttgatggttgttaggtgagttttggt
ggggtttatgttagatagtggttgtgggtgatgtgaggtttgattttggtggggtagggt
ttttttagtttaatcactagtgcggccgcctgcaggtcgaccatatggagagctcccaac
gctgtcc

>ID|8515891 Eps129-15_P1105107_029.ab1
naaaacacaaaagggggtttcccgcccattttccccagaaaagtcccccctgattcgggt
ggaaattaccccacaaggtggttaaggggaaaaaaccgcctccggagaattgttagcggt
tatattttgtttaaaattcgcgttaaaattttgttaaatcaggtccttttttaaccattg
ggccgaaattcggcaaattcccctataatttcaaaggaattgaccgagatagggtttagg
ttttgttcccgtttggaccagagttccttttttaaagaacggggactccaaagtcaaagg
gggaaaaaacggtctatcagggcgatggcccactacgtgaaccatcaccttaatccattt
ttttggggtcgaggtgccgtaaagcactaattcggaaccctaaagggagcccccgattta
gagcttgacgggaaaagccggcgaacgtggcgagaaaggaagggaagaaagcgaaaggag
cgggcgctagggcgctggcaagtgtagcggtcacgctgcgcgtaaccaccacacccgccg
cgcttaatgcgccgctacagggcgcgtccattcgccattcaggctgcgcaactgttggga
agggcgatcggtgcgggcctcttcgctattacgccagctggcgaaagggggatgtgctgc
aaggcgattaagttgggtaacgccagggttttcccagtcacgacgttgtaaaacgacggc
cagtgaattgtaatacgactcactatagggcgaattgggcccgacgtcgcatgctcccgg
ccgccatggccgcgggattgtgtatgatggaaatattatggttgtggtagtttagttttt
cttgatataggtaatgttgtttgttggttggtttggtttgatttgttggggttttttggt
tttttttttttttattgttttggggtgttggtgtggtggttgtttttgggttgtatggtg
ggagtgtgtgtgaggagtgtaggtgtcattttgagttggagtgggagtggtgagttgggg
ttgttgtatttttgttttgggttgttgggtttttggttttgttttgtgtggtttttattt
ggttgttgtttttgttgtgggtttttgtgttgtttttttttaggttttgttggtgtttat
ttttttggtaagttttttttttgggtttgatggttgtcaggtgagttttggtggggttta
tgttagatagtggttgtgggtgatgtgaggtttgattttggtggggtagggtttttttag
tttaatcactagtgcggccgcctgcaggtcgaccatatggagagccccaacgctggac

>ID|8515908 Eps129-02_P1105107_016.ab1
ccactttccccccaagaatgccccccccctttccggtgggaaaatccccccccaatccgt
aaagggaaaaattccccctccccgaaatttttaccccctaaatatttttttaaaaatccc
cctaaaaattttgttaaaatccccccccttttttaccccatagcccgaaatcgcccaaat
ccccttataatccaaagaaattgccccccgaatagggttgaattgttttccccctttgac
acccaagtccccttttaaaagaacgtggaccccaccgtccaagggcgaaaaaccgtcctt
cagggcgatggccccctacgtggcccctccccctatccaatttttttggggtccgaggtg
ccctaaagccctaaatcggaaccctaaaggagcccccccatttagagcttgaccggaaaa
gccggcgaacgtggcgagaaaggaaaggaagaaagcgaaaggaccgggcgctagggcgct
ggcaagtgtagcggtcaccctgcgcgtaaccaccacacccgccgcgcttaatgcgccgct
acagggcgcgtccattcgccattcaggctgcgcaactgttgggaagggcgatcggtgcgg
gcctcttcgctattaccccagctggcgaaagggggatgtgctgcaaggcgattaagttgg
gtaacgccagggttttccccgtcacgacgttgtaaaacgacggccagtgaattgtaatac
gactcactatagggcgaattgggcccgacgtcgcatgctcccggccgccatggccgcggg
attgtgtatgatggaaatattatggttgtggtagtttagttttttttgatataggtaatg
ttgtttgttggttggtttggtttgatttgttggggttttttggctttttttttttttttt
tattgttttggggtgttggtgtggtggttgtttttgggttgtatggtgggagtgtgtgtg
aggagtgtaggtgttattttgagttggagtgggagtggtgagttggggttgttgtatttt
tgttttgggttgttgggtttttggttttgttttgtgtggtttttatttggttgttgtttt
tgttgtgggtttttgtgttgtttttttttaggttttgttggtgtttatttttttggtaag
ttttttttttgggtttgatggttgttaggtgagttttggtggggtttatgttagatagtg
gtcgtgggtgatgtgaggtttgattttggtggggtagggtttttttagtttaatcactag
tgcggccgcctgcaggtcgaccatatggagagcccccaccgctttaccc

>ID|8515927 Eps129-08_P1105107_064.ab1
ggtgcggggtggagaatctccgccccagatggtgtaagggggaaatattccccccttccg
ggaatttgataggggtaaattttttggtttaaaattgtgcggttaaaatttttgttaaat
tcagctcccttttttaaaccaataaggccgaaatcggccaaaattccctttataattcaa
aagaaatagacccgagataagggttgaagtgttgtttccagtttggaccaaaagtccacc
tattaaagaacgtggactccaacgtcaaagggcgaaaaaacgtctatcaggggggatggg
ccactacgtgaacatccaccttaatcaagttttttgggggtcgaggtgccgtaaagcact
aaatcggaaaccttaaagggagccccgattttagagcttgacggggaaagcccggcgaac
gtggcgagaaaggaagggaagaaagcgaaaggagcgggcgctagggcgctggcaagtgta
gcggtcacgctgcgcgtaaccaccacacccgccgcgcttaatgcgccgctacagggcgcg
tccattcgccattcaggctgcgcaactgttgggaagggcgatcggtgcgggcctcttcgc
tattacgccagctggcgaaagggggatgtgctgcaaggcgattaagttgggtaacgccag
ggttttcccagtcacgacgttgtaaaacgacggccagtgaattgtaatacgactcactat
agggcgaattgggcccgacgtcgcatgctcccggccgccatggccgcgggattgtgtatg
atggaaatattatggttgtggtagtttagttttttttgatataggtaatgttgtttgttg
gttggtttggtttgatttgtcggggttttttggtcttttttttttttttttattgttttg
gggtgttggtgtggtggttgtttttgggttgcatggtgggagtgtgtgtgaggagtgtag
gtgttattttgagttggagtgggagtggcgagttggggttgttgtatttttgttttgggt
tgttgggtttttggttttgttttgtgtggtttttatttggttgttgtttttgttgtgggt
ttttgtgttgtttttttttaggttttgtcggtgtttatttttttggtaagtttttttttg
ggtttgatggttgttaggtgagttttggtggggtttatgttagatagtggttgtgggtga
tgtgaggtttgattttggtggggtagggtttttttagtttaatcactagtgcggccgcct
gcaggtcgaccatatggagagccccaacgctgggc
