# Supplementary material for: Epigenetic interplay between mouse endogenous retroviruses and host genes
Source: Genome Biol. 2012 Oct 3;13(10):R89. doi: 10.1186/gb-2012-13-10-r89 (PMC3491417; doi:10.1186/gb-2012-13-10-r89)
Supplement: Additional file 4 — All bisulfite sequencing data. Compilation of all bisulfite sequences. [file gb-2012-13-10-r89-S4.zip › IAPti1102177987_gene_brain_B6strain.txt]

>ID|8501934 EpsB6-01_P1105054_015.ab1
ttacaagaatagtgtnacagaaaaannnnngnnnnnnnngggggggggaaaaggagaggg
ccccccnnanacccccaataattatatgtgtgggaggatattctggggacaaaaacatcc
aaacttattcttttttcccgtttgggagaaacggaaaactcaaagagaatgggccggaag
gacctcctnttcctttccaaattgagctttccggttttctcggggggaacttttgagttt
tgaaaataccaatatggtnnggcaaatttcggaaagtgcctttgtcggttaaattgcaaa
aatggtaaggaaaatnngcattaggaatgttagcgttaatattgtaaatccgcgttaatt
ttgtnaaacagctcattttaaacaatagncgaatcgcaaaattcccttataaatcaaaga
atagacgagatagggtgnagtgtgttccagtttggaacagagtcccctattaagacgtgg
acctcccacgtcaangggcgaaaacccgtctatcagggcgatgcccactaacgtgaacca
tnaccntaatcaagttttttggggtcgaggtgccgtaaagcactnantcgnanncctaan
nggagccccngatttagagctgacggggaaagcccggcgaacgtgcngagaaaggaaggg
aagaaagcgaaaggagcgggcgctagggcgctggcaagtgtagcggtcacgctgcgcgta
accaccacacccgccgcgcttaatgcgccgctacagggcgcgtccattcgccattcaggc
tgcgcaactgttgggaagggcgatcggtgcgggcctcttcgctattacgccagctggcga
aagggggatgtgctgcaaggcgattaagttgggtaacgccagggttttcccagtcacgac
gttgtaaaacgacggccagtgaattgtaatacgactcactatagggcgaattgggcccga
cgtcgcatgctcccggccgccatggccgcgggattgtgtatgatggaaatattatggttg
tggtagtttagttttttttgatataggtaatgttgtttgttggttggtttggtttgattt
gttggggttttttggtttttttttttttttttttattgttttggggtgttggtgtggtgg
ttgtttttgggttgtatggtgggagtgtgtgtgaggagtgtgggtgttgttttgagttgg
agtgggagtggtgagttggggttgttgtatttttgttttgggttgttgggtttttggttt
tgttttgtgtggtttttatttggttgttgtttttgttgtgggtttttgtgttgttttttt
ttaggttttgttggtgtttatttttttggtaagtttttttttcgggtttgatggttgtta
ggtgagttttggtggggtttatgttagatagtggtcgtgggtgatgtggggtttgatttt
ggtggggtagggtttttttagtttaatcactagtgcggccgcctgcaggtcgaccatatg
gagagccccaaccgctgacca

>ID|8501936 EpsB6-08_P1105054_064.ab1
cccccctcctcgttggcaccaccaaagaggcgcctctccccngacccccccaatatatcc
caattgtgggaaccacttccccggaaccctgtaccctcgcccaccttttcccttttttcc
ccgttgtgggcaacccggacattccacaaggtaaggcccccaaattgtacccccctcccc
ctcaatataaaccctacccggtttctcccgcggcacctttaagttttgaaaaaacacatg
ggttccccccttccccaaaggccccccttgggttgaaaccccccagtcttaggaaaatcc
cccccggaaatgtagcctaatttttttaaaatcccgttaattttgtaattccggcctttt
taaccataggccgaaatcgccaaatcccttaaatccaaagaatgccccgaaagggttgaa
ggttttccccttttgaccaagatccccctttaaggacctggctcccacctcaaaggggcg
aaaaccgtcattcggggcgatgccccctccgtgaaccctccccctattcaggttttttgg
gtcgaggtgcctaaaaccctaaatcggaccctaaagggagccccccatttagagcttgac
gggaaaacccggcgaacgtggcgagaaaggaagggagaaaagcgaaaggagcgggcgcta
gggccctggcaagtgtagcggtcacgctgcgcgtaacccccccccccgccgcgcttaatg
cgccgctacagggcgcgtccattcgcccattcaggctgcgcaactgttgggaagggcgat
cggtgcgggcctcttcgctattacgccagctggcgaaagggggatgtgctgccaggcgat
taagttgggtaacgccagggttttcccagtcacgacgttgtaaaacgacggccagtgaat
tgtaatacgactcactatagggcgaattgggcccgacgtcgcatgctcccggccgccatg
gccgcgggattgtgtatgatggaaatattatggttgtggtagtttagttttttttgatat
aggtaatgctgtttgttggttggtttggtttgatttgttggggttttttggttttttttt
tttttttttattgttttggggtgttggtgtggtggttgtttttgggttgtatggtgggag
tgtgtgtgaggagtgtgggtgtcattttgagttggagtgggagtggtgagttggggttgt
tgtatttttgttttgggttgttgggtctttggttttgttttgtgtggtttttatttggtt
gttgtttttgttgtgggtttttgtgttgttttttttttaggttttgttggtgtttatttt
tttggtaagttttttttttgggtttgatggttgttaggtgagttttggtggggtttatgt
tagatagtggttgtgggtgatgtgaggtttgattttggtggggtagggtttttttagttt
aatcactagtgcggccgcctgcaggtcgaccatatggagagcccccaccgctgatc

>ID|8501952 EpsB6-07_P1105054_063.ab1
tgtcgcctccctccccaaacctccacannnnnnnncntctcccnttgggcaccccaaagg
gccgcctcccccacaccccccaccttaattcccatattgggaacccatcccggaacccga
gacccccccccctttcctcttttccccgtttgggaaaacgggaaatcccaaagaaaggcc
cccaaggtacccccttcccctccaattaacccttcccggttttccccgcggcccattaat
ttttgaaataccacaggggtcccccccttccccaaaggccccctccggtggaatcccccc
atcgtaggaaaatcccccccccgaatgtacgcctatttttttaaatccccttaatttgtt
aatcccgccctttttacccataggccgaatcgccaaatccctattaatcaaaagataccc
caataggggtgaagtttttccctttgaaccagagtcccttttaaagaccgtgactccacc
tccaagggcgaaaaccctttttccaggcgatgcccccctccggaaccctccccctaatca
agtttttgggtccgaggtgccctaaaccactaatccgaacccctaaagggaaccccccgt
ttagagcttgccgggaaaaccggccgaacgtggcgagaaaggaagggaagaaagcgaaag
gaccggccgctaggccgctggccagtgtagcggtcccgctgcgcgtaccccccccccccg
ccgcgcttaatgcgccgctacagggcgcgtccattcgccattcaggctgcgcaactgttg
ggaagggcgatcggtgcgggcctcttcgctattaccccagctggcgaaagggggatgtgc
tgcaaggcgattaagttgggtaacgccagggttttcccagtcacgacgttgtaaaacgac
ggccagtgaattgtaatacgactcactatagggcgaattgggcccgacgtcgcatgctcc
cggccgccatggccgcgggattgtgtatgatggaaatattatggttgtggtagtttagtt
ttttttgatataggtaatgttgtttgttggttggtttggtttgatttgtcggggtttttt
ggttttttttttttttttattgttttggggtgttggtgtggtggttgtttttgggttgta
tggtgggagtgtgtgtgaggcgtgtgggtgttattttgagttggagtgggagtggtgagt
tggggttgttgtatttttgttttgggttgttcgctttttgcttctgttttgtgtggtttt
tatttggttgttgtttttgttgtgggtttttgtgttgtttttttttaggctttgttggtg
tttctttttttggtaagtttcttttttgggtttgatggttgttcggtgagttttggtggg
gtttctgttagatagtggttctgggtgatgtgaggtttgattttggtcgggtagggtttt
tttagtttaatcactagtgcggccgcctgcaggtcgaccatatgnagagccccaacccg

>ID|8501957 EpsB6-03_P1105054_031.ab1
annnnnnnnatctattgttgatttttgtttttggcccgnnnnnnngagagaannnntttt
cnnnttggggacaccaggggcgcctctccacagccccccaatatttccaatttgggaaac
cattccgggaccctaaaccctgcccccatttccttttctcccttgtgggaaaacagggaa
tcccaaaggaagggccccggagggatccccctccttccaattaaacctttccggtttgtc
cggcgggcctttgagttttgaaataaccaaatggttccgcccttctcgaaaaggcccccg
ttcgttgaaatccccccatgcgtaggagaaatcccctccgaatgttagcgttaattttgt
aaaattcccgttaattttgttaaccagccctttttaccaaaggcccaatcggccaattcc
tttaaatcaaagaatagccccggtaagtttagggttgtcccatttgaaccagagtcccct
ttaaagaacgtgactccacgtccaaaaggcgaaaacccctctttccgggcgatggcccac
tacgtgaaccatccccctaatcaagtttttgggggtcgaggtgccgtaaagccctaatcc
gcacacctaaaaggagccccccgatttagagcttgacggggaaaagccgccgaacgtggc
gagaaaggaagggaagaaagcgaaaggagcgggcgctaggccgctggcaagtgtagcggt
cacgctgcgcgtaaccaccacacccgccgcgcttaatgcgccgctacagggcgcgtccat
tcgccattcaggctgcgcaactgttgggaagggcgatcggtgcgggcctcttcgctatta
cgccagctggcgaaagggggatgtgctgcaaggcgattaagttgggtaacgccagggttt
tcccagtcacgacgttgtaaaacgacggccagtgaattgtaatacgactcactatagggc
gaattgggcccgacgtcgcatgctcccggccgccatggccgcgggattgtgtatgatgga
aatattatggttgtggtagtttagttttttttgatataggtaatgttgtttgttggttgg
tttggtttgatttgttggggttttttggttttttttttttttttttattgttttggggtg
ttggtgtggtggttgtttttgggttgtatggtgggagtgtgtgtgaggagtgtgggtgtt
attttgagttggagtgggagtggtgagttggggttgtcgtatttttgctttgggttgttg
ggtttttggttttgttttgtgtggtttttatttggttgttgtttttgttgtgggtttttg
tgttgtttttttttaggttttgttggtgtttatttttttggtaagttttttttttgggtt
tgatggttgttaggtgagttttggtggggtttatgttagatagtggttgtgggtgatgtg
aggtttgattttggtggggtagggtttttttagtttaatcactagtgcggccgcctgcag
gtcgaccatatggagagccccaacgctga

>ID|8502018 EpsB6-04_P1105054_032.ab1
cnnnnctttttgtcattgtaactttgtggcgccnnnnnggaaggaannnnnnttttcnnn
tggggaaccacaggggcgcccccccagacaccccaaatatctcctatttggacccatttc
ctgaactcttaaactcccccattttcttttttccggttggggaacacgggcaatcccaaa
ggaaggccccgatggacccctccccttccattgacactttccggtttttccgggggtcct
ttaatttttaaaataccatggggttccgcactttcgaaaagggcctcgtgcggtgaaatg
cgacagtggtaaggaaaatcccccccggattgaagcttaatttttttaaatcccgttatt
tttgtaatccccccctttttacccatagccgaattcgcaaatcctttataatcaaaaaat
agccccagtaggtttaggttgttccagtttgaacaaggtccccttttaagaacgggcctc
cacgtccaagggcgaaaaccttcttccgggcgatggccacctccgtgaaccataccntta
ttcaagttttttggggtcgaggtcccgtaaaccactaaatcggacccctaaagagacccc
ccgatttagagcttgacggggaaagccggcgaccgtgccgagaaaggaagggaagaaagc
gaaaggagcgggcgctagccccctgccaagtgtagcggtcacgctgcgcgtaaccaccac
acccgccgcgcttaatgcgccgctccagggcgcgtccattccccattcaggctgcgcaac
tgttgggaaggccgatcggtgcggccctcttcgctattaccccagctggcgaaaggggga
tgtgctccaagccgattaagttgggtaaccccagggttttcccagtcacgacgttgtaaa
acgccgcccagtgaattgtaatccgcccccctatagggcgaattgggcccgacgtcccat
gctcccggcccccatggccccgggattgtgtatgatggaaatattatggttgtggtagtt
tagttttttttgatataggtaatgttgtttgttggttggtttggtttgatttgttggggt
ttttgggttttttttttttttttattgttttggggtgttggtgtggtggttgtttttggg
ttgtatggtgggagtctgtctgaggagtgtgggtgttattttgagttggagtgggagtgg
tgagttggggttgttgtatttttgttttgggttgttgggtttttggttttgttttgtgtg
gtttttatttggttgttgtttttgttgtgggtttttgtgttgttttttttttaggttttg
ttggtgtttatttttttggtaagttttttttttgggtttgatggttgttaggtgagtttt
ggtggggtttatgttagatagtggttgtgggtgatgtgaggtttgattttggtggggtag
ggtttttttagtttaatcactagtgcggccgcctgcaggtcgaccatatggagagcccca
tacgctgatca

>ID|8502057 EpsB6-12_P1105054_096.ab1
gggccccccgaaaggggaacccccctccctctccttcccattttggacgccttctcccgg
ttttttctcccgggcggaccctctttaaaggttttagagaaaacaccaatagggttctcg
ccgccctttcccgcaaaaggtgctcgttgcgcgtgggaaatctccccccagtcctaagga
gagaattctcgcccccggaaattttaacccgttaaaatttggtaaaattccgccgttaat
ttttgttaaatccccctcctttttaaccccaaaggccgcaattccgcccaatttctcttt
aaatccaaaggaatagacccgagattggggttgagggttgtttcaccttggaaccaagat
tcccctttttaaagacctggcctcccaacctccaagggcgaaaaacccgtccatccgggg
cgatggcccacctacctgaacccatcaccctattccaattttttggggtccaggtgcccg
taaagccctaaatcggaaccctaaagggaggcccccatttagaccttgacgggaaaaacc
cgccaacgtgccgagaaaggaagggaagaaagcgaaaagagccggcgctaaggcgctggc
aagtgtagcggtcacgctgcgcgtaaccaccacaccccgccgcgcttaatgcgccgctac
cgggcgcgtccattcgccattcaggctgcgcaactgttgggaagggcgatcggtgcgggc
ctcttcgctattacgccagctggcgaaagggggatgtgctgcaaggcgattaagttgggt
aacgccagggttttcccagtcacgacgttgtaaaacgacggccagtgaattgtaatacga
ctcactatagggcgaattgggcccgacgtcgcatgctcccggccgccatggccgcgggat
tgtgtatgatggaaatattatggttgtggtagtttagttttttttgatataggtaatgtt
gtttgttggttggtttggtttgatttgttggggttttttggtttttttttttttttttat
tgttttggggtgttggtgtggtggttgtttttgggttgtatggtgggagtgtgtgtgagg
agtgtgggtgttattttgagttggagtgggagtggtgagttggggttgttgtatttttgt
tttgggttgttgggtttttggttttgttttgtgtggtttttatttggttgttgtttttgt
tgtgggtttttgtgttgtttttttttaggttttgttggtgtttattttttggtaagtttt
ttttttgggtttgatggttgttaggtgagttttggtggggtttatgttagatagtggttg
tgggtgatgtgaggtttgattttggtggggtagggtttttttagtttaatcactagtgcg
gccgcctgcaggtcgaccatatggagagcccccaccgctgatc

>ID|8502112 EpsB6-02_P1105054_016.ab1
aatgactatatgctcgtgacgcgcnnnnnaaagagagannnnnnnnnnnnggggggaaaa
aaaggggcggccccccgaaacccccacaaattttttttttgtggaaaacttttctcggta
cattacccccccccaatttccttttttcccgtttgggaaaacgggaaatcccaaaggaag
cgccggaagggaccccctcccttccaattaaagctttccggttttctttggcggaacctt
tgagttttgaaataaacaatgggtctcgcccttttccgaaagtgccccgagcggtgaaat
cgcaccgtgctaagagaaatcgcctccgaattgtagcgtatatttggtaattcccgttaa
tttgttaatcagtcatttttaccaatagcccgaatccgcaaattcctttaatcaaagaat
agccgagataggntgaggttgtcccatttggaccagagtccactattaagacgtggactc
ccacgtcaaagggcgaaaaacgtctatcagggcgatgccccactacgtgacccatcaccc
taatcagttttttggggtcgagtgcccgtaaagcactaattcgnancctaaannggagcc
cccgatttagagcttgacggggaaagccggcgaacgtggcgagaaaggaagggaagaaag
cgaaaggagcgggcgctagggcgctggcaagtgtagcggtcacgctgcgcgtaaccacca
cacccgccgcgcttaatgcgccgctacagggcgcgtccattcgccattcaggctgcgcaa
ctgttgggaagggcgatcggtgcgggcctcttcgctattacgccagctggcgaaaggggg
atgtgctgcaaggcgattaagttgggtaacgccagggttttcccagtcacgacgttgtaa
aacgacggccagtgaattgtaatacgactcactatagggcgaattgggcccgacgtcgca
tgctcccggccgccatggccgcgggattgtgtacgatggaaatattatggttgtggtagt
ttagttttttttgatataggtaatgctgtttgttggttggtttggtttgatttgttgggg
ttttttggtttttttttttttttttattgttttggggtgttggtgtggtggttgtttttg
ggttgtatggtgggagtgtgtgtgaggagtgtgggtgttattttgagttggagtgggagt
ggtgagtcggggtcgttgtatttttgttttgggttgttgggtttttggttttgttttgtg
tggtttttatttggttgttgtttttgttgtgggtttttgtgttgtttttttttaggtttt
gttggtgtttatttttttggtaagttttttttttgggtttgatggttgttaggtgagttt
tggtggggtttatgttagatagtggttgtgggtgatgtgaggtttgattttggcggggta
gggttttttagtttaatcactagtgcggccgcctgcaggtcgaccatatggagagccccc
accgctggtca

>ID|8502117 EpsB6-05_P1105054_047.ab1
tttgtctccctctccagcgaagttactnnnnttttcgggtggggaacacaaggggccgct
cgccccaacccccccaaatttctctatttggacaccatcctctgaccttaaccccccccc
cctttctcttttcccctgttggggaaccggggaactcccaaggaaagggcccgcaaagga
acccccccctcctccaaataagcctctccggtttctcccgcgcgaccttttaattttaga
aataccaaagggttccccacttcccacaaaacgcctctttgcggggaatcccccccatgc
gtagggaaatacccccccgaattgtaaccttaaattttttaaatccccgtaaatgtgtta
aaccccgccttttttaccataggccgaaatcgccaaattccctttaatccaaaaaaatgc
cccgaatagggtttagggtttttcccttttgaaccagaatcccccttttaaagaccgtga
actcccacctccaaggggcgaaaaccgtctatcagggccgatgcccaactacctgaaaca
tcaccctatccaagtttttggggtcgaggggccctaaaccccctaatcggannccctaaa
gggagcccccgatttagagcttgacggggaaagccggcgaacgtggcgagaaagaaggga
agaaagcgaaaggagccggcgctagggcgctggcaagtgtagcggtcacgctgcgcgtac
ccaccacacccgccgcgcttaatgcgccgctacagggcgcgtccattcgccattcaggct
gcgcaactgttgggaagggcgatcggtgcgggcctcttcgctattacgccagctggcgaa
agggggatgtgctgcaaggcgattaagttgggtaacgccagggttttcccagtcacgacg
ttgtaaaacgacggccagtgaattgtaatacgactcactatagggcgaattgggcccgac
gtcgcatgctcccggccgccatggccgcgggattgtgtatgatggaaatattatggttgt
ggtagtttagttttttttgatataggtaatgttgtttgttggttggtttggtttgatttg
ttggggttttttggtttttttttttttttcttattgttttggggtgttggtgtggtggtt
gtttttgggttgtatggtgggagtgtgtgtgaggagtgtgggtgttattttgagctggag
tgggagtggtgagttggggttgttgtatttttgttttgggttgttgggtttttggttttg
ttttgtgtggtttttatttggttgttgtttttgttgtgggtttttgtgttgttttttttt
aggttttgttggtgtttatttttttggtaagttttttttttgggtttgatggttgttagg
tgagttttggtggggtttatgttagatagtggttgtgggtgatgtgaggtttgattttgg
tggggtagggtttttttagtttaatcactagtgcggccgcctgcaggtcgaccatatgga
gagcccccaccgctgatc

>ID|8502119 EpsB6-09_P1105054_079.ab1
tttaaaaaggggtctctcccgtaagaccccacaattatatttatgattttgggaaccaga
tatcccggagacctgagacctccgcccaattttttttttttctcggtttggggaacacgg
gagaaatcccaaaggaatatggcgcggaattggatctcctttctctcttcaatataaacc
ttttccgtgtttctccagggcggacttttgaatttttagaaaaaaccaatggggttcgcg
cccttcccagaaagtcccctgtgggggtaaaatcccccaaagggcaggagaaatcccctc
cgggaatttagcgtatttttgttaaattccgtaaattttgtataaccactccttttaccc
aaaggccgaattcggcaaatcccttttaatcaaaaaataagcccaaaagggttgattgtt
gtcccttttgaaccagattccccttttaaaaactggctctccaactcaagggggaaaacc
cgttatccaggggattggcccatacgtgaaccatccccctaatcaaatttttggggtcga
ggtcccgtaaaccataaatcggaaccctaaagggggccccccgatttagaaccttgacgg
ggaaagcccgcgaacgtggcgagaaaggaagggaagaaagcgaaaggagcgggcgctagg
gcgctggcaagtgtagcggtcacgctgcgcgtaacccccacacccgccgcgcttaatgcg
ccgctacagggcgcgtccattcgcccattcaggctgcgcaactgttgggaagggcgatcg
gtgcgggcctcttcgctattacgccagctggcgaaagggggatgtgctgcaaggcgatta
agttgggtaacgccagggttttcccagtcacgacgttgtaaaacgacggccagtgaattg
taatacgactcactatagggcgaattgggcccgacgtcgcatgctcccggccgccatggc
cgcgggattgtgtatgatggaaatattatggttgtggtagtttagttttttttgatatag
gtaatgttgtttgttggttggtttggtttgatttgttggggttttttggttttttttttt
ttttttattgttttggggtgttggtgtggtggttgtttttgggttgtatggtgggagtgt
gtgtgaggagtgtgggtgtcattttgagttggagtgggagtggtgagttggggttgttgt
atttttgttctgggttgttgggtttttggttttgttttgtgtggtttttatttggttgtt
gtttttgttgtgggtttttgtgttgtttttttttaggttttgttggtgtttatttttttg
gtaagttttttttttgggtttgatggtcgttaggtgagttttggtggggtttatgttaga
tagtggttgtgggtgatgtgaggtttgattttggtggggtagggtttttttagtttaatc
actagtgcggccgcctgcaggtcgaccatatggagagccccaacgctga

>ID|8502131 EpsB6-06_P1105054_048.ab1
cnnnnntgagtggtcagtgtgaccgctgttggcgccccnnnnnnnnggagagagagnnnn
ngntttttnccggaggggggagcccaagagaagcgcgcgtccccccagagacccccactc
atattatcctagattgtgggacccaagatcccggagacccgagacccccgcccccacttt
tccctttttctccgctttgtgagaacacggagacaatccacaaaggataaggcccccaat
tgtgaccccctctctcttccaatataagacccttccgggtgatttcctgcggcgaccatt
tgagtttttgaaaatacccaaggggttccccactctctcggaaaagcgacttgttcgggg
gaaatccccccaatggtaaggaaaatcccctccggaaatttaagcttatatttgttaaat
cgcgctaaatttgttaaatcacccctttataaccatagcccgaatcggcaaattctttta
atccaaaaaatagcccgaatagggttgagtgtgtcccatttgaaccagagttcactttaa
ggaccgggactcccacgtcaagggcgaaaaaccgttatcagggcgatgcccccttcctga
ccctcccccttatcaagtttttggggtcgaggtgccgtaaagcactaattcgaaccctaa
agggagcccccgatttagagcttgacggggaaagcccggcgaacgtggcgagaaggaaag
ggaagaagcgaaagggagcgggcgctagggcgctggcaagtgtagcggtcacgctgcgcg
taaccaccaccccccgccgcgcttaatgcgccgctacagggcgcgtccattcgccattca
ggctgcgcaactgttgggaagggcgatcggtgcgggcctcttcgctattacgccagctgg
cgaaagggggatgtgctgcaaggcgattaagttgggtaacgccagggttttcccagtcac
gacgttgtaaaacgacggccagtgaattgtaatacgactcactatagggcgaattgggcc
cgacgtcgcatgctcccggccgccatggccgcgggattgtgtatgatggaaatattatgg
ttgtggtagtttagttttttttgatataggtaatgttgtttgttggttggtttggtttga
tttgttggggttttttggtttttttttttttttttattgttttggggtgttggtgtagtg
gttgtttttgggtcgtatggtgggagtgtgtgtgaggagtgtgggtgttattttgagttg
gagtgggagtggtgagttggggttgttgtatttttgttttgggttgttgggtttttggtt
ttgttttgtgtggtttttatttggttgttgtttttgttgtgggtttttgtgttgtttttt
tttaggttttgttggtgtttatttttttggtaagttttttttttgggtttgatggttgtt
aggtgagttttggtggggtttatgttagatagtggttgtgggtgatgtgaggtttgattt
tggtggggtagggtttttttagtttaatcactagtgcggccgcctgcaggtcgaccatat
ggagagccccaacgctga

>ID|8502182 EpsB6-11_P1105054_095.ab1
aacccccccgccccttttctctctttttcccgctttggagaaacccgagagaatccacaa
aggataagcgccccgaaagtaaaccccctctccctttcaattataaccttttcgggtttt
tcccggcggaaccttttttgttttgaaaaaaacaatggggttccccccctttccccgaaa
tccccctatggggggaaatccccccagtcgtaagggaaaaccccctccggaatttaagcc
taattttgttaaattccccttaatttgttaaatccgccctttttaccacatggccgaatt
cgccaaatccttttaatccaaaaatagccccaatagggtaaggtttgtccccgttggacc
aagatccccctttaaagacctgggcccccacttcaaaggcggaaacccctttatcagggc
gatgcccccctacgtgaccatccccttaatcagttttttgggtcgaggggccgtaaagcc
cttaatcggaaccctaaaggacgcccccgatttagagcttgacgggaaaaacccgccgaa
cgtggcgagaaaggaagggaagaaagcgaaaggagcgggcgctagggcgctggcaagtgt
agcggccacgctgcgcgtaccaccacacccgccgcgcttaatgcgcccgctacagggcgc
gtccattcgccattcaggctgcgcaactgttgggaagggcgatcggtgcgggcctcttcg
ctattacgccagctggcgaaagggggatgtgctgcaaggcgattaagttgggtaacgcca
gggttttcccagtcacgacgttgtaaaacgacggccagtgaattgtaatacgactcacta
tagggcgaattgggcccgacgtcgcatgctcccggccgccatggccgcgggattgtgtat
gatggaaatattatggttgtggtagtttagttttttttgatataggtaatgttgttcgtt
ggttggtttggtttgatttgtcggggttttttggtttttttttttttttttattgttttg
gggtgttggtgtggtggttgtttttgggttgtatggtgggagtgtgtgtgaggagtgtgg
gtgttattttgagttggagtgggagtggtgagttggggttgttgtatttttgttttgggt
tgttgggtttttggttttgttttgtgtggtttttatttggttgttgtttttgttgtgggt
ttttgtgttgtttttttttaggttttgttggtgtttatttttttggtaagtttttttttg
ggtttgatggttgttaggtgagttttggtggggttcatgttagatagtggttgtgggtga
tgtgaggtttgattttggtggggtagggtttttttagtttaatcactagtgcggccgcct
gcaggtcgaccatatggagagccccaacgctgga

>ID|8502199 EpsB6-10_P1105054_080.ab1
cccacaatatttctatatttgtggacaccaatttccggagacactaaaccccngccccac
tttctattttttctcccgtttggggacaaacggggaaatcgccaaagagaaaagggcccc
gatttaaaccctcctcccctttcaatataacaccttccgggttttttcccggggggccct
tttattttttgaaataaaccaatgggttccccccactttcccgaaaggcgcccggtcggt
ggaataccccccaatgggtaaggaaaatctccctcccggaatttaagggttaatttttta
taaatccgcgttaattttgttaaatcgctcattttttaacataggccgaatcgggcaaat
tccttttattccaaagaataaaccagattaggttgagtgttgttcagtttggacccagaa
tccctatttaaggaccgggactccacttccaaggggcgaaaaaccctctttcagggcgat
gcccccctacgtgacccatccccctaatcaagttttttgggttcgaggtgccctaaagca
ctaaatcggaaccctaaaaggagcccccgatttagagcttgacggggaaaccgccgaacg
tgcgagaaggaaaggaagaaagcgaaaggagcgggcgctagggcgctggcaagtgtagcg
gtcccgctgcgcgtaaccaccacacccgccgcgcttaatgcgccgctacagggcgcgtcc
attcgccattcaggctgcgcaactgttgggaagggcgatcggtgcgggcctcttcgctat
tacgccagctggcgaaagggggatgtgctgcaaggcgattaagttgggtaacgccagggt
tttcccagtcacgacgttgtaaaacgacggccagtgaattgtaatacgactcactatagg
gcgaattgggcccgacgtcgcatgctcccggccgccatggccgcgggattgtgtatgatg
gaaatattatggttgtggtagcttagttttttttgatataggtaatgttgcttgttggtt
ggtttggtttgatttgttggggttttttggtttttttttttttattgttttggggtgttg
gtgtggtggttgtttttgggttgtatggtgggagtgtgtgtgaggagtgtgggtgttatt
ttgagttggagtgggagtggtgagttggggttgttgtatttctgttttgggttgttgggt
ttttggttttgttttgtgtggtttttatttggttgttgtttttgttgtgggtttttgtgt
tgtttttttttaggttttgttggtgtttatttttttggtaagttttttttttgggtttga
tggttgttaggtgagttttggtggggtttatgttagatagtggttgtgggtgatgtgagg
tttgattttggtggggtagggtttttttagtttaatcactagtgcggccgcctgcaggtc
gaccatatggagagccccaacgctgatca
