# Supplementary material for: Epigenetic interplay between mouse endogenous retroviruses and host genes
Source: Genome Biol. 2012 Oct 3;13(10):R89. doi: 10.1186/gb-2012-13-10-r89 (PMC3491417; doi:10.1186/gb-2012-13-10-r89)
Supplement: Additional file 4 — All bisulfite sequencing data. Compilation of all bisulfite sequences. [file gb-2012-13-10-r89-S4.zip › IAPti1102177987_TE_brain_129strain.txt]

>ID|8595814 Eps3brain-10_P1105323_076.ab1
ccaaattcccttctccaaatttggaacctttttcggggtttgtttccagggcggtccttt
gttgggttttaggaaaataacacaatggggtgtcgcggcccattctcccaaaaggccccc
tattgcgggggaaataccgccccgtgggttaagggaaaaatccccttccgggaaatttta
ggcgtaaatttttgttaaaattgcggttaaattttgttaaatcagctcctttttaaccca
taggccgaattgggcaaaatcccttttaaatcaaaagaaaaacccagatagggttaagtt
tgttcccgtttggaacaagattcccttattaagaaggtgggatcccaacgtcaaaggggg
aaaaaccttctttccgggcgatggcccactcgtgaaccttccccttaatcagttttttgg
ggtcgaggggcggtaaagcactaaatcggaaccctaaagggagcccccccgatttagagc
ttgacggggaaagccggcgaacgtggcgagaaaggaagggaagaaagcgaaaggagcggg
cgctagggcgctggcaagtgtagcggtcacgctgcgcgtaaccaccacacccgccgcgct
taatgcgccgctacagggcgcgtccattcgccattcaggctgcgcaactgttgggaaggg
cgatcggtgcgggcctcttcgctattacgccagctggcgaaagggggatgtgctgcaagg
cgattaagttgggtaacgccagggttttcccagtcacgacgttgtaaaacgacggccagt
gaattgtaatacgactcactatagggcgaattgggcccgacgtcgcatgctcccggccgc
catggccgcgggatttagttgtgttttaagtggtaaataaataatttgcgtatgtgttaa
gggtattttatgattatttgtgttttgtttttttcgtgacgttaattcggtcgatgggtt
gtagttaattagggagtgatacgttcgaggcgaaggagaatgttttttaagagggacggg
gtttcgttttttttttttttgtttttcgtttttttttttgttttttcgtttttttgtttt
tttttttttttgttttttgtttttttgttttttgtattttgtttttgaagatgtaagaat
aaagttttgtcgtagaagattttggtttgtggtgttttttttggtcggtcgtgagaacgc
gtttaataatagatgatgattagattgtgagggaaataaattttttatttttcgggttgt
ttttggttatggtgttttattacggtagtagttattttaaataagaatttttgtagatga
taattaatcactagtgcggccgcctgcaggtcgaccatatggagagcgcccagccgtgtg
cctc

>ID|8595818 Eps3brain-08_P1105323_060.ab1
cgagaagagagaatagaatatctatcagtagtgatggtgtaggagtgtcacgaaggtata
tatagacgcagatagaatatcaaagtctattagaataataaccataggagtaggggacaa
tttgcccaagaaagtctacacgggcgcggagtgaatctcgcacgaggtgttagaggagaa
taccccgctccgggaaaggttaaacgtataattgtattaaaaagttcgggagagaaatga
gtaaaatcaagtacgtctttaaacaataggcggaagttgcgcaagttcgcctttttatac
aaaaacaaatagcccgagaaagggaataaaggttcttccaaattcggaaacaggagttca
attctttaaggagtaggagatgccaatgttcaaaggggagaaataccgttatatcagggg
tgatggccgccatagggggagccatcacccataataaagtttttgaggatagaggggccg
ctaaagccaagaaattggacaccgtaaagggaacccccgaatttagaacttaaaagggga
aagccgggggaacggggcgagaaaaggagggaagaaaagcgaaaggagccgggcgtaaag
gcgttggacaagtgtagaggtcacgcttaagcataaccaccacacccgcaggggtttaat
gcgccgatacagggcgcgtccattaaccattcagatggggcaactgtagggaagggcgat
cggtgcgggcttcttagttattaagccagctggcgaaagggggatgtgctgcaaggcgat
taagttgggtaacgccagggttttcccagtcacagcgttgtaaaacgacggccagtgaat
tgtaatacgactcactatagggcgaatgggaccggacgtcgcatgctcccggccgccatg
gccgcgggattaattatcatctacaaaaattcttatttaaaataactgctcccgtaataa
aaccccataaccaaaagcaacccgaaaaataaaaaatttatttccctcacaatctaatca
tcatctattattaaacgcgttctcaggaccgaccaaaaaaaacaccacaaaccaaaatct
tctacgacaaaactttattcttacatcttcaaaaacaaaatacaaaaaacaaaaaaccaa
aaaacaaaaaaaaaaaaaaacaaaaaaacgaaaaaacaaaaaaaaaaacgaaaagcaaaa
aaaaaaaacgaaaccccgtccctcttaaaaaacattctccttcgcctcggacgtatcact
ccctaattgactacaacccatcgaccgaattaacgtcacgaagaaaacaaaacacaaata
atcataaaataccgcttaacacatacgcaaattatgtatttaccacttaaaacaccaagt
aaatcagtaggtcgtccgcctgcaggtcgaccatatgaggagcaccgaacgcctgtcgcc
tcn

>ID|8595820 Eps3brain-12_P1105323_092.ab1
cccacttttccccagaaattgccccccttgtaggggtgtgaaatatccccaccagtggtt
aaggagaaatatccgcccttccgggaattgttaggggtttaattttttgtaaaatttcgc
cttaaattttttttaaaatcaggtcctttttttacccaaaaggccgaaattgggcaaaat
tccttttaattcaaaaaaaatagccngaaattagggtgaaggtttgttcccgtttggaca
aagattccactttttaagaaacggggactccaacgtccaaaggggggaaaacccttctat
cagggcgatggccccactacgtgaaccctcccccctaatccagttttttggggtcgaggt
gccgtaaagccctaaatcggaacccctaaagggagcccccgatttagagcttgacgggaa
aacccggcgaacgtggcgagaaaggaagggaagaaagcgaaaggagcgggcgctagggcg
ctggcaagtgtagcggtcacgctgcgcgtaaccaccacacccgccgcgcttaatgcgccg
ctacagggcgcgtccattcgccattcaggctgcgcaactgttgggaagggcgatcggtgc
gggcctcttcgctattacgccagctggcgaaagggggatgtgctgcaaggcgattaagtt
gggtaacgccagggttttcccagtcacgacgttgtaaaacgacggccagtgaattgtaat
acgactcactatagggcgaattgggcccgacgtcgcatgctcccggccgccatggccgcg
ggattttgtgttttaagtggtaaataaataatttgcgtatgtgttaagggtattttatga
ttatttgtgttttgtttttttcgtgacgttaattcggtcgatgggttgtagttaactagg
gagtgatacgttcgaggcgaaggagaatgttttttaagagggacggggtttcgttttttt
tttttttgtttttcgttttttttttgttttttcgtttttttgtttttttcttttttttgt
tttttgtttttttgttttttgcattttgtttttgaagatgtaagaataaagttttgtcgt
agaagattttggtttgtggtgttttttttggtcggtcgtgagaacgcgtttaataataga
tgatgattagattgtgagggaaataaattttttatttttcgggttgtttttggttatggt
gttttattacggtagtagttattttaaataagaatttttgtagatgataattaatcacta
gtgcggccgcctgcaggtcgaccatatggagagctcccacgcgaggctgtaaca

>ID|8595826 Eps3brain-01_P1105323_011.ab1
gagaaggagaacaaaatctttcctttacaattagaagcctctccggggttttttctgggg
gggtacatttagagtttttaagataaaacaaagagggttgcgcgcattttccgaaaaagg
cccccagtgggggtggaatatccccccaatggaagaggaaaatccccctcggaaaatgaa
acggtaatttttgtaaaatcgcggttaattttgttaaattaagccattttttaacccaag
ggcagaaattggcaaattccctataatctaaaaaaaaagccgagatagggttgagtgttt
ttcccatttgagaacaaggtcccctttaaaaaaacgggggttccaacgtcaaagggcgaa
aaacccgttattcagggggaaggcccattacgggaaccatcccccttaataaagtttttg
ggggtagaggtcccgtaaagcactaaattgggaaccctaaagggagcccccgatttagag
cttacgggggaaagccggcgaacgtggcgaaaaaggaaggaaagaaagcgaagggagcgg
gcgctagggcgctgccaagtgtagcggtcacgttgcgagtaaccaccacccccgccgggc
ttaatgcgccgctacagggcgcgtccattcgccattcaggttgcgcaactgttgggaagg
gcgatcggtgcgggcttcttcgctattacgccagctggcgaaagggggatgtgctgcaag
gcgattaagttgggtaacgccagggttttcccagtcacgacgttgtaaaacgacggccag
tgaattgtaatacgactcactatagggcgaattgggcccgacgtcgcatgctcccggccg
ccatggccgcgggattaattatcatctacaaaaattcttatttaaaataactactaccgt
aatgaaaccccataaccaaaaacaacccgaaaaataaaaaatttatttccctcacaatct
aatcatcatctattattaaacgcgttctcacgaccgaccaaaaaaaacaccacaaaccaa
aatcttttacgacaaaactttattcttacatcttcaaaaacaaaatgcaaaaaacaaaaa
aacaaaaaacaaaaaaaaaaaaaaacaaaaaaacaaaaaaacaaaaaaaaaaacgaaaaa
caaaaaaaaaaaaacgaaaccccgtccctcttaaaaaacattctccttcgcctcgaacgt
atcactccctaattaactacaacccatcgaccaaattaacgtcacgaaaaaaacaaaaca
caaataatcataaaatacccttaacacatacgcaaattatttatttaccacttaaaacac
aactaaatcactagtgcggccgcctgcaggtcgaccatatggagagctcccacgcgtgtc
gccn

>ID|8595840 Eps3brain-09_P1105323_075.ab1
aaaaatagggcccacttttaccttcatgtttgggcgcccggcaaattttttttggccacc
cctccgaaaaattttttgtgggtggggaggtttcacccattccttttaggatatggtttt
gggggacggagttgtttttcccggggtcaatacgggatataccccgccccctagcaggac
cttaaaagggctctccatggaaaacgttcttggggcggaaactttccaggattttaaccg
ctgtgagatccagttcgatgtaacccccttgggcacccaattgattttcagcatttttac
ttttcaccagggttttgggtgagcaaaaccaggaaggcaaaatgccgcaaaaaagggaat
aagggcgacacggaaatgtgaatactcatactctccttttttcaatattatgaagcattt
atcagggttattgtctcatgagcggatacatatttgaatgtatttagaaaaataaacaaa
taggggttccgcgcacatttccccgaaaagtgccacctgatgcggtgtgaaataccgcac
agatgcgtaaggagaaaataccgcatcaggaaattgtaagcgttaatattttgttaaaat
tcgcgttaaatttttgttaaatcagctcattttttaaccaataggccgaaatcggcaaaa
tcccttataaatcaaaagaatagaccgagatagggttgagtgttgttccagtttggaaca
agagtccactattaaagaacgtggactccaacgtcaaagggcgaaaaaccgtctatcagg
gcgatggcccactacgtgaaccatcaccctaatcaagttttttggggtcgaggtgccgta
aagcactaaatcggaaccctaaagggagcccccgatttagagcttgacggggaaagccgg
cgaacgtggcgagaaaggaagggaagaaagcgaaaggagcgggcgctagggcgctggcaa
gtgtagcggtcacgctgcgcgtaaccaccacacccgccgcgcttaatgcgccgctacagg
gcgcgtccattcgccattcaggctgcgcaactgttgggaagggcgatcggtgcgggcctc
ttcgctattacgccagctggcgaaagggggatgtgctgcaaggcgattaagttgggtaac
gccagggttttcccagtcacgacgttgtaaaacgacggccagtgaattgtaatacgactc
actatagggcgaattgggcccgacgtcgcatgctcccggccgccatggccgcgggattaa
ttatcatctacaaaaattcttatttaaaataactactaccgtaataaaacaatcactagt
gcggccgcctgcaggtcgaccatatggagagccccaacgcgtgagctcn

>ID|8595841 Eps3brain-07_P1105323_059.ab1
ggtaatgaggtatactgtgagggggtaacggcgctatgaatagtcatgcggattgataga
ggttagcgcgctttgtagaggtctgccttgcgtatcctactttactcgcgatatattttg
gtgatggcattataaggattagcagtgtgggcgtatttatatttctcttagtagcggcgg
tcaagcatcgtcgttgactcggggtcgataagcgcgcgcgatgtggggattagcgatatt
tgttaggtcggcgcttggatgtaatacggtagcttatggcaatcgagtgcacttgttgct
ggagttcgttcctttgtttccatgtgagtattttttcaatagaattgtctgtcaggtgtg
catatatttattactgttggatatctcgacggttgtgtatggtttcgtacttcagtgtca
tggaatcgcgattctagtcccgtattactttgcagtcgtacttggttgttccatcactct
gttagtaccgcttacttcgttctggatcgttcccccgtttctgatttagtgcgttttaat
cgcgtctttatcttatgtttgcggttctcggcatgtgttggatcaagtctacgtggtcat
attactattcactgttaagtaaaattcatcggcgtttggtggtgaggtagtgtgattggt
atatacgttaacgtgtcttgttacaatctgacgtagaattgggcggatttcggttggagc
cgacggttatggtgccgctatatattataagtttttttttacaggctgaacagattggag
catgggacagcaggggtgatggccttggttaacgcgcgtttggggctatggagcatgcct
gatcggggtgttgtgaagtcatgtgttttttggtgtgtagcctacagggtggtgaaggtt
aagtgtaggtgtgtggaactgggatttagagggtgggtgagtgagcattcccgtggtggg
tcaagtccggggagtggccagtatcggctagctctgtgcgcagacatggcgggagggagc
gtctgttgtctcgtcctgccctggtcggtgtgtggagtgcgagtgtaagcggacgttatc
gcagaaatctgggaggtgcagatcagctatcttctgtgtgccctgcctggctttgtcgtc
atgcccggacgtgccgtgtaggggtgcgagtgaactccgggcgagcgggcgagcttgctc
ccgtcggcctgagtcaccagtgtctctctgcaggatgaccttatgtgggtcggagggtgt
ccgggtctgatgtcgtccaggacgcaaataatcatgaaatacccttaacgcatacgcaaa
ttgtttatttgccgcttagaactcacgaggctaaatcagctggtcgtccgcgtgtcattc
ggccaagtgggaagctcggatgtctgtgtcgcgcn

>ID|8595857 Eps3brain-05_P1105323_043.ab1
ttatctggtgtacccccgcccaattttttcctttttctcccggtttggggcacacaagag
aaattcccaaaaggaaaggcgccgaaattttaaccccctcccttttcaaattaagacctt
tcgggttttttccagggggtactattgaggtttgagaaataacacaagggtttccggcac
ttccccaaaaagccccttgtggttggaatacccccacgtgggtaaggaaaatccgccccc
ggaatgtaagcgttatatttttttaaattcgcgtaaaattttttaaatcagtcctttttt
aaccataggccgaatccgccaaatccttataattcaaaaaaatagaccggatagggttga
ggggttttcccatttggaccagagttccattattaagaacgtggactccaacgtcaaagg
gggaaaaaccgtttccagggggatggccccctacgtgaaccttcccctaatcaagttttt
gggggtgaggtgccgtaagccataaatcggaacctaaagggagcccccgatttagagctt
gacggggaaagccggcgaacgtggcgagaaagaagggaagaaagcgaaaggagcgggcgc
tagggcgctggcaagtgtagcggtcacgctgcgcgtaaccaccacacccgccgcgcttaa
tgcgccgctacagggcgcgtccattcgccattcaggctgcgcaactgttgggaagggcga
tcggtgcgggcctcttcgctattacgccagctggcgaaagggggatgtgctgcaaggcga
ttaagttgggtaacgccagggttttcccagtcacgacgttgtaaaacgacggccagtgaa
ttgtaatacgactcactatagggcgaattgggcccgacgtcgcatgctcccggccgccat
ggccgcgggatttagttgtgttttaagtggtaaataaataatttgcgtatgtgttaaggg
tattttatgattatttgtgttttgtttttttcgtgacgttaattcggtcgatgggttgta
gttaattagggagtggtacgttcgaggcgaaggagaatgttttttaagagggacggggtt
tcgttcttttttttttgtttttcgtttttttttttgttttttcgtttttttgtttttttt
ttttttttgttttttgtttttttgttttttgcattttgtttttgaagatgtaagaataaa
gttttgtcgtagaagattttggtttgtggtgttttttttggtcggtcgtgagaacgcgtt
taataatagatgatgattagattgtgagggaaataaattttttacttttcgggttgtttt
tggttatggtgtttcattacggtagtagttattttaaataagaatttttgtagatgataa
ttaatcactagtgcggccgcctgcaggtcgaccatagggagagccccaacgctgttcggg
n

>ID|8595863 Eps3brain-11_P1105323_091.ab1
tgagatggctcttaaaaaaataaacacaatggggggttcgccgccccctctctctccgaa
aaaggcccccctcgtgtgggtgtgaaaattcccccacccgatggggtaaggggaaatatc
ccccctccggaaaatcttaaagcggtatattttttgtttaaaattccgcgttaaaatttt
tgtaaaattcggtcccttttttacccaataggccgaatatggggcaaaattcccttttaa
atccaaaagaaatagccgagaaataggggttgagggttgtttcccatttggaaccaagag
ttcccctttttaaggaaacttgactcccaacgtcaaaggggcgaaaaacccttttttccg
gggggatggcccccttacgtgaacccttcacccttaatcaatttttttggggtcgaggtg
gcgtaaaaccctaaattggaaaccctaaagggagccccccgttttagaacttgacgggga
aagccggcgaacgtggcgagaaaggaagggaagaaagcgaaaggagcgggcgctagggcg
ctggcaagtgtagcggtcacgctgcgcgtaaccaccacacccgccgcgcttaatgcgccg
ctacagggcgcgtccattcgccattcaggctgcgcaactgttgggaagggcgatcggtgc
gggcctcttcgctattacgccagctggcgaaagggggatgtgctgcaaggcgattaagtt
gggtaacgccagggttttcccagtcacgacgttgtaaaacgacggccagtgaattgtaat
acgactcactatagggcgaattgggcccgacgtcgcatgctcccggccgccatggccgcg
ggatttagttgtgttttaagtggtaaataaataatttgcgtatgtgttaagggtatttta
tgattatttgtgttttgtttttttcgtgatgttaatttggtcgatgggttgtagttaatt
agggagtgatacgttcgaggcgaaggagaatgttttttaagagggacggggtttcgtttt
ttttttttttgtttttcgtttttttttttgttttttcgtttttttgtttttttttttttt
tgttttttgtttttttgttttttgtattttgtttttgaagatgtaagaataaagttttgt
cgtagaagattttggtttgtggtgttttttttggtcggtcgtgagaacgcgtttaataat
agatgatgattagattgtgagggaaataaattttttatttttcgggttgtttttggttat
ggtgttttattacggtagtagttattttaaataagaatttttgtagatgataattaatca
ctagtgcggccgcctgcaggtcgagccatatggagagctcccagcgcggcctgattcn

>ID|8595872 Eps3brain-03_P1105323_027.ab1
ttcccgcgttggtgaaaaccgggagaaacccacaaggaaaggggcccgaaagtaaatcca
cttccctttaaattaaagcccttacggtttttctctgcggagaattttaatttttaaata
taaaaatgggttccgcccttttcccaaaaagcccccgttggggttgaatacccaccatgt
gtaagggaaattcccctccagaaatttaagccttaaattttttaaatttcgggttaattt
tgttaaatcagtcctttttaaccaaaaggccgaatgcggcaatttcctttaaatcaaaag
aaatagcccgggatagggttgaggttgttccagtttggaacaggattccctttttaaaga
agggggttcccacgtcaaaggggggaaaaacctttattcagggcgatggccccttacgtg
aaccttccccttaatcaagtttttggggtcgaggggccgtaaagcactaaatccgacccc
taaagggagccccccgatttagagctgacgggggaaagccggcgaacgtggcgagaaagg
aagggaagaaagcgaaaggagcgggcgctagggccctggcaagtgtagcggtcacgctgc
gcgtaaccaccacacccgccgcgcttaatgcgccgctacagggcgcgtccattcgccatt
caggctgcgcaactgttgggaagggcgatcggtgcgggcctcttcgctattacgccagct
ggcgaaagggggatgtgctgcaaggcgattaagttgggtaacgccagggttttcccagtc
acgacgttgtaaaacgacggccagtgaattgtaatacgactcactatagggcgaattggg
cccgacgtcgcatgctcccggccgccatggccgcgggatttagttgtgttttaagtggta
aataaataatttgcgtatgtgttaagggtattttatgattatttgtgttttgtttttttc
gtgacgttaattcggccgatgggttgcagttaattagggagtgatacgttcgaggcgaag
gagaatgttttttaagagggatggggtttcgtttttttttttttttgtttttcgtttttt
tttttgttttttcgtttttttgttttttttttttttttgttttttgtttttttgtttttt
gtattttgtttttgaagatgtaagaataaagttttgtcgtagaagattttggtttgtggt
gttttttttggtcggtcgtgagaacgcgtttaataatagatgatgattagattgtgaggg
aaataaattttttatttttcgggttgtttttggttatggtgttttattacggtagtagtt
attttaaataagaatttttgtagatgataattttaggtaagcggttttttattttaatta
agtgtggaatcactagtgcggccgcctgcaggtcgaccatatggagagctcccagcgctg
cgtccgn

>ID|8595875 Eps3brain-04_P1105323_028.ab1
cgacacaatttggttattttatccgaatgtgggggacaccgaggcatacagccaaggaaa
aaggcgccacagaatgaagaacacctttcctcttgcgatataagagcatttagggagttt
tcttcggcgcgatctatttggatttttaagaaataaaacaggggtgtcgggcaccttccc
caaaaaggcaccctatgtgtgtgaaatcgcccagaagtggaaggggaaattccccctcag
ggaattgaagggttaattttttgtaaaattcgcgataaatttttgtaaatacagatcttt
tttaaacaataggcaagaattggcaaaatcccttttaatacaaaaataagacccgaaatg
ggttaggggtgtttccatttggaaacagagtccccttttaaagaacggggactccaaagt
aaaggggggaaaaccggttttcagggggagtgccccattcggtgacccttccccttatca
aatttttgggggtgggggtgccgtaaagcattaaatgggaacccaaaggggagcccccgg
tttagagctgaccgggaaaacccggcgaacgtggcagaaaggaagggaaagaaagcgaaa
ggagcgggcggtagggcgctggcaagtgtagcggtcacgctgggtgtaaccaccacaccc
gccgcgcttaatgcgccgttacagggcgcgtccattcgccattcaggctgcgcaactgtt
gggaagggcgatcggtgcggccctcttcgttattacgccagctggcgaaagggggatgtg
ctgcaaggcgattaagttgggtaacgccagggttttcccagtcacgacgttgtaaaacga
cggccagtgaattgtaatacgactcactatagggcgaattgggcccgacgtcgcatgctc
ccggccgccatggccgcgggattaattatcatctacaaaaattcttatttaaaataacta
ctaccgtaataaaaccccatacccaaaaccaccccgaaaaataaaaaatttatttccctc
ccaatctaatcatcatctattattaaacgggttctcacgaccgaccaaaaaaaacaccac
aaaccaaaattttttacgacaaaactttattcttacatcttcaaaaacaaaatgcaaaaa
ccaaaaaaccaaaaaccaaaaaaaaaaaaaaaacaaaaaaacgaaaaaacaaaaaaaaaa
acgaaaaacaaaaaaaaaaaaaacgaaaccccgtccctcttaaaaaacattctccttcgc
ctcgaacgtatcactccctaattaactacaacccatcgaccgaattaacgtcacgaaaaa
aacaaaacacaaataatcataaaatacccctaacacatacgcaaattatttatttaccac
ttaaaacacaactagtgcggccgcctgcaggtcgaccatatggagagccccaacgctgca
cgtn

>ID|8595876 Eps3brain-06_P1105323_044.ab1
nacctcggcccacattttccactttttcctccgcgtttggggacaaaacgagggaatacc
ccacaagagataggggccccggattgagacccctttttcctttcaaatttggagcctttt
cgggttttgtcctgcgcggagaccttttgaagtttttgaaaaataccaataggggttcgc
gccacttttcccgaaaatgccccctgatcgggtggaataccccccgatgtgtagggaaat
atcgccttcggaattgtaagcggtaaatttgtttaaattcgggtaaaattttttaattca
gtccatttttaaccaatggcccgaattcggcaaattccttttaatcaaaagaatagcccg
gaatagggttgaggttgttccatttgggaccaagggtccctttttaagaaacgtggattc
caacgtcaaagggcgaaaaaccgtttatcagggcgatggcccactacgtgaaaccttcac
cctaatcaagttttttggggtcggaggtgccgtaaagcactaaatcggaaccctaaaggg
agcccccgatttagagcttgacggggaaagccggcgaacgtgccgagaaaggaagggaag
aaagcgaaaggagcgggcgctagggcgctggcaagtgtagcggtcacgctgcgcgtaacc
accacacccgccgcgcttaatgcgccgctacagggcgcgtccattcgccattcaggctgc
gcaactgttgggaagggcgatcggtgcgggcctcttcgctattacgccagctggcgaaag
ggggatgtgctgcaaggcgattaagttgggtaacgccagggttttcccagtcacgacgtt
gtaaaacgacggccagtgaattgtaatacgactcactatagggcgaattgggcccgacgt
cgcatgctcccggccgccatggccgcgggatttagttgtgttttaagtggtaaataaata
atttgcgtatgtgttaagggtattttatgattatttgtgttttgtttttttcgtgacgtt
aattcggtcgatgggttgtagttaattagggagtgatacgttcgaggcgaaggggaatgt
tttttaagagggacggggtttcgttttttttcttttttgtttttcgtttttttttttgtt
ttttcgtttttttgttttttttttttttttgttttttgtttttttgttttttgcattttg
tttttgaagatgtaagaataaagttttgtcgtagaagattttggtttgtggtgttttttt
tggtcggtcgtgagaacgcgtttaataatagatgatgattagattgtgagggaaataaat
tttttacttttcgggttgtttttggttatggtgttttattacggtagtagttattttaaa
taagaatttttgtagatgacaattaatcactagtgcggccgcctgcaggtcgaccatatg
gagagccccactcgtttcgggn

>ID|8595887 Eps3brain-02_P1105323_012.ab1
ngaaagggccgcagaaatagaactacctctctttaaagtatgggagcttataggggttgt
ttccggggggaaattttaagtgttgagaataaacagagggttcccgccatttcccaaaaa
gccccctaatgaggggaaatcccccaaagggaaaggaaaaatccccctcggaaattaagg
gttataatttggtaaattggggaaaattttggtaaatagcccatttttaaccaaaggggg
aattgggaaaatcctttaaatcaaaagatataccgagaaagggtaaggttgttcccttgg
aaacaaagttcccttttaaagaagggggattcaaggtaaagggagaaaaaccgtttttag
gggaggggccccatacgtgaaccatcccttaatcaagtttttggggtggggggcccgtaa
agcataaaattcaaaccctaaagggagcccccgatttagagtttgacggggaaagccggc
gaccgtggggaaaaaggaagggaagaaaggaaagggagcggccgttaggcgctggcaagg
gtagcggtcacgctgcgagtaaccaccacccccgccgggtttaatgggccgctacagggc
gcgtccattcgccattcaggctgcgcaactgttgggaagggcgatcggtgcgggcttctt
cgctattacgccagctggcgaaagggggatgtgctgcaaggcgattaagttgggtaacgc
cagggttttcccagtcacgacgttgtaaaacgacggccagtgaattgtaatacgactcac
tatagggcgaattgggcccgacgtcgcatgctcccggccgccatggccgcgggattaatt
atcatctacaaaaattcttatttaaaataactactaccgtaataaaaccccataaccaaa
aacaacccgaaaaataaaaaatttatttccctcacaatctaatcatcatctattattaaa
cgcgttctcacgaccgaccaaaaaaaacaccacaaaccaaaattttttacgacaaaactt
tattcttacatcttcaaaaacaaaatccaaaaaacaaaaaagcaaaaaccaaaaaaaaaa
aaaaacaaaaaaacgaaaaaacaaaaaaaaaaacgaaaaacagaaaaaaaaaaaaacgaa
accccgtccctcttaaaaaacattctccttcgcctcgaacgtatcactccctaattaact
acaacccatcgaccgaattaacgtcacgaaaaaaacaaagcacaaataatcataaaatac
ccttaacacatacgcaaattatttatttaccacttaaaacacaactaaatcactagtgcg
gccgcctgcaggtcgaccatatggagagccccacgtgtgcgcan
