# Supplementary material for: Epigenetic interplay between mouse endogenous retroviruses and host genes
Source: Genome Biol. 2012 Oct 3;13(10):R89. doi: 10.1186/gb-2012-13-10-r89 (PMC3491417; doi:10.1186/gb-2012-13-10-r89)
Supplement: Additional file 4 — All bisulfite sequencing data. Compilation of all bisulfite sequences. [file gb-2012-13-10-r89-S4.zip › IAPti1102177987_TE_ES_129strain.txt]

>ID|8595816 Eps3ES-10_P1105323_074.ab1
gagagagagaggcatataggtaataaggggggaacgtagtgggataaataagattactgg
tatgcacagatatgatagaagcgagtggttaagaggaggtgtatagcggtaaggggtaac
gtatatgttataagaaagtcggagtttgacgagatggaatgcatgggctcgtgatggatt
aaaaaaatgcgaaaatagagaagggggtgtgaagtaaaattacgatgaagtgggaaacga
agagatgggggagtatatgacagatagctataataagtcaagtgggtgcaagggggaatt
attcggtngggttaagagaaatgggggtggcagaaaaaaggggatgagtactattattgc
agaggtgcagttatggtgacgcttagggagttgttatggcaaagagtggggggacaatgg
aaaagcattgatgagtaggaattaggtgtaagtgtaagaaagagtaacggtgtagggtaa
ggagcggaagggcttgggaccaagagtcttaagagtattgggtgtgcggaatgattttat
gccgcaagataagggcatggatttaatcatagtatattggttgcagccaggcgggtggtg
tgtgtagtctgagaagttaaagattagagaagttggttcaggggtagaaataataggggt
tgtgagagttaagcggagttggaagggatcaataaaaagtatgctgaaacgatatgagtg
aagggggggaaggattagaggaatacgcacattacgggtcaaccatagatggaggagtat
gtcagtcctatagcagagtgggagcaaaggataaaggtgcaggagtgtcgataggttaaa
gaaaaagcagcggtgcgagtggagcaaaagaataaagggtgacgtaggggtgaaaggaga
agggtaatgagggaatagtgggtaaggtcgaatggagggaagggtgaggtagggggaaaa
gtaggaagaaggggggagaagggaggaagcgtagaagaaggaaaaggggtagagtgttaa
agagcgggtgataagatggttggaaggcggcggtatagaaagaggaggtgaatagtaaag
gggagtcgcgatgaatggacggggtatgataagagatgcagatgaggggagagacgatgt
ctaggttcggggagaagaaattgcttgtttgggcgaaggcctttattgccccacccccat
tttaatgcagagaagtgcagctccctgtagatctctgggccccatttgtacgtggccctc
aggcctggacttacggatcggggggcaatgggcatgaagctctggtccacgggggcgatt
ctgtcgtaggttgagccagcggttgtcgccttaattagtgtctttcttcaggtggatgtg
cagtcccgggtgtgacgagacgcagagagtaatcataaaatgcccttaacacatacacaa
attatttatttacctgttaaaacacaagtaaatcagtagtgcggccgcgtgcagtacgac
catatgggagagtcccaaggcgtatgcctcg

>ID|8595819 Eps3ES-05_P1105323_041.ab1
ctcgtatctattagcgcactacgcgagcatcacgcttgtcaatactgtagtccgcctagt
ataactacatcctgccacacgctatatactatgcatatacactccatagtgtactacgat
ggcacgtggacactcgacatagtgaagatcacgtcactaagctaaatcaatagtaatcat
gctctgcatcagaatataacctaaaggtaccctgtcatacttagtgcgcccaaacgtcat
catcataactatcgacggtatggtcatgcgcctaaatacgctcttagccatacactcagc
gttaccgcataacatatccgctgcatgtaatcactccagcgtgatccagttcaaatgaag
acaaagagcctggcagcatnggataaacanaataaccgtgcgtcatgtacgaatgaagaa
atgctgaacttaaataaggcctcatttcacaaggaatatcaggactctatatctagcaat
acatcctcatacgacacagtacagcagtcagacaataccagatcgcagtccacactacgt
gcagttgaattacttcatatactgttctacacatatataagtgccctatcctactctcat
gtactgtgcataacgtgatcagctccaatcatgagctttggcgtaaaacacgtatatgta
atacactgagtgccccaaacttcagatactatgagttatcaatgtaacaatcgcggtgta
tctgcaattcgttcatcacacgccattatacacatgacactcgcgctgatgttgatatcg
atgaacgcatattcatgagcactacttcgtagtaccacatacagcggcacgcacactcac
actaacattatcgtcttagtcattantattacttacaatctatcaggccgataacttacg
actagaatgatatgcatatattaactatatcacatctaacgatataactcgactacatcg
tctaatctgctcacaattaatcaacttcccatagcttcttaacacctgcatcgatacctg
tatctcagtcctccaatcacaattatatatacaaaatacgtcaagtttatactactaact
atcataaccgccactatagcactacctactcagatgtgcataatctacatcgtacgccgc
aattacataagacatcactacggtcagcctcgtacgccacaacaatacgaatataaccaa
ctattatcaagcatcacgaattattagaagttcgaagacactaaactaagtctcatagat
cgcacagcgcaaagggctaatatagtataagctagaatatccatatagcgagcgctacac
tcctacgggacagctccctcataatagacgattataagagtcggagggcagagattcata
gcatcaccgatagcctaggacgaacacgcaggactacgatgtcttatggactgttaatga
gcgaaaagtcgggcaaaagcgtactaagcaaaataacagcttggtctctactacaaatcg
acttgttataggccgcattccgctatttctccacagcgaagcgacacctgtaacgtacct
atagttcgtcgctacgctttgactatacgtactccgcaaactagacagttaaatactaag
tcgtgcaccaatggacctctagtagacgaggcgcgatagagtagactatttcgcccatcc
agagtacctacagagtgtaactcgtgcgcatatactgccatgtcgtcagcagatcctaag
aaccagactagtgctactagtttgagggtacncaatccttaccggtcactcttgaatagt
agtagaaggtatgcattccaagccgccaggctgctaacaatgagagcagctacttgcacc
taaaatcgatgacctgtaccgcattcctagaagccaagtgtcgcgccagcaagcataacg
ctacgtatgctcctacagcacgcggtgagagcggtgtgctaccccgttcgtctagagatg
cgaagtcacgaccgcttcactccagtctctctcgcatgcatggagcactggctatgagtc
gagtcttgctccaggaggctaggacatgtgggtatgcgcagagatgcgacgtggccgccc
ttgaactgcggatggcgcatatcgtcggctcatgacgagctgttctgataccgtctcatg
actccattgcgaggncacttatgtgtgtgactagctaccgtggtacgtagacaacaatga
cangtagganctactctctcatgctttgtactctttctgtgcggcctccgganggattgg
acatccctactgacacgtctacgacatcgttnnn

>ID|8595827 Eps3ES-06_P1105323_042.ab1
tgaaatggaaagggaaggagggagatgggggtgatagggaggggtaggaaagagaaacga
gcgtatgtttaagtaagatcagaagtttggcgcaagtacggaaggataaaggagtatgac
agaatcgatgaagtaaagtaagagtcgaagagagagtgtaaagtaaagaaggttctgcta
gctaagtatgaagcatgagaacaagagagagagccgggggaagaagatagtggaaaaaga
gagataggaatagtgtgtgagaaaagagtaaaaaaaaaagaaaaggaagggcggaaaggc
gggaaaaagagagataataaagagcaagtggagagaaaagataaaagagaaggagaacag
aacatataaacagagcgaagaataagaagagagatgggggagaaaataggtagaaagaag
tgtttatgaataaacagaggaagaagggaaaacgagacaaacgaaagtgataagatagga
aagagggatatgagcagggcgtataagatgagagaaggaaacaacggtgaaagattagag
agataacgaatgaaaagtaagtaaaagagaaggagaagaggaaatagaattacaaataga
aacattgacgtgagataagagacaaagggtagaggagaaacgaaagagatagaaagaata
caagaagaaagagaaaaagggaagaggtagaaaaagaaaaagggaagtggggataagagg
gagacgagaaagatgataaaagtgagaaggacgaaggaaaaggggaagtagagagaacaa
aaggaagaagaagtggaggaggggtgagaaaagagagaggaagggagaaagaaaacaaaa
tagagatagtgcggaaggagaaaggcggaagagtaggaagggggggataagaaacaaggg
ggagaggatcggatgaggaagattgttagtgaaaataactactaccgtaataaaacacca
taaccaaaaacaacccgaaaaataaaaaatttatttccctcacaatctaatcatcatcta
ttattaaacgcgttctcacgaccgaccaaaaaaaacaccacaaaccaaaatcttttagga
caaaactttattcttacatcttcaaaaacaaaatccaaaaaacaaaaaaacaaaaaacaa
aaaaaaaaaaaaacaaaaaaacgaaaaaacaaaaaaaagaacgaaaaacaaaaaaaaaaa
aaaacgaaaccccgtccctcttaaaaaacattctccttcgcctcgaacgtatcactccct
aattaactacaacccatcgaccgaattaacgtcacgaaaaaaacaaaacacaaataatca
taaaatacccttaacacatacgcaaattatttatttaccacttaaaacacaactaaatca
ctagtgcggccgcctgcaggtcgaccatatggagagccccagactctgcacgccn

>ID|8595831 Eps3ES-08_P1105323_058.ab1
naacgagagcacactccaacaaggatatggggcccggaaatggaaactaatnctccttta
cgaattaagaaccattaccggttattttttccggcggaacactttgtgttatttgaagaa
taaaaaatggggtttcccgccatttcccgcaaaaggccccctaatcggttgaaatcccgc
ccaaatggtaaaaggaaaattccccctccggaaatgtgaggcttaattattttttaaatt
cgcggtaaatttttgtaaattccgctcttttttaacccataaggcgaaaatcggcaaaat
ccttcttaattcaaaagaatagcccgagaaagggtgagggttgttcacgttggaacaagg
atcccctattaaagaacggggacttccacgtccaaaggggaaaaaccgtttttcaggggg
agggcccactagtgaaccttccccctaatccaattttttgggtgtgaggtgccgtaaacc
actaattcggaccccttaagggagcccccgatttagagcttgacggggaaagccggcgaa
cgtggcgagaaaggaaggaagaaagcgaaaggagcgggcgctagggcgctggcaagtgta
gcggtcccgctgcgcgtaacccccacacccgccgcgcttaatgcgccgctacagggcgcg
tccattcgccattcaggctgcgcaactgttgggaagggcgatcggtgcgggcctcttcgc
tattacgccagctggcgaaagggggatgtgctgcaaggcgattaagttgggtaacgccag
ggttttcccagtcacgacgttgtaaaacgacggccagtgaattgtaatacgactcactat
agggcgaattgggcccgacgtcgcatgctcccggccgccatggccgcgggatttagttgt
gttttaagtggtaaataaataatttgcgtatgtgttaagggtattttatgattatttgtg
ttttgtttttttcgtgacgttaattcggtcgatgggttgtagttaattagggagtgatac
gttcgaggcgaaggagaatgttttttaagagggacggggtttcgtttttttttttttttg
tttttcgttttttttttgttttttcgtttttttgtttttttttttttttttgttttttgt
ttttttgttttttgtattttgtttttgaagatgtaagaataaagttttgtcgtagaagat
tttggtttgtggtgttttttttggtcggtcgtgagaacgcgtttaataatagatgatgat
tagattgtgagggaaataaattttttatttttcgggttgtttttggttatggtgttttat
tacggtagtagttattttaaataagaatttttgtagatgataattaatcagctagtgcgg
ccgcctgcaggtcgaccaatgagaagctcccaagtctgtgccgcgn

>ID|8595833 Eps3ES-03_P1105323_025.ab1
tgactagtagagacgcgcccgaaatatacagctttttatccgcgttgagaaacaaacagg
aaaagcgaaaaagagaagagggccaagaggagagaggccttttcctttctggatatgggg
atatgcggagtttttgagggagggtaacatgaggtttgaaaaataaaaaataggtttctc
gcactcttcccagaaagccccctgggaggtgtaaatcggaccgagggaaaggagaaatcc
ccctccggaatgtaagggatgaatttgttaaaatctggggtaaattttttaaaaagactc
ctttttaaccgaaagacgaattgggaaaatcccttataatcaaaaaattaacccaattag
ggttgatgtttattccatttggaacaaagatcccacatttaagaacgtggattcaacgtc
aaaaggggaaaaacctttctataagggcgaaggcccattaaggtaaccattcaccctaat
caagtttttggggtcggaggtgccgtaaagcattaattggaaccctaaaagggagccccc
gatttagatcttgacagggaaagccggcgaaactggggaaaaaggaagaaaagaaaggaa
aggagcgggcgctagggcgctggcaagtgtagcggtcacgctgcgggtaaccaccacacc
caccgcgcttaatgcgccgctacagggggcgtccattcgccattcagggtgcgcaactgt
tgggaagggcgatcggtgcgggcctcttcgctattacgccagctggcgaaagggggatgt
gctgcaaggcgattaagttgggtaacgccagggttttcccagtcacgacgttgtaaaacg
acggccagtgaattgtaatacgactcactatagggcgaattgggcccgacgtcgcatgct
cccggccgccatggccgcgggattaattatcatctacaaaaattcttatttaaaataact
actcccgtaataaaaccccataaccaaaaacaacccgaaaaataaaaaatttatttccct
cacaatctaatcatcatctattattaaacgcgttctcacgaccgaccaaaaaaaacacca
caaaccaaaatcttctacgacaaaactttattcttacatcttcaaaaacaaaatacaaaa
aacaaaaaaacaaaaaacaaaaaaaaaaaacaaaaaaacgaaaaaacaaaaaaaaaacga
aaaacaaaaaaaaaaaaaaacgaaaccccgtccctcttaaaaaacattctccttcgcctc
gaacgtatcactccctaattaactacaacccatcgaccgaattaacgtcacgaaaaaaac
aaaacacaaataatcataaaatacccttaacacatacgcaaattatttatttaccactta
aaacacaactagtgcggccgcctgcaggtcgaccatatggagagctcccactctagtcgn

>ID|8595859 Eps3ES-11_P1105323_089.ab1
gtgatgaatggtaaagtgtataggtgtgaaagagagcggagaataagagaggggtaagta
aagaaggatatatcgggtgtagggtgatggaaatgagcataaagaaaggatgtgaagaat
gcagtggtgtgggaggtaagatgagagagtgttggagggcagatataaagggaaacgatg
cgggtggagaaagagaagaaggaatagcgggaaaggaaagagtggagtatagggaaaaaa
gataaaaaggaaaaggtgagtgggaaagtaatgaggtcgagagacaaatagtgggaagta
gaagtggagcaatgaattaatatacgagacatgtgatacaagcataaaaggtaggtgaga
gtagggagaaagtaagtgaagaaatggagaaagaagggtaatatatgaggaagagtaaga
ggtaggaaagtagggagtgaagggacaaaggttagaatatagtgtggaaaatgatatgat
aatatataatggtaagagtgtgatcaatgcaatagaccgattgtaatttgtatatgcgag
atacagaaagtggggaaaagatgagagcaataataagggtagaaagagacgggatttata
atatataattagaacgggacaaagaagggtggaagaaagtgaaaaggctatgtgaaaatg
gcgggaggagagaagttcacagtaatgtgaattagaaaaaaggggagtgatatgtaaaag
aagtatcgggaattgagatggagatatagttaagagtgaaatggaggaaggggtggtagt
gagtaggaaaaagtgtaacagagaggggggaagtatgagtaggaggagagaggtgtgaaa
gataactactaccataataaaacaccataaccaaaaacaacccgaaaaataaaaaattta
tttccctcacaatctaatcatcatctattattaaacgcgttctcacgaccgaccaaaaaa
aacaccacaaaccaaaattttttacgacaaaactttattcttacatcttcaaaaacaaaa
tgcaaaaaacaaaaaaacaaaaaacaaaaaaaaaaaaaacaaaaaaacgaaaaaacaaaa
aaaaaacgaaaaacaaaaaaaaaaaaacgaaaccccgtcccttttaaaaaacattctcct
tcgcctcgaacgtatcactccctaattaactacaacccatcgaccgaattaacgtcacga
aaaaaacaaaacacaaataatcataaaatacccttaacacatacgcaaattatttattta
ccacttaaaacacaactaaatcactagtgcggccgcctgcaggtcgaccatatggagagt
cccaggcgcgggattgaatcn

>ID|8595867 Eps3ES-07_P1105323_057.ab1
tagatagtatacatagtgtaataagaagcgagtagatacatagcaggcagtagattaaaa
acgaggcaagtacgagaaatgaaaagagagcagcggaaagaagccatagtaaagtaataa
tggtatatgcaggcgaagagatcgaatggaggcgacagatgacaaggagagtaagttggc
tgttatgaggaagataatatacgtaaatagaaggaggggggcggtaagagagagtaggat
gctataagaggatagttaaagtatggtgggaattaggaagagaggtataataaaggagag
aagagtaggggggcaaaaataaggtacagaaaagaggaaagtgcgcaatagacagagaac
gaagtagaaaataataagtaaagaagaagtagagtaatggagtggtgaaaatgaggaaag
atgcggacgaatgtgatatagagatgaaaagaacgaagaatgcgaaagattggagagatt
agtagggatagatttgaagagaagatatcatgtaaggagaagatacaatatagaggaaag
aacttaatgtattcaagagaaatgatatcagttaatgaaagtaattggataaaatgtagg
aaaattaaagtagaagtacatagaaacgtataaataaaagcagtatgggagagaatatag
aaagaaagcgagataagaataatggaagtcatgaaaataagtagggataagagaatagga
agtggtggagaataataagaaaggaatagaagcgaaaagaagggagaaaggattagtaga
aaataggaagaaggaggaaggaaaaaagggagaggtagaaaaagaagaaaatgaagatac
gggagaagaggataagaaaaaggaagtagaagggcgaaggagaaagaacaaaaacatagg
ggtaatgagaaaggcgaaagagatggaagagagaaaaagatacaaggtgaatagggagcg
aggagaagagggatagtggaaagtgtagataaacgggaataaaacaccataaccaaaaac
aacccaaaaaataaaaaatttatttccctcacaatctaatcatcatctattattaaacgc
gttctcacgaccgaccaaaaaaacaccacaaaccaaaattttctacgacaaaactttatt
cttacatcttgaaaaacaaaatgcaaaaaacaaaaaaccaaaaaacaaaaaaaaaaaaaa
acaaaaaagcgaaaaagcaaaaaaaaacgaaagacaaaaaaaaaaaaaaacgaaaccccg
tccctcttaaaaaacattgtccttcgcctcgaacgtatcactccctaattaactacaacc
catcgagcgggaattaacgtcacgaaaaaaacaaaacacaaataatcataaaataccgtt
aacacatacgcaaattatttatttaccacttaaaacagaactaaatgattatttcggccg
cttccaggtcggccataggagagccgcaatccgtccaacccn

>ID|8595870 Eps3ES-04_P1105323_026.ab1
caattatccgtaggcctatgacacctccgccacgatttatctttttttcacggttgtgtg
gaacaacggagacaaccccaaaagaaatgcgcgccgaaagaaacctcctcttccctttcc
aattaaacacttttccggttttgttctcgggggtatcttttggaggttttagaaaataac
aatagggttccggcacctttcccgaaaaggtccctgatggggttgaaatcccacacaatt
cgaaggagaaattccgcttcggaaatgtaagcgttaatattttttaaattccggttaaat
ttgttaaattcggctcatttttaacccaaggcccgaattggcaaattcccttttattcca
aagaataggccgagatagggttgaggttgttccagtttgaaacagaggtcccctattaaa
gaacgtggttccaacgtcaaagggcgaaaaacggtctttccgggcgaggcccccttacgt
gaaccatcaccctaatcaagtttttggggtcgaggtgccgtaaagcataaattcgaaccc
taaagggagcccccgattagagcttgacgggaaagccggcgaacgtggcgagaaagaagg
gaagaaagcgaaaggagcgggcgctagggcgctggcaagtgtagcggtcacgctgcgcgt
aaccaccacacccgccgcgcttaatgcgccgctacagggcgcgtccattcgccattcagg
ctgcgcaactgttgggaagggcgatcggtgcgggcctcttcgctattacgccagctggcg
aaagggggatgtgctgcaaggcgattaagttgggtaacgccagggttttcccagtcacga
cgttgtaaaacgacggccagtgaattgtaatacgactcactatagggcgaattgggcccg
acgtcgcatgctcccggccgccatggccgcgggatttagttgtgttttaagtggtaaata
aataatttgcgtatgtgttaagggtattttatgattatttgtgttttgtttttttcgtga
cgttaattcggtcgatgggttgtagttaattagggagtgatacgttcgaggcgaaggaga
atgttttttaagagggatggggttttgtttttttttttttgttttttgtttttttttgtt
tttttgtttttttgttttttttttttttgttttttgtttttttgttttttgtattttgtt
tttgaagatgtaagaataaagttttgtcgtagaagattttggtttgtggtgttttttttg
gtcggtcgtgagaacgcgtttaataatagatgatgattagattgtgagggaaatagattt
tttattttttgggttgtttttggttatggtgttttattacggtagtagttattttaaata
agaatttttgtagatgataattaatcactagtgcggccgcctgcaggtcgaccatatgga
gagccccaacgccttaccgcn

>ID|8595888 Eps3ES-02_P1105323_010.ab1
ttccaggtttggggacacacggagagaattccacaaaggatagggcgccgcaaatggaac
tccactttccttttcaatattagaacctttcgcgggttattttctgggcgtatctttttg
aatgttttgaaattaacaaatgggtttccggccctttcccagaaaggtcccccggtgggg
ttgtaaatccgaccaatggggaaggaaaatcccccctcggaatttttagcgtttattttt
tttaaaatcccgtaaatttttgttaaatccgctcttttttaccaatagcccgaatgggca
aaatcctttaaaatcaaagaatagacccgaattgggttgatgttttttcactttggaaca
agattcccctattaaagaacggggattccaacgtcaagggggaaaaaccctttttcaggg
ggatggccccttcgtgacccttccccctaatccagttttttggggtcgaggggccgtaaa
acactaaatcggaaacctaaagggagcccccgatttagagcttgacgggaaaatcggcga
acgtggcgagaaaggaagggaagaaagcgaaaggagcgggcgctagggcgctggcaagtg
tagcggtcacgctgcgcgtaaccaccacacccgccgcggttaatgcgccgctacagggcg
cgtccattcgccattcaggctgcgcaactgttgggaagggcgatcggtgcgggcctcttc
gctattacgccagctggcgaaagggggatgtgctgcaaggcgattaagttgggtaacgcc
agggttttcccagtcacgacgttgtaaaacgacggccagtgaattgtaatacgactccct
atagggcgaattgggcccgacgtcgcatgctcccggccgccatggccgcgggattagttg
tgttttaagtggtaaataaataatttgcgtatgtgttaagggtattttatgattatttgt
gttttgtttttttcgtgacgttaattcggtcgatgggttgtagttaattagggagtgata
cgttcgaggcgaaggagaatgttttttaagagggacggggtttcgttttttttttttttt
gtttttcgtttttttttttgttttttcgtttttttgttttttttttttttttgttttttg
tttttttgttttttgtattttgtttttgaagatgtaagaataaagttttgtcgtagaaga
ttttggtttgtggtgttttttttggtcggtcgtgagaacgcgtttaataatagatgatga
ttagattgtgagggaaataaattttttatttttcgggttgtttttggttatggtgtttta
ttatggtagtagttattttaaataagaatttttgtagatgataattaatcactagtgcgg
ccgcctgcaggtcgaccatatggagagccccgcttgaccccc

>ID|8595893 Eps3ES-12_P1105323_090.ab1
ttcttatatgttcacaccctccagaaggaaggttttttggtgacggggaggtttctaccc
caagttcttttgaagaatatggttattgcggcgaccggatttttttttgcccggcgtaca
ttatgggaataattccggcccccataaggagaacctttaaaggggttcatcaattgaaaa
agtttttgcggggggaaaaattttaaagggattttacggcttgttaaaatcccggtttaa
tgttaccccatttgtgcaccccaaattatttttcaacattttttatttttacccagggtt
tttggggtggcaaaaaacaggaaggaaaaatgccgccaaaaaaggggataaggggcgaca
gggaaatgttgaaatactcatattctttcctttttcaatattattgaagcatttatcagg
gttattgtctcatgaggggatacattatttgaatgtatttagaaaaataaacaaataggg
gttccgcgcacatttccccgaaaagtgccacctgatgcggtgtgaaataccgcacagatg
cgtaaggagaaaataccgcatcaggaaattgtaagcgttaatattttgttaaaattcgcg
ttaaatttttgttaaatcagctcattttttaaccaataggccgaaatcggcaaaatccct
tataaatcaaaagaatagaccgagatagggttgagtgttgttccagtttggaacaagagt
ccactattaaagaacgtggactccaacgtcaaagggcgaaaaaccgtctatcagggcgat
ggcccactacgtgaaccatcaccctaatcaagttttttggggtcgaggtgccgtaaagca
ctaaatcggaaccctaaagggagcccccgatttagagcttgacggggaaagccggcgaac
gtggcgagaaaggaagggaagaaagcgaaaggagcgggcgctagggcgctggcaagtgta
gcggtcacgctgcgcgtaaccaccacacccgccgcgcttaatgcgccgctacagggcgcg
tccattcgccattcaggctgcgcaactgttgggaagggcgatcggtgcgggcctcttcgc
tattacgccagctggcgaaagggggatgtgctgcaaggcgattaagttgggtaacgccag
ggttttaccagtcgagacgttgtaaaacgactgccagtgaagtgtaatacgactcactat
agggcgagagttgggcctgacgtggcatgctcccggccaccatggccggcgggatatcac
tagagcggccgcctgcaggtggaccaagggagagtccgggcgcggctgatttt

>ID|8595895 Eps3ES-09_P1105323_073.ab1
tagtaagagacggaagagcgagtaaaggggagtgacggcgtgggcaagaaactagaagcg
cgcgagtaaagattgtcaagtaacagggtcgtagacgagccggaaaagtggtaagggaac
acgatagacaaagatggatcgagagcgggaacgaacagatagagcgaggcaggaggagag
gagggatcaagggttatagaggtaagggaggtaaaaataaagagcgagtaaaagtgaaac
gatatagaagggcgggaaaaggggagtaagttgtatataaaaggaagcgcaggagtggga
aagaactaagagtgggataagaggagaaggggaggaagaaagagaaggaaagaacgaaga
agataaaaagagatgagaggatacgcaggaagacaaggaaacaaaagagggggcgcggta
atagaaaagagggaaagggaggagtagggaaaagaggggtgaagcggaggaggagcgaat
ggaggaggcgaaggcgagctgagataaggaaagtatgggattagaagccaagcagaggta
gaaaaatcaggaggaggaaagaagaattgaaggtcagaggtggaatgagtctggaaagag
gagaaagtaataataagagggtgcgagggaagagaaggaaaagaagagaggacgataagg
ggagaaaagggtatatgaagattaagggaaaaagagagaaggaggatgggaaaaaaaagt
gaaagggggttgccgataaagaaagggaggaaatacaggaagggggagacggtaaaggaa
aagggacggagcgagatgataaagaagagaaaaggagagaacgggaaagaaggagaggag
gagagtagagaaaggagcggaggaaggagagaaggaagaaaggagaagaggagaaggagg
gaaagagaaaaagggggagaagggaagaggggagagatggaaaaagagtgggagcgtagt
aaagcaccataaccaaaaacaacccaaaaaataaaaaatttatttccctcacaatctaat
catcatctattattaaacgcgttctcacgaccgaccaaaaaaaacaccacaaaccaaaat
cttcttggacaaaactttattcttacatcttcaaaaacaaaatacaaaaaacaaaaaacc
aaaaaacaaaaaaaaaaaaaaaacaaaaaaacgaaaaaacaaaaaaaaaacgaaaaacaa
aaaaaaaaaacgaaaccccgtccctcttaaaaaacattctccttcgcctcgaacgtatca
ctccctaattaactacaacccatcgaccgaattaacgtcacgaaaaaaacaaaacacaaa
taatcataaaatacccttaacacatacgcaaattatttatttaccacttaaaacacaacg
taaatcactagtgcggccgcctgcaggtcgaccatatgagagctcccgctgtaggtctc

>ID|8595897 Eps3ES-01_P1105323_009.ab1
aaggaataagggccgccgaaatgtaaacccctctctctccttctcaatatgaggaccctt
ttcggtggtttttctccagggcgaaaattttgtagtgtttttgaaaaataaccaaaaggg
gttccgcccctcttctccgagaaagggcccacgatggggtgggaaaaccggccacagagg
gtaggggaaaatacccgcttcggaatatgtaagggtttattttttgtaaaaattccggtt
aatatttttttaatcagctccttttttaacccaataggccgaatttggcaaaattccttt
taaaatcaaaagaatagcccgagatgggttgaggtgtttttccagtttgaacaaggagtc
cccctttaaagaacgtggactcccaacgtcaaagggcgaaaacccgtctttcagggcgag
gccccactacgtgaaccatcccccttattcaagttttttggggtcgaggtgccgtaaagc
cataaatcggaaccctaaagggagcccccgatttagagcttgacggggaaaacccggcga
acgtgccgagaaaggaagggagaaagcgaaaggagcgggcgctagggcgctggcaagtgt
agcggtcacgctgcgcgtaaccaccacacccgccgcgcttaatgcgccgctacagggcgc
gtccattcgccattcaggctgcgcaactgttgggaagggcgatcggtgcgggcctcttcg
ctattacgccagctggcgaaagggggatgtgctgcaaggcgattaagttgggtaacgcca
gggttttcccagtcacgacgttgtaaaacgacggccagtgaattgtaatacgactcacta
tagggcgaattgggcccgacgtcgcatgctcccggccgccatggccgcgggatttagttg
tgttttaagtggtaaataaataatttgcgtatgtgttaagggtattttatgattatttgt
gttttgtttttttcgtgacgttaattcggttgatgggttgtagttaattagggagtgata
cgttcgaggcgaaggagaatgttttttaagagggacggggtttcgttttttttctttttt
gtttttcgtttttttttgttttttcgtttttttgtttttttttttttttgttttttgttt
ttttgttttttgtattttgtttttgaagatgtaagaataaagttttgtcgtagaagattt
tggtttgtggtgttttttttggtcggtcgtgagaacgcgtttaataatagatgatgatta
gattgtgagggaaataaattttttattttttgggttgtttttggttatggtgttttatta
cggtagtagttattttaaataagaatttttgtagatgataattaatcactagtgcggccg
cctgcaggtcgaccatatgggagagccccaacaaggctcgccn
