# Supplementary material for: Epigenetic interplay between mouse endogenous retroviruses and host genes
Source: Genome Biol. 2012 Oct 3;13(10):R89. doi: 10.1186/gb-2012-13-10-r89 (PMC3491417; doi:10.1186/gb-2012-13-10-r89)
Supplement: Additional file 4 — All bisulfite sequencing data. Compilation of all bisulfite sequences. [file gb-2012-13-10-r89-S4.zip › IAPti1102177987_TE_oppositeLTR_brain_129strain.txt]

>ID|8696698 Eps5brain-07_P1205548_089.ab1
aagcactaaatcggaaccctaaagggagcccccgatttagagcttgacggggaaagccgg
cgaacgtggcgagaaaggaagggaagaaagcgaaaggagcgggcgctagggcgctggcaa
gtgtagcggtcacgctgcgcgtaaccaccacacccgccgcgcttaatgcgccgctacagg
gcgcgtccattcgccattcaggctgcgcaactgttgggaagggcgatcggtgcgggcctc
ttcgctattacgccagctggcgaaagggggatgtgctgcaaggcgattaagttgggtaac
gccagggttttcccagtcacgacgttgtaaaacgacggccagtgaattgtaatacgactc
actatagggcgaattgggcccgacgtcgcatgctcccggccgccatggccgcgggatttt
gaagtaggttatatataaattgagtgtagttttatattaatttgatataagttagattta
ttagatacgaggaaattttagttgagataaagtttttataagattttattgtagggtatt
tttttaattagtagttggtaggagaaggttcaagtttgggttttataagaaagtaaattg
agtaagttagtaagtagtattttattatggtttttgttttagattttgtttttaggtttt
tgttttgtttgaatttttttttttattgtttttgatgattgttgggagtcgcgtttatat
tcgtcgttataagatggcgttgatagttgtgttttaagtggtaaataaataatttgcgta
tgtgttaagggtattttatgattatttgtgttttgtttttttcgtgacgttaattcggtc
gatgggttgtagttaattagggagtgataatcactagtgcggccgcctgcaggtcgacca
tatggagagccccaacgctgatct

>ID|8696730 Eps5brain-02_P1205548_042.ab1
ntatcagggcgatggcccactacgtgaaccatcaccctaatccagttttttggggtcgag
gtgccgtaaagcactaaatcggaaccctaaagggagcccccgatttagagcttgacgggg
aaagccggcgaacgtggcgagaaaggaagggaagaaagcgaaaggagcgggcgctagggc
gctggcaagtgtagcggtcacgctgcgcgtaaccaccacacccgccgcgcttaatgcgcc
gctacagggcgcgtccattcgccattcaggctgcgcaactgttgggaagggcgatcggtg
cgggcctcttcgctattacgccagctggcgaaagggggatgtgctgcaaggcgattaagt
tgggtaacgccagggttttcccagtcacgacgttgtaaaacgacggccagtgaattgtaa
tacgactcactatagggcgaattgggcccgacgtcgcatgctcccggccgccatggccgc
gggattttgaagtaggttatatataaattgagtgtagttttatattaatttgatataagt
tagatttattagatacgaggaaattttagttgagataaagtttttgtaagattttattgt
agggtatttttttaattagtagttggtaggagaaggtttaagtttgggttttataagaaa
gtaaattgagtaagttagtaagtagtattttattatggtttttgttttagattttgtttt
taggtttttgttttgtttgaatttctttttttattgtttttgatgattgttgggagtcgc
gtttatattcgtcgttataagatggcgttgatagttgtgttttaagtggtaaataaataa
tttgcgtatgtgttaagggtattttatgattatttgtgttttgtttttttcgtgacgtta
attcggtcgaggggttgtagttaattagggagtgataatcactagtgcggccgcctgcag
gtcgaccatatggagagccccaacgctgac

>ID|8696775 Eps5brain-05_P1205548_073.ab1
tatcaaagttttttgggtcngaggtgccgtaaagcactaaatcggaaccctaaagggagc
ccccgatttagagcttgacggggaaagccggcgaacgtggcgagaaaggaagggaagaaa
gcgaaaggagcgggcgctagggcgctggcaagtgtagcggtcacgctgcgcgtaaccacc
acacccgccgcgcttaatgcgccgctacagggcgcgtccattcgccattcaggctgcgca
actgttgggaagggcgatcggtgcgggcctcttcgctattacgccagctggcgaaagggg
gatgtgctgcaaggcgattaagttgggtaacgccagggttttcccagtcacgacgttgta
aaacgacggccagtgaattgtaatacgactcactatagggcgaattgggcccgacgtcgc
atgctcccggccgccatggccgcgggattttgaagtaggttatatataaattgagtgtag
ttttatattaatttgatataagttagatttattagatacgaggaaattttagttgagata
aagtttttataagattttattgtagggtatttttttaattagtagttggtaggagaaggt
ttaagtttgggttttataagaaagtaaattgagtaagttagtaagtagtattttattatg
gtttttgttttagattttgtttttaggtttttgttttgtttgaattttttttttcattgt
ttttgatgattgttgggagtcgcgtttatattcgtcgttataagatggcgttgacagctg
tgttttaagtggtaaataaataatttgcgtatgtgttaagggtattttatgattatttgt
gttttgtttttttcgtgacgttaattcggtcgatgggttgtagttaattagggagtgata
atcactagtgcggccgcctgcaggtcgaccatatggagagccccaacgctga

>ID|8696784 Eps5brain-01_P1205548_041.ab1
nagggcgatggcccactacgtgacccatcaccctaatcaagttttttggggtcgaggtgc
cgtaaagcactaaatcggaaccctaaagggagcccccgatttagagcttgacggggaaag
ccggcgaacgtggcgagaaaggaagggaagaaagcgaaaggagcgggcgctagggcgctg
gcaagtgtagcggtcacgctgcgcgtaaccaccacacccgccgcgcttaatgcgccgcta
cagggcgcgtccattcgccattcaggctgcgcaactgttgggaagggcgatcggtgcggg
cctcttcgctattacgccagctggcgaaagggggatgtgctgcaaggcgattaagttggg
taacgccagggttttcccagtcacgacgttgtaaaacgacggccagtgaattgtaatacg
actcactatagggcgaattgggcccgacgtcgcatgctcccggccgccatggccgcggga
tttgaagtaggttatatataaattgagtgtagttttatattaatttgatataagttagat
ttgttagatacgaggaaattttagttgagataaagtttttataagattttattgtagggt
atttttttaattagtagttggtaggagaaggtttaagtttgggttttataagaaagtaaa
ttgagtaagttagtaagtagtattttattatggtttttgttttagattttgttttaggtt
tttgttttgtttgaatttttttttttattgtttttgatgattgttgggagtcgcgtttat
attcgtcgttataagatggcgttgatagttgtgttttaagtggtaaataaataatttgcg
tatgtgttaagggtattttatgattatttgtgttttgtttttttcgtgacgttaattcgg
tcgatgggttgtagttaattagggagtgataatcactagtgcggccgcctgcaggtcgac
catatggagagccccaacgcgt

>ID|8696813 Eps5brain-03_P1205548_057.ab1
gatggcccactacgtgacccatcaccctaatcaagttttttggggtcgaggtgccgtaaa
gcactaaatcggaaccctaaagggagcccccgatttagagcttgacggggaaagccggcg
aacgtggcgagaaaggaagggaagaaagcgaaaggagcgggcgctagggcgctggcaagt
gtagcggtcacgctgcgcgtaaccaccacacccgccgcgcttaatgcgccgctacagggc
gcgtccattcgccattcaggctgcgcaactgttgggaagggcgatcggtgcgggcctctt
cgctattacgccagctggcgaaagggggatgtgctgcaaggcgattaagttgggtaacgc
cagggttttcccagtcacgacgttgtaaaacgacggccagtgaattgtaatacgactcac
tatagggcgaattgggcccgacgtcgcatgctcccggccgccatggccgcgggattttga
agtaggttatatataaattgagtgtagttttatattaatttgatataagttagatttatt
agatatgaggaaattttagttgagataaagtttttataagattttattgtagggtatttt
tttaattagtagttggtaggagaaggtttaagtttgggttttataagaaagtaaattgag
taagttagtaagtagtattttattatggtttttgttttagattttgttttcaggtttttg
ttttgtttgaattttttttttcattgtttttgatgattgttgggagtcgcgtttatattc
gtcgttataagatggcgttgatagttgtgttttaagtggtaaataaataatttgcgtatg
tgttaagggtattttatgattatttgtgttttgtttttttcgtgacgttaattcggtcga
tgggttgtagttaaatcactagtgcggccgcctgcaggtcgaccatatggagagccccaa
cgct

>ID|8696828 Eps5brain-11_P1205548_023.ab1
ccactacgtgacccatcaccctaatcaagttttttggggtcgaggtgccgtaaagcacta
aatcggaaccctaaagggagcccccgatttagagcttgacggggaaagccggcgaacgtg
gcgagaaaggaagggaagaaagcgaaaggagcgggcgctagggcgctggcaagtgtagcg
gtcacgctgcgcgtaaccaccacacccgccgcgcttaatgcgccgctacagggcgcgtcc
attcgccattcaggctgcgcaactgttgggaagggcgatcggtgcgggcctcttcgctat
tacgccagctggcgaaagggggatgtgctgcaaggcgattaagttgggtaacgccagggt
tttcccagtcacgacgttgtaaaacgacggccagtgaattgtaatacgactcactatagg
gcgaattgggcccgacgtcgcatgctcccggccgccatggccgcgggattttgaagtagg
ttatatataaattgagtgtagttttatattaatttgacataagttagatttattagatac
gaggaaattttagttgagataaagtttttataagattttattgtagggtatttttttaat
tagtagttggtaggagaaggtttaagtttgggttttataagaaagtaaattgagtaagtt
agtaagtagtattttattatggtttttgttttagattttgttttcaggtttttgttttgt
ttgaatttttttttttattgtttttgatgattgttgggagtcgcgtttatattcgtcgtt
ataagatggcgctgatagttgtgttttaagtggtaaataaataatttgcgtatgtgttaa
gggtattttatgattatttgtgttttgtttttttcgtgacgttaattcggtcgatgggtt
gtagttaattagggagtgataatcactagtgcggccgcctgcaggtcgaccatatggaga
gccccaacgctgg

>ID|8696842 Eps5brain-06_P1205548_074.ab1
atcaagttttttggggtcgaggtgccgtaaagcactaaatcggaaccctaaagggagccc
ccgatttagagcttgacggggaaagccggcgaacgtggcgagaaaggaagggaagaaagc
gaaaggagcgggcgctagggcgctggcaagtgtagcggtcacgctgcgcgtaaccaccac
acccgccgcgcttaatgcgccgctacagggcgcgtccattcgccattcaggctgcgcaac
tgttgggaagggcgatcggtgcgggcctcttcgctattacgccagctggcgaaaggggga
tgtgctgcaaggcgattaagttgggtaacgccagggttttcccagtcacgacgttgtaaa
acgacggccagtgaattgtaatacgactcactatagggcgaattgggcccgacgtcgcat
gctcccggccgccatggccgcgggattttgaagtaggttatatataaattgagtgtagtt
ttacattaatttgatataagttagatttattagatacgaggaaattttagttgagataaa
gtttttataagattttattgtagggtatttttttaattagtagttggtaggagaaggttt
aagtttgggttttataagaaagtaaattgagtaagttagtaagtagtattttattatggt
ttttgttttagattttgtttttaggtttttgttttgtttgaatttttttttttattgttt
ttgatgattgttgggagtcgcgtttatatttgtcgttataagatggcgttgatagttgtg
ttttaagtggtaaacaaataatttgcgcatgtgttaagggtattttatgattatttgtgt
tctgtttttttcgtgacgttaattcggtcgatgggttgtagttaattagggagtgataat
cactagtgcggccgcctgcaggtcgaccatatggagagtcccaacgctgga

>ID|8696868 Eps5brain-10_P1205548_008.ab1
cactacgtgaaccatcaccntaatcaagttttttggggtcgaggtgccgtaaagcactaa
atcggaaccctaaagggagcccccgatttagagcttgacggggaaagccggcgaacgtgg
cgagaaaggaagggaagaaagcgaaaggagcgggcgctagggcgctggcaagtgtagcgg
tcacgctgcgcgtaaccaccacacccgccgcgcttaatgcgccgctacagggcgcgtcca
ttcgccattcaggctgcgcaactgttgggaagggcgatcggtgcgggcctcttcgctatt
acgccagctggcgaaagggggatgtgctgcaaggcgattaagttgggtaacgccagggtt
ttcccagtcacgacgttgtaaaacgacggccagtgaattgtaatacgactcactataggg
cgaattgggcccgacgtcgcatgctcccggccgccatggccgcgggattttgaagtaggt
tatatataaattgagtgtagttttacattaatttgatataagttagatttattagatacg
aggaaattttagttgagataaagtttttataagattttattgtagggtatttttttaatt
agtagttggtaggagaaggtttaagtttgggttttataagaaagtaaattgagtaagtta
gtaagtagtattttattatggtttttgttttagattttgtttttaggtttttgttttgtt
tgaattttttttttattgtttttgatgattgttgggagtcgcgtttatattcgtcgttat
aagatggcgttgatagttgtgttttaagtggtaaataaataatttgcgtatgtgttaagg
gtattttatgattatttgtgttttgtttttttcgtgacgttaattcggtcgatgggttgt
agttaattagggagtgataatcactagtgcggccgcctgcaggtcgaccatatggagagc
cccaacgctgat

>ID|8696900 Eps5brain-09_P1205548_007.ab1
aatcaagttttttggggtcgaggtgccgtaaagcactaaatcggacccctaaagggagcc
cccgatttagagcttgacggggaaagccggcgaacgtggcgagaaaggaagggaagaaag
cgaaaggagcgggcgctagggcgctggcaagtgtagcggtcacgctgcgcgtaaccacca
cacccgccgcgcttaatgcgccgctacagggcgcgtccattcgccattcaggctgcgcaa
ctgttgggaagggcgatcggtgcgggcctcttcgctattacgccagctggcgaaaggggg
atgtgctgcaaggcgattaagttgggtaacgccagggttttcccagtcacgacgttgtaa
aacgacggccagtgaattgtaatacgactcactatagggcgaattgggcccgacgtcgca
tgctcccggccgccatggccgcgggatttgaagtaggttatatataaattgagtgtagtt
ttatattaatttgatataagttagatttattagatacgaggaaattttagttgagataaa
gtttttataagattttattgtagggtatttttttaattagtagttggtaggagaaggttt
aagtttgggttttataagaaagtaaattgagtaagttagtaagtagtattttattatggt
ttttgttttagattttgtttttaggtttttgttttgtttgaatttttttttttattgttt
ttgatgattgttgggagtcgcgtttatattcgtcgttataagatggcgttgatagttgtg
ttttaagtggtaaataaataatttgcgtatgtgttaagggtattttatgattatttgtgt
tttgtttttttcgtgacgttaattcggtcgatgggttgtagttaattagggagtgataat
cactagtgcggccgcctgcaggtcgaccatatggagagccccaacgctgatc

>ID|8696919 Eps5brain-08_P1205548_090.ab1
ccctaaagggagcccccgatttagagcttgacggggaaagccggcgaacgtggcgagaaa
ggaagggaagaaagcgaaaggagcgggcgctagggcgctggcaagtgtagcggtcacgct
gcgcgtaaccaccacacccgccgcgcttaatgcgccgctacagggcgcgtccattcgcca
ttcaggctgcgcaactgttgggaagggcgatcggtgcgggcctcttcgctattacgccag
ctggcgaaagggggatgtgctgcaaggcgattaagttgggtaacgccagggttttcccag
tcacgacgttgtaaaacgacggccagtgaattgtaatacgactcactatagggcgaattg
ggcccgacgtcgcatgctcccggccgccatggccgcgggattggttatatataaattgag
tgtagttttatattaatttgatataagttagatttattagatacgaggaaattttagttg
agataaagtttttataagattttattgtagggtatttttttaattagtagttggtaggag
aaggtttaagtttgggttttataagaaagtaaattgagtaagttagtaagtagtatttta
ttatggtttttgttttagattttgtttttaggtttttgttttgtttgaattttttttttt
attgtttttgatgattgttgggagtcgcgtttatattcgtcgttataagatggcgttgat
agttgtgttttaagtggtaaataaataatttgcgtatgtgttaagggtattttatgatta
tttgtgttttgtttttttcgtgacgttaattcggtcgatgggttgtagttaattagggag
tgataatcactagtgcggccgcctgcaggtcgaccatatggagactcccaacgctgatc

>ID|8696930 Eps5brain-12_P1205548_024.ab1
cgatgccccactacgtgaaccatcaccctaatcaagttttttggggtcgaggtgccgtaa
agcactaaatcggaaccctaaagggagcccccgatttagagcttgacggggaaagccggc
gaacgtggcgagaaaggaagggaagaaagcgaaaggagcgggcgctagggcgctggcaag
tgtagcggtcacgctgcgcgtaaccaccacacccgccgcgcttaatgcgccgctacaggg
cgcgtccattcgccattcaggctgcgcaactgttgggaagggcgatcggtgcgggcctct
tcgctattacgccagctggcgaaagggggatgtgctgcaaggcgattaagttgggtaacg
ccagggttttcccagtcacgacgttgtaaaacgacggccagtgaattgtaatacgactca
ctatagggcgaattgggcccgacgtcgcatgctcccggccgccatggccgcgggatttga
agtaggttatatataaattgagtgtagttttatattaatttgatataagttagatttatt
agatacgaggaaattttagttgagataaagtttttataagattttattgtagggtatttt
tttaattagtagttggtaggagaaggtttaagtttgggttttataagaaagtaaattgag
taagttagtaagtagtattttattatggtttttgttttagattttgtttttaggtttttg
ttttgtttgaatttttttttttattgtttttgatgattgttgggagtcgcgtttatattc
gtcgttataagatggcgttgatagttgtgttttaagtggtaaataaataatttgcgtatg
tgttaagggtattttatgattatttgtgttttgtttttttcgtgacgttaattcggtcga
tgggttgtagttaattagggagtgataatcactagtgcggccgcctgcaggtcgaccata
tggagagccccaacgctgg

>ID|8696962 Eps5brain-04_P1205548_058.ab1
ctacgtgacccatcaccctaatcaagttttttggggtcgaggtgccgtaaagcactaaat
cggaaccctaaagggagcccccgatttagagcttgacggggaaagccggcgaacgtggcg
agaaaggaagggaagaaagcgaaaggagcgggcgctagggcgctggcaagtgtagcggtc
acgctgcgcgtaaccaccacacccgccgcgcttaatgcgccgctacagggcgcgtccatt
cgccattcaggctgcgcaactgttgggaagggcgatcggtgcgggcctcttcgctattac
gccagctggcgaaagggggatgtgctgcaaggcgattaagttgggtaacgccagggtttt
cccagtcacgacgttgtaaaacgacggccagtgaattgtaatacgactcactatagggcg
aattgggcccgacgtcgcatgctcccggccgccatggccgcgggattttgaagtaggtta
tatataaattgagtgtagttttatattaatttgatataagttagatttattagatacgag
gaaattttagttgagataaagtttttataagattttattgtagggtatttttttaattag
tagttggtaggagaaggtttaagtttgggttttataagaaagtaaattgagtaagttagt
aagtagtattttattatggtttttgttttagattttgtttttaggtttttgttttgtttg
aatttttttttttattgtttttgatgattgttgggagtcgcgtttatattcgtcgttata
agatggcgttgatagttgtgttttaagtggtaaataaataatttgtgtatgtgttaaggg
tattttatgattatttgtgttttgttttttttgtgatgttaattcggtcgatgggttgta
gttaattagggagtgataatcactagtgcggccgcctgcaggtcgaccatatggagagcc
ccaacgctgatc
