# Supplementary material for: Epigenetic interplay between mouse endogenous retroviruses and host genes
Source: Genome Biol. 2012 Oct 3;13(10):R89. doi: 10.1186/gb-2012-13-10-r89 (PMC3491417; doi:10.1186/gb-2012-13-10-r89)
Supplement: Additional file 4 — All bisulfite sequencing data. Compilation of all bisulfite sequences. [file gb-2012-13-10-r89-S4.zip › IAPti1102177987_TE_oppositeLTR_ES_129strain.txt]

>ID|8696651 Eps5ES-12_P1205548_022.ab1
cgggcgatggcccactacgtgacccatcaccctaatcaagttttttggggtcgaggtgcc
gtaaagcactaaatcggaaccctaaagggagcccccgatttagagcttgacggggaaagc
cggcgaacgtggcgagaaaggaagggaagaaagcgaaaggagcgggcgctagggcgctgg
caagtgtagcggtcacgctgcgcgtaaccaccacacccgccgcgcttaatgcgccgctac
agggcgcgtccattcgccattcaggctgcgcaactgttgggaagggcgatcggtgcgggc
ctcttcgctattacgccagctggcgaaagggggatgtgctgcaaggcgattaagttgggt
aacgccagggttttcccagtcacgacgttgtaaaacgacggccagtgaattgtaatacga
ctcactatagggcgaattgggcccgacgtcgcatgctcccggccgccatggccgcgggat
tttgaagtaggttatatataaattgagtgtagttttatattaatttgatataagttagat
ttattagatacgaggaaattttagttgagataaagtttttataagattttattgtagggt
atttttttaattagtagttggtaggagaaggtttaagtttgggttttataagaaagtaaa
ttgggtaagttagtaagtagtattttattatggtttttgttttagattttgtttttaggt
ttttgttttgtttgaatttttttttttattgtttttgatgattgttgggagtcgcgttta
tattcgtcgttataagatggcgttgatagttgtgttttaagtggtaagtaaataatttgc
gtatgtgttaagggtattttatgattatttgtgttttgtttttttcgtgacgttaattcg
gttgatgggttgtagttaattagggagtgataatcactagtgcggccgcctgcaggtcga
ccatatggagagccccaacgctgac

>ID|8696658 Eps5ES-10_P1205548_006.ab1
aaccatcaccctaatcaagttttttggggtcgaggtgccgtaaagcactaaatcggaacc
ctaaagggagcccccgatttagagcttgacggggaaagccggcgaacgtggcgagaaagg
aagggaagaaagcgaaaggagcgggcgctagggcgctggcaagtgtagcggtcacgctgc
gcgtaaccaccacacccgccgcgcttaatgcgccgctacagggcgcgtccattcgccatt
caggctgcgcaactgttgggaagggcgatcggtgcgggcctcttcgctattacgccagct
ggcgaaagggggatgtgctgcaaggcgattaagttgggtaacgccagggttttcccagtc
acgacgttgtaaaacgacggccagtgaattgtaatacgactcactatagggcgaattggg
cccgacgtcgcatgctcccggccgccatggccgcgggatttgaagtaggttatatataaa
ttgagtgtagttttatattaatttgatataagttagatttattagatacgaggaaatttt
agttgaggtaaagtttttataagattttattgtagggtatttttttaattagtagttggt
aggagaaggtttaagtttgggttttataagaaagtaaattgagtaagttagtaagtagta
ttttattatggtttttgttttagattttgtttttaggtttttgttttgtttgaatttttt
tttttattgtttttgatgattgttgggagtcgcgtttatattcgtcgttataagatggcg
ttgatagttgtgttttaagtggtaaataaataatttgcgtatgtgttaagggtattttat
gattatttgtgttttgtttttttcgtgacgttaatttggtcgaggggttgtagttaatta
gggagtgataatcactagtgcggccgcctgcaggtcgaccatatggagagccccaacgct
gatc

>ID|8696716 Eps5ES-01_P1205548_039.ab1
natggcccactacgtgacccatcaccctaatcaagttttttggggtcgaggtgccgtaag
ccactaaatcggaaccctaaagggagcccccgatttagagcttgacggggaaagccggcg
aacgtggcgagaaaggaagggaagaaagcgaaaggagcgggcgctagggcgctggcaagt
gtagcggtcacgctgcgcgtaaccaccacacccgccgcgcttaatgcgccgctacagggc
gcgtccattcgccattcaggctgcgcaactgttgggaagggcgatcggtgcgggcctctt
cgctattacgccagctggcgaaagggggatgtgctgcaaggcgattaagttgggtaacgc
cagggttttcccagtcacgacgttgtaaaacgacggccagtgaattgtaatacgactcac
tatagggcgaattgggcccgacgtcgcatgctcccggccgccatggccgcgggattttga
agtaggttatatataaattgagtgtagttttacattaatttgatataagttagatttatt
agatacgaggaaattttagttgagataaagcttttataagattttattgtagggtatttt
tttaattagtagttggtaggagaaggtttaagtttgggttttataagaaagtaaattgag
taagttagtaagtagtattttattatggtttttgttttagattttgtttttaggtttttg
ttttgtttgaatttttttttttattgtttttgatgattgttgggagtcgcgtttatattc
gtcgttataagatggcgttgatagttgtgttttaagtggtaaataaataatttgcgtatg
tgttaagggtattttatgattatttgtgttttgtttttttcgtgacgttaattcggtcga
tgggttgtagttaattagggagtgataatcactagtgcggccgcctgcaggtcgaccata
tggagagccccaacgctga

>ID|8696727 Eps5ES-06_P1205548_072.ab1
atcaagttttttggggtcgaggtgccgtaaagcactaaatcggaaccctaaagggagccc
ccgatttagagcttgacggggaaagccggcgaacgtggcgagaaaggaagggaagaaagc
gaaaggagcgggcgctagggcgctggcaagtgtagcggtcacgctgcgcgtaaccaccac
acccgccgcgcttaatgcgccgctacagggcgcgtccattcgccattcaggctgcgcaac
tgttgggaagggcgatcggtgcgggcctcttcgctattacgccagctggcgaaaggggga
tgtgctgcaaggcgattaagttgggtaacgccagggttttcccagtcacgacgttgtaaa
acgacggccagtgaattgtaatacgactcactatagggcgaattgggcccgacgtcgcat
gctcccggccgccatggccgcgggattttgaagtaggttatatataaattgagtgtaatt
ttatattaatttgatataagttagatttattagatacgaggaaattttagttgagataaa
gtttttataagattttattgtagggtatttttttaattagtagttggtaggagaaggttt
aagtttgggttttataagaaagcaaattgagtaagttagtaagtagtattttattatggt
ttttgttttagattttgtttttaggtttttgttctgtttgaattttttttttattgtttt
tgatgattgttgggagtcgcgtttatattcgtcgttataagatggcgttgatagttgtgt
tttaagtggtaaataaataatttgcgtatgtgttaagggtattttatgattatttgtgtt
ttgttttttttgtgacgttaattcggtcgatgggttgtagttaattagggagtgataatc
actagtgcggccgcctgcaggtcgaccatatggagagccccaacgctggac

>ID|8696741 Eps5ES-09_P1205548_005.ab1
ntgtacttgttgactggtctgatattcgggagcaaaaacgacttatggtattgcgagctt
cagtcgcactacacggtcgttctgttactctttatgagaaagcgttcccgctttcagagc
aatgttcaaagaaagctcatgaccaatttctagccgaccttgcgagcattctaccgagta
acaccacaccgctcattgtcagtgatgctggctttaaagtgccatggtataaatccgttg
agaagctgggttggtactggttaagtcgagtaagaggaaaagtacaatatgcagacctag
gagcggaaaactggaaacctatcagcaacttacatgatatgtcatctagtcactcaaaga
ctttaggctataagaggctgactaaaagcaatccaatctcatgccaaattctattgtata
aatctcgctctaaaggccgaaaaaatcagcgctcgacacggactcattgtcaccacccgt
cacctaaaatctactcagcgtcggcaaaggagccatgggttctagcaactaacttacctg
ttgaaattcgaacacccaaacaacttgttaatatctattcgaagcgaatgcagattgaag
aaaccttccgagacttgaaaagtcctgcctacggactaggcctacgccatagccgaacga
gcagctcagagcgttttgatatcatgctgctaatcgccctgatgcttcaactaacatgtt
ggcttgcgggcgttcaccttctcctaccaactactaattaaaaaaataccctacaataaa
atcttataaaaactttatctcaactaaaatttcctcgtatctaataaatctaacttatat
caagttaatataaaactacactcaatttatatataacctacttcaaaatcactagtgcgg
ccgcctgcaggtcgaccatatggagagccccaacgctga

>ID|8696762 Eps5ES-05_P1205548_071.ab1
tcaccctaatcaagttttttggggtcgaggtgccgtaaagcactaaatcggaaccctaaa
gggagcccccgatttagagcttgacggggaaagccggcgaacgtggcgagaaaggaaggg
aagaaagcgaaaggagcgggcgctagggcgctggcaagtgtagcggtcacgctgcgcgta
accaccacacccgccgcgcttaatgcgccgctacagggcgcgtccattcgccattcaggc
tgcgcaactgttgggaagggcgatcggtgcgggcctcttcgctattacgccagctggcga
aagggggatgtgctgcaaggcgattaagttgggtaacgccagggttttcccagtcacgac
gttgtaaaacgacggccagtgaattgtaatacgactcactatagggcgaattgggcccga
cgtcgcatgctcccggccgccatggccgcgggattttgaagtaggttatatataaattga
gtgtagttttatattaatttgatataagttagatttattagatacgaggaaattttagtt
gagataaagtttttataagattttattgtagggtatttttttaattagtagttggtagga
gaaggtttaagtttgggttttataagaaagtaaattgagtaagttagtaagtagtatttt
attatggtttttgttttagattttgtttttaggtttttgttttgtttgaatttttttttt
tattgtttttgatgattgttgggagtcgcgtttatattcgtcgttataagatggcgttga
tagttgtgttttaagtggtaaataaataatttgcgtatgtgttaagggtattttatgatt
atttgtgttttgtttttttcgtgacgttaattcggtcgatgggttgtagttaattaggga
gtgataatcactagtgcggccgcctgcaggtcgaccatatggagagccccaacgctga

>ID|8696799 Eps5ES-08_P1205548_088.ab1
gggagcccccgatttagagcttgacggggaaagccggcgaacgtggcgagaaaggaaggg
aagaaagcgaaaggagcgggcgctagggcgctggcaagtgtagcggtcacgctgcgcgta
accaccacacccgccgcgcttaatgcgccgctacagggcgcgtccattcgccattcaggc
tgcgcaactgttgggaagggcgatcggtgcgggcctcttcgctattacgccagctggcga
aagggggatgtgctgcaaggcgattaagttgggtaacgccagggttttcccagtcacgac
gttgtaaaacgacggccagtgaattgtaatacgactcactatagggcgaattgggcccga
cgtcgcatgctcccggccgccatggccgcgggattttgaagtagggttatatataaattg
agtgtagttttatattaatttgatataagttagatttattagatatgaggaaattttagt
tgagataaagtttttataagattttattgtagggtatttttttaattagtagttggtagg
agaaggtttaagtttgggctttataagaaagtaaattgagtaagttagtaagtagtattt
tattatggtttttgttttagattttgtttttaggtttttgttttgtttgaattttttttt
ttattgtttttgatgattgttgggagtcgcgtttatattcgtcgttataagatggcgttg
atagttgtgttttaagtggtaaataaataatttgtgtatgtgttaagggtattttatgat
tatttgtgttttgttttttttgtgacgttaattcggtcgatgggttgtagttaattaggg
agtgataatcactagtgcggccgcctgcaggtcgaccatatggagagccccaacgctgat
c

>ID|8696810 Eps5ES-03_P1205548_055.ab1
ccactacgtgacccatcaccctaatcaagttttttggggtcgaggtgccgtaaagcacta
aatcggaaccctaaagggagcccccgatttagagcttgacggggaaagccggcgaacgtg
gcgagaaaggaagggaagaaagcgaaaggagcgggcgctagggcgctggcaagtgtagcg
gtcacgctgcgcgtaaccaccacacccgccgcgcttaatgcgccgctacagggcgcgtcc
attcgccattcaggctgcgcaactgttgggaagggcgatcggtgcgggcctcttcgctat
tacgccagctggcgaaagggggatgtgctgcaaggcgattaagttgggtaacgccagggt
tttcccagtcacgacgttgtaaaacgacggccagtgaattgtaatacgactcactatagg
gcgaattgggcccgacgtcgcatgctcccggccgccatggccgcgggatttgaagtaggt
tatatataaatcgagtgtagttttatattaatttgatataagttagatttattagatacg
aggaaattttagttgagataaagtttttataagattttattgtagggtatttttttaatt
agtagttggtaggagaaggtttaagtttgggttttataagaaagtaaattgagtaagtta
gtaagtagtattttattatggtttttgttttagattttgtttttaggtttttgttttgtt
tgaatttttttttttattgtttttgatgattgttgggagtcgcgtttatattcgtcgtta
taagatggtgttgatagttgtgttttaagtggtaaataaataatttgcgtatgtgttaag
ggtattttatgattatttgtgttttgtttttttcgtgacgttaattcggtcgatgggttg
tagttaattagggagtgataatcactagtgcggccgcctgcaggtcgaccatatggagag
ccccaacgctgg

>ID|8696814 Eps5ES-04_P1205548_056.ab1
gaaccatcaccctaatccagttttttggggtcgaggtgccgtaaagcactaaatcggaac
cctaaagggagcccccgatttagagcttgacggggaaagccggcgaacgtggcgagaaag
gaagggaagaaagcgaaaggagcgggcgctagggcgctggcaagtgtagcggtcacgctg
cgcgtaaccaccacacccgccgcgcttaatgcgccgctacagggcgcgtccattcgccat
tcaggctgcgcaactgttgggaagggcgatcggtgcgggcctcttcgctattacgccagc
tggcgaaagggggatgtgctgcaaggcgattaagttgggtaacgccagggttttcccagt
cacgacgttgtaaaacgacggccagtgaattgtaatacgactcactatagggcgaattgg
gcccgacgtcgcatgctcccggccgccatggccgcgggattttgaagtaggttatatata
aattgagtgtagttttatattaatttgatataagttagatttattagatacgaggaaatt
ttagttgagataaagttttcataagattttattgtagggtatttttttaattagtagttg
gtaggagaaggtttaagtttgggttttataagaaagtaaattgagtaagttagtaagtag
tattttattatggtttttgttttagattttgtttttaggtttttgttttgtttgaatttt
ttttttattgtttttgatgattgttgggagtcgtgtttatattcgtcgttataagatggc
gttgatagttgtgttttaagtggtaaataaataatttgcgtatgtgttaagggtatttta
tgattatttgtgttttgtttttttcgtgatgttaattcggtcgatgggttgtagttaatt
agggagtgataatcactagtgcggccgcctgcaggtcgaccatatggagagccccaacgc
tgg

>ID|8696970 Eps5ES-07_P1205548_087.ab1
taaatcggaaccctaaagggagcccccgatttagagcttgacggggaaagccggcgaacg
tggcgagaaaggaagggaagaaagcgaaaggagcgggcgctagggcgctggcaagtgtag
cggtcacgctgcgcgtaaccaccacacccgccgcgcttaatgcgccgctacagggcgcgt
ccattcgccattcaggctgcgcaactgttgggaagggcgatcggtgcgggcctcttcgct
attacgccagctggcgaaagggggatgtgctgcaaggcgattaagttgggtaacgccagg
gttttcccagtcacgacgttgtaaaacgacggccagtgaattgtaatacgactcactata
gggcgaattgggcccgacgtcgcatgctcccggccgccatggccgcgggattttgaagta
ggttatatataaattgagtgtagttttatatcaatttgacataagttagatttattagat
acgaggaaattttagttgagatagagtttttataagatcttattgtagggtattttctta
attagtagttggtaggagaaggtttaagtttgggttttataagaaagtaaattgagtaag
ttagtaagtagtattttattatggtttttgttttagattttgtttttaggtttttgtttt
gtttgaatttttttttcattgtttttgatgattgttgggagtcgcgtttatattcgtcgt
tataagatggcgttgacagttgtgttttaagtggtaaataaataatctgcgtatgtgtta
agggtattttatgattatttgtgttttgtttttttcgtgacgttaattcggttgatgggt
tgtagttaattagggagtgataatcactagtgcggccgcctgcaggtcgaccatatggag
agccccaacgctgatc

>ID|8696983 Eps5ES-11_P1205548_021.ab1
nctacgtgaaccatcaccctaatcaagttttttggggtcgaggtgccgtaaagcactaaa
tcggaaccctaaagggagcccccgatttagagcttgacggggaaagccggcgaacgtggc
gagaaaggaagggaagaaagcgaaaggagcgggcgctagggcgctggcaagtgtagcggt
cacgctgcgcgtaaccaccacacccgccgcgcttaatgcgccgctacagggcgcgtccat
tcgccattcaggctgcgcaactgttgggaagggcgatcggtgcgggcctcttcgctatta
cgccagctggcgaaagggggatgtgctgcaaggcgattaagttgggtaacgccagggttt
tcccagtcacgacgttgtaaaacgacggccagtgaattgtaatacgactcactatagggc
gaattgggcccgacgtcgcatgctcccggccgccatggccgcgggattttgaagtaggtt
atatataaattgagtgtagttttatattaacttgatataagttagatttattagatacga
ggaaattttagttgagataaagtttttataagattttattgtagggtatttttttaatta
gtagttggtaggagaaggtttaagtttgggttttataagaaagtaaactgagtaagttag
taagtagtattttattatggtttttgttttagattttgtttttaggtttttgttttgttt
gaattttttttttttattgtttttgatgattgttgggagtcgcgtttatattcgtcgtta
taagatggcgttgatagttgtgttttaagtggtaaataaataatttgcgtatgtgttaag
ggtattttatgattatttgtgttttgtttttttcgtgacgttaattcggtcgatgggttg
tagttaattagggagtataatcactagtgcggccgcctgcaggtcgaccatatggagagc
cccaacgctgga

>ID|8697004 Eps5ES-02_P1205548_040.ab1
cagggcgatggcccactacgtgaaccatcaccctaatcaagttttttggggtcgaggtgc
cgtaaagcactaaatcggaaccctaaagggagcccccgatttagagcttgacggggaaag
ccggcgaacgtggcgagaaaggaagggaagaaagcgaaaggagcgggcgctagggcgctg
gcaagtgtagcggtcacgctgcgcgtaaccaccacacccgccgcgcttaatgcgccgcta
cagggcgcgtccattcgccattcaggctgcgcaactgttgggaagggcgatcggtgcggg
cctcttcgctattacgccagctggcgaaagggggatgtgctgcaaggcgattaagttggg
taacgccagggttttcccagtcacgacgttgtaaaacgacggccagtgaattgtaatacg
actcactatagggcgaattgggcccgacgtcgcatgctcccggccgccatggccgcggga
tttgaagtaggttatatataaattgagtgtagttttatattaatttgatataagttagat
ttattagatatgaggaaattttagttgagataaagtttttataagatttcattgtagggt
atttttttaattagtagttggtaggagaaggtttaagtttgggttttataagaaagtaaa
ttgagtaagttagtaagtagtattttattatggtttttgttttagattttgtttttaggt
ttttgttttgtttgaatttttttttttattgtttttgatgattgttgggagtcgcgttta
tatttgtcgttataagatggtgttgatagttgtgttttaagtggtaaataaataatttgc
gtatgtgttaagggtattttatgattatttgtgttttgtttttttcgtgacgttaatttg
gtcgatgggttgtagttaattagggaaatcactagtgcggccgcctgcaggtcgaccata
tggagagccccaacgctg
