# Supplementary material for: Epigenetic interplay between mouse endogenous retroviruses and host genes
Source: Genome Biol. 2012 Oct 3;13(10):R89. doi: 10.1186/gb-2012-13-10-r89 (PMC3491417; doi:10.1186/gb-2012-13-10-r89)
Supplement: Additional file 4 — All bisulfite sequencing data. Compilation of all bisulfite sequences. [file gb-2012-13-10-r89-S4.zip › ETn574_TE_oppositeLTR_lung.txt]

>1
gatgtttggtaggggtttttttaattgtgattgttattttattttttagtttat
ttttttttatttttattttactgtaaagttggagagggaaggaaggtttttggtttataa
ttgttgtggttgttagtagtttgtaatatgaacggtttgattgagaaggttgtttgagtt
gtaagagaggaatttagatggggtaaaagaagaaatgtagttaagatagttattttgatt
aaggtttaaattttattgttgtgatattagttatgaaggaagggggaggggatttgattt
ttgttgaataatttttggtttagtagaaaggtgtatgtgtgtggttttttaggttttagt
agtgggtgtggtagaatgaatgagtaggaagttttattttgagtaagtaggttttaggtt
agggg

>2
gatgtttggtaggggtttttttaattgtgattgttatttcattttttagtttatttt
tttttatttttattttattgtaaagttggagagggaaggaaggtttttggtttataattg
ttgcggttgttagtagttcgtaatatgaatggtttgattgagaaggttgtttgagttgta
agagaggaatttagatggggtaaaagaagaaatgtagttaagataattattttgattaag
gcttaaattttattgttgtgatattagttatgaaggaagggggaggggattcgatttttg
ttgaataatttttggtttagtagaaaggtgtatgtgtgtggttttttaggttttagtagt
gggcgtggtagaatgaatgagtaggaagttttattttgagtaagtaggttttaggttagg
gg

>3
gatgtttggtaggggtttttttaattgtgattgttattttattttttagtttatt
tttttttatttttattttattgtaaagttggagagggaaggaaggtttttggtttataat
tgttgcggtcgttagcagttcgtaatatgaacggtttgattgagaaggtcgttcgagttg
taagagaggaatttagatggggtaaaagaagaaatgtagttaagatagttattttgatta
aggtttaaattttattgttgcgatattagttatgaaggaagggggaggggatttgatttt
cgttgaataatttttggtttagtagaaaggtgtatgtgtgtggttttttaggttttagta
gtgggtgtggtagaatgaatgagtaggaagttttattttgagtaagtaggttttaggtta
gggg

>4
gatgtttggtaggggtttttttaattg
tgattgttattttattttttagtttatttttttttatttttattttattgtaaagttgga
gagggaaggaaggtttttggtttataattgttgtggttgttagtagtttgtaatatgaat
ggtttgattgagaaggttgtttgagttgtaagagaggaatttagatggggtaaaagaaga
aatgtagttaagatagttattttgattaaggtttaaattttattgttgtgatattagtta
tgaaggaagggggaggggatttgatttttgttggataatttttggtttagtagaaaggtg
tatgtgtgtggttttttaggttttagtagtgggtgtggtagaatgaatgagtaggaagtt
ttattttgagtaagtaggttttaggttagggg

>5
gatgtttggtaggggtttttt
taattgtgattgttattttattttttagtttatttttttttatttttattttattgtaaa
gttggagagggaaggaaggtttttggtttataattgttgcggtcgttagtagttcgtaat
atgaacggtttgattgagaaggtcgttcgagttgtaagagaggaatttagatggggtaaa
agaagaaatgtagttaagatagttattttgattaaggtttaaattttattgttgcgatat
tagttatgaaggaagggggaggggatccgattctcgttgaataatttttggtttagtaga
aaggtgtacgtgtgtggttttttaggttttagtagtgggcgtggtagaacgaatgagtag
gaagttttatttcgagtaagtaggttttaggttagggg

>6
gatgtttggta
ggggtttttttaattgtgattgttattttattttttagtttattttttttcatttttatt
ttattgtaaagttggagagggaaggaaggtttttggtttataattgttgtggttgttagt
agtttgtaatatgaatggtttgattgagaaggttgtttgagttgtaagagaggaatttag
atggggtaaaagaagaaatgtagttaagatagttattttgattaaggtttaaattttatt
gttgtgatattagttatgaaggaagggggaggggatttgatttttgttgaataatttttg
gtttagtagaaaggtgtatgtgtgtggttttttaggttttagtagtgggtgtggtagaat
gaatgagtaggaagttttattttgagtaagtaggttttaggttagggg

>7
gatgtttggta
ggggtttttttaattgtgattgttgttttattttttagtttatttttttttatttttatt
ttattgtaaagttggagagggaaggaaggtttttggtttataattgttgcggttgttagt
agtttgtaatatgaatggtttgattgagaaggttgtttgagttgtaagagaggaatttag
atggggtaaaagaagaaatgtagttaagatagttattttgattaaggtttaaattttatt
gttgtgatattagttatgaaggaagggggaggggatttgatttttgttgaataatttttg
gtttagtagaaaggtgtatgtgtgtggttttttaggttttagtagtgggtgtggtagaat
gaatgagtaggaagttttattttgagtaagtaggttttaggttagggg

>8
gatgtttggtaggggttt
ttttaattgtgattgttattttattttttagtttatttttttttatttttattttattgt
aaagttggagagggaaggaaggtttttggtttataattgttgcggttgttagtagtttgt
aatatgaatggtttgattgagaaggttgttcgagttgtaagagaggaatttagatggggt
aaaagaagaaatgtagttaagatagttattctgattaaggtttaaattttattgttgtga
tattagttatgaaggaagggggaggggatttgatttttgttgaataatttttggtttagt
agaaaggtgtacgtgtgtggttttttaggttttagtagtgggtgtggtagaatgaatgag
taggaagttttattttgagtaggtaggttttaggttagggg

>9
gatgtttggtaggggtttttttaa
ttgtgattgttattttattttttagtttatttttttttatttttattttattgtaaagtt
ggagagggaaggaaggtttttggtttataattgttgcggtcgttagtagtttgtaacatg
aatggtttgattgagaaggttgttcgagttgtaagagaggtatttagatggggtaaaaga
agaaatgtagttaagatagttattttgattaaggtttaaattttattgttgcgatattag
ttatgaaggaagggggaggggatttgatttttgttgaataatttttggtttagtagaaag
gtgtatgtgtgtggttttttaggttttagtagtgggtgtggtagaatgaatgagtaggaa
gttttattttgagtaagtaggttttaggttagggg

>10
gatgtttggtagggg
tttttttaattgtgattgttattttattttttagtttatttttttttatttttattttat
tgtaaagttggagagggaaggaaggtttttggtttataattgttgtggttgttagtagtt
tgtaatatgaatggtttgattgagaaggttgtttgagttgtaagagaggaatttagatgg
ggtaaaagaagaaatgtagctaagatagttattttgattaaggtttaaattttattgttg
tgatattagttatgaaggaagggggaggggatttgatttttgttgaataatttttggttt
agtagaaagngtgtatgtgtgtggttttttaggttttagtagtgggtgtggtagaatgaa
tgagtaggaagttttattttgagtaagtaggttttaggttagggg

>11
gatgtttggtaggggtttttttaattgtgattgttatttt
attttttagtttattttttttttatttttattttattgtaaagttggagagggaaggaag
gtttttggtttataattgttgtggttgttagtagtttgtaatatgaatggtttgattgag
aaggttgtttgagttgtaagagaggaatttagatggggtaaaagaagaaatgtagttaag
atagttattttgattaaggtttaaattttattgttgtgatattagttatgaaggaagggg
gaggggatttgattttcgttgaataatttttggtttagtagaaaggtgtatgtgtgtggt
tttttaggttttagtagtgggcgtggtagaatgaatgagtaagaagttttatttggagta
agtaggttttaggttagggg

>12
gatgtttggtaggggtttttttaattgtgattgttattttattttttagttt
atttttttttatttttattttattgtaaagttggagagggaaggaaggtttttggtttat
aattgttgtggttgttagtagtttgcaatatgaatggtttgattgagaaggttgtttgag
ttgtaagagaggaatttagatggggtaaaagaagaaatgtagttaagatagttattttga
ttaaggtttaaattttattgttgtgatattagttatgaaggaagggggaggggatttgat
tctcgttgaataatttttggtttagtagaaaggtgtatgtgtgtggttttttaggtttta
gtagtgggtgtggtagaatgaatgagtaggaagttttattttgagtaagtaggttttagg
ttaggggg
