# Supplementary material for: Epigenetic interplay between mouse endogenous retroviruses and host genes
Source: Genome Biol. 2012 Oct 3;13(10):R89. doi: 10.1186/gb-2012-13-10-r89 (PMC3491417; doi:10.1186/gb-2012-13-10-r89)
Supplement: Additional file 4 — All bisulfite sequencing data. Compilation of all bisulfite sequences. [file gb-2012-13-10-r89-S4.zip › ETn852_TE_liver.txt]

>ID|7569193 852B-4_SP6_JM445_058.ab1
ggggattcccacgacgtttggggagctctcccatatgggtcgacctgcaggcggccgcac
tagtgattacctattttcctctttatttcctaaacgatcgtaataccaccaacatctaac
attaataaaaatcccttaaataaataatatcacctagctaaaaaacctctctaacaccat
ctttacctatttactatctattacgaccgccaacaactcgcaacgtaaacgattcgacta
aaaaaaccgctcgaactataaaaaaaaaatctaaacgaaacaaaaaaaaaaatataacca
aaacaattactctaatcaaaactcaaattttattattacgacaccaattataaaaaaaaa
aaaaaaaacccgattcccgccgaataatctctaatccaataaaaaaatacacgtatataa
ctcctcaaattccaacaataaacgtaacaaaacgaataaacaaaaaactccaccccgaac
aaacaaatttcaaactaaaaaaaaaaaactacatctcctccctataatcccgcggccatg
gcggccgggagcatgcgacgtcgggcccaattcgccctatagtgagtcgtattacaattc
actggccgtcgttttacaacgtcgtgactgggaaaaccctggcgttacccaacttaatcg
ccttgcagcacatccccctttcgccagctggcgtaatagcgaagaggcccgcaccgatcg
cccttcccaacagttgcgcagcctgaatggcgaatggacgcgccctgtagcggcgcatta
agcgcggcgggtgtggtggttacgcgcagcgtgaccgctacacttgccagcgccctagcg
ccggctcctttcgctttcttcccttcctttctcgccccgttcggcggctttccccgtcaa
gctctaaatcggggggtccctttaggggtccgatttagtggtttacggcacctcgacccc
aaaaaattggatagggggaagggttcacgtagggggccatcgcccggaaagacggttttt
cgcctttggcggtggaagccacggtctttaaaaggggactcttgttccaaacgggaaaaa
cccccaccccttatttggggcttttctttttgattttaaaagggaattttggccaaattc
gggcccatgggggtaaaaaaagggggggaatttaacaaaaaattttaagggcgaatttta
aaaaaaaattttaaacgcccttaaaaattttccgggggagggggggtttttttttcctct
tttaccacactttggggggggggttttttttaccccccgcgcacccaggggggggggggg
actcttttttttggggggggggaaaaagaggggggggggggggggggagaaaac

>ID|7569201 852B-11_SP6_JM445_023.ab1
atgggctccaacgccggttggggagctctcccatatggtcgacctgcaggcggccgcact
agtgattacctattttcctctttatttcctaaacgatcgtaataccaccaacatctaaca
ttaataaaaatcccttgaataaataatatcacctaactaaaaaacctctctaacaccatc
tttacctatttactatctattacgaccgccaacaactcgcaacgtaaacaattcgactaa
aaaaaccgctcgaactataaaaaagaaatctaaacaaaacaaaaaaaaaatataaccaaa
acaattactctaatcaaaactcaaattttattattacaacaccaattataaaaaaaaaaa
aaaaaaacccgattcccaccaaataatctctaatccaataaaaaaatacacgtatataac
tcctcaaattccaacaataaacgtaacaaaacaaataaacaaaaaactccaccccgaaca
aacaaatttcaaactaaaaaaaaaaaaactacatctcctccctataatcccgcggccatg
gcggccgggagcatgcgacgtcgggcccaattcgccctatagtgagtcgtattacaattc
actggccgtcgttttacaacgtcgtgactgggaaaaccctggcgttacccaacttaatcg
ccttgcagcacatccccctttcgccagctggcgtaatagcgaagaggcccgcaccgatcg
cccttcccaacagttgcgcagcctgaatggcgaatggacgcgccctgtagcggcgcatta
agcgcggcgggtgtggtggttacgcgcaacgtgaccgctacacttgccagcgccctagcg
cccgctcctttcgctttcttcctttcctttctcgccacgttcgccgggttttcccccgca
agctccaaatcggggggtccccttaagggtcccaattaagggttttacggcacctccacc
cccaaaaaacttggattagggggatgggtcaccgtagggggccatcgcccctgaaaaaac
ggttttttcgccctttgaagttgggaggccaacgttttttaataaggggaatcttggttc
caaaaatggaaaaaacacctcaaccccttttctcgggttttttttttttgatattattaa
agggatattttgccgaatttccggccctattgggttataaaaaagggagctgaatttaaa
aaaaaaattttaacgcccaaaatatttaaaaaaaaatatttaaaccttttaaaatttttt
ccctggagggggggaatatttttttctctcttcacccaccttggggggggggggaatttt
ctcacacccccgctcaccgcaggggggggggccacttttttttttgggggggaaaaaaga
ggggggggggggcgggcgaaaaaccccccccctcttttagtttttggttttattatan

>ID|7569204 852B-6_SP6_JM445_074.ab1
atggccttccacgccggtttgggagctctcccatatggtcgacctgcaggcggccgcact
agtgattacctattttcctctttatttcctaaacgatcgtaataccaccaacatctaaca
ttaataaaaatcccttaaataaataatatcacctaactaaaaaacctctctaacaccatc
tttacctatttactatctattacaaccgccaacaactcgcaacataaacaattcaactaa
aaaaaccgctcgaactataaaaaaaaaatctaaacaaaacaaaaaaaaaaatataaccaa
aacaattactctaatcaaaactcaaattttattattacaacaccaattataaaaaaaaaa
aaaaaacccgattcccaccaaataatctctaatccaataaaaaaatacacatatataact
cctcaaattccaacaataaacataacaaaacaaataaacaaaaaactccaccccaaacaa
acaaatttcaaactaaaaaaaaaaaactacatctcctccctataatcccgcggccatggc
ggccgggagcatgcgacgtcgggcccaattcgccctatagtgagtcgtattacaattcac
tggccgtcgttttacaacgtcgtgactgggaaaaccctggcgttacccaacttaatcgcc
ttgcagcacatccccctttcgccagctggcgtaatagcgaagaggcccgcaccgatcgcc
cttcccaacagttgcgcagcctgaatggcgaatggacgcgccctgtagcggcgcattaag
cgcggcgggtgtggtggttacgcgcagcgtgaccgctacacttgccagcgccctagcgcc
cgctcctttcgctttctttccttcctttctcgccacgttcgccggctttccccgtcaagt
tctaaatcggggggttccctttaggggttccatttagtgctttacggccccccgacccca
aaaaacttgattagggggaatggtcccggtagggggcccaccccccgaaaaaagggtttt
tcgcccctttgacgttggaatccacgttctttaaaaaggggaactttggttccaaacggg
aaaaacactcaacccctttctgggtcttttttttttaattaaaaagggattttggccaat
tttgggcccattgggtaaaaaaagggaacttgattttaaaaaaaaattttaacggcgaaa
ttttataaaaaaaaattttaaaagcttttaacattttttcccggatagggggggaatttt
ttttcctcccttatccccccatccttgggggggggggagtattttttaaccccccccccc
aaaccaggggggggtgggggccaccttttttttttgggggggggggg

>ID|7569166 852B-13_SP6_JM445_039.ab1
tgtgcatcccacggcggttggggagctctcccatatggtcgacctgcaggcggccgcact
agtgattacctattttcctctttatttcctaaacgatcgtaacaccaccaacatctaaca
ttaataaaaatcccttaaataaataatatcacctaactaaaaaacctctctaacaccatc
tttacctatttactatctattacgaccgccaacaactcgcaacgtaaacgattcgactaa
aaaaaccgctcgaactataaaaaaaaaatctaaacaaaacaaaaaaaaaaatataaccaa
aacaattactctaatcaaaactcaaattttattattacgacaccaattataaaaaaaaaa
aaaacccgattcccaccaaataatctctaatccaataaaaaaatacacatatataactcc
tcaaattccaacaataaacgtaacaaaacaaataaacaaaaaactccaccccgaacaaac
aaatttcaaactaaaaaaaaaaaaactacatctcctccctataatcccgcggccatggcg
gccgggagcatgcgacgtcgggcccaattcgccctatagtgagtcgtattacaattcact
ggccgtcgttttacaacgtcgtgactgggaaaaccctggcgttacccaacttaatcgcct
tgcagcacatccccctttcgccagctggcgtaatagcgaagaggcccgcaccgatcgccc
ttcccaacagttgcgcagcctgaatggcgaatggacgcgccctgtagcggcgcattaagc
gcggcgggggtggtggttacgcgcagggtgaccgctacacttgccagcggcctagcgccc
gctcctttcgttttcttcccttcctttctcgccacgttcgccgggttttccccgtcaagc
tctaaatcggggggttccctttaggggtccgattttaggctttacggcacctcaacccca
aaaaacttggattagggggatgggttcacgtaggggggcatcgccctggaaagacggttt
ttcccccctttgaagttggagtcccagttcctttaaaaggggaatcttgggtccaaaatg
ggaaacaaccctccaaccccattttcgggcctttttttttggattttaaaggggatttgg
ccaaatttcgggccctttggggtaaaaaaaggaagctggaatttaaaaaaaaaattaaag
cggaaatttttaaaaaaaaatattaaacgcgttttcaaattttccccgggggggggggga
ttttttttccccctttccccacatcttgggggcgggggtattttttccacacccccgcac
acccgggggggggggggcctttttttttgcggggggggaaaaaaaaggggggggcggggg
gggggggaaacaaccc

>ID|7569215 852B-2_SP6_JM445_042.ab1
ggcaatgcatccaactcggttgaggagctctcccatatggtcgacctgcaggcggccgca
ctagtgattacctattttcctctttatttcctaaacgatcataataccaccaacatctaa
cattaataaaaatcccttaaataaataatatcacctaactaaaaaacctctctaacacca
tctttacctatttactatctattacaaccaccaacaactcacaacataaacaattcaact
aaaaaaaccactcaaactataaaaaaaaaatctaaacgaaacaaaaaaaaaaaatataac
caaaacaattactctaatcaaaactcaaattttattattacaacaccaattataaaaaaa
aaaaaaaaaaacccaattcccaccaaataatctctaatccaataaaaaaatacacatata
taactcctcaaattccaacaataaacataacaaaacaaataaacaaaaaactccacccca
aacaaacaaatttcaaactaaaaaaaaaaaaactacatctcctccctataatcccgcggc
catggcggccgggagcatgcgacgtcgggcccaattcgccctatagtgagtcgtattaca
attcactggccgtcgttttacaacgtcgtgactgggaaaaccctggcgttacccaactta
atcgccttgcagcacatccccctttcgccagctggcgtaatagcgaagaggcccgcaccg
atcgcccttcccaacagttgcgcagcctgaatggcgaatggacgcgccctgtagcggcgc
attaagcgcggcgggtgtggtggttacgcgcagcgtgaccgctacacttgccagcgccct
agcgcccgctcctttcgctttcttcccttcctttctcggcccgttcgccgggtttccccg
tcaagctctaaatcgggggctccctttaggggtcccaatttagtgctttacggcacctca
accccaaaaaacttgattaggggggaggggtccaggaagtggggccatcgcccggataga
cgggttttccgccctttggacgttggaatccaccgttctttaaaaagggaaactctggtt
ccaaaacggaaaacaaaactcaacccctatttcgggtctattcctttggattttaaaggg
gaattttgcccaattttcggcccatttgggttaaaaaaaggaaccgaaattttaaaaaaa
atttaaaccgagaaattttaaaacaaaaaaaattaacccctttaacaattttcccgggag
ggggggatattttttccccctttaccccccactcgtgggggggggagtttttttccccca
cccccccaaaccagggggggggggccactttttttttcgggggggagaaaaaaggggggg
gggcgcggggagaaaaaaaccacccccccaattt

>ID|7569180 852B-20_SP6_JM445_088.ab1
ggggatcccagggcggttggggagctctcccatatggtcgacctgcaggcggccgcacta
gtgattacctattttcctctttatttcctaaacgatcgtaataccaccaacatctaacat
taataaaaatcccttaaataaataatatcacctaactaaaaaacctctctaacaccatct
ttacctatttactatctattacgaccaccaacaactcgcaacgtaaacaattcgactaaa
aaaaccgctcaaactataaaaaaaaaaatctaaacgaaacaaaaaaaaaaatataaccaa
aacaattactctaatcaaaactcaaattttattattacgacaccaattataaaaaaaaaa
aaaaaaaacccaattcccgccgaataatctctaatccaataaaaaaatacacatatataa
ctcctcaaattccaacaataaacgtaacaaaacaaataaacaaaaaactccaccccgaac
aaacaaatttcaaactaaaaaaaaaaactacatctcctccctataatcccgcggccatgg
cggccgggagcatgcgacgtcgggcccaattcgccctatagtgagtcgtattacaattca
ctggccgtcgttttacaacgtcgtgactgggaaaaccctggcgttacccaacttaatcgc
cttgcagcacatccccctttcgccagctggcgtaatagcgaagaggcccgcaccgatcgc
ccttcccaacagttgcgcagcctgaatggcgaatggacgcgccctgtagcggcgcattaa
gcgcggcgggggtgggggttacgcgcagcgtgaccgctacacttgccagcgccctagcgc
ccgctcctttcgctttcttcccttcctttctcgccacgttcggcggttttccccgcaagg
tctaaatcggggggtcccctttagggttccgatttagggctttacgggccctcgacccca
aaaaaattggataggggggaggggtcaggaagggggccctcggccctgaaagacggtttt
tcgcccttttgaagtgggagtccacgttcttttaaaagggggatccttggttccaaagtg
gggaacaacactcaacccctattttggggtttttttttttgaatttaaaaaggggaattt
tggccgaattttgggccctatggggtttaaaaaaaggggagtggaattttaaaaaaaaaa
atttt

>ID|7569192 852B-17_SP6_JM445_071.ab1
tggggcttccagggcgtttggggagctctcccatatggtcgacctgcaggcggccgcact
agtgattacctattttcctctttatttcctaaacgatcgtaataccaccaacatctaaca
ttaataaaaatcccttaaataaataatatcacctaactaagaaacctctctaacaccatc
tttacctatttactatctattacgaccgccaacaactcgcaacataaacgattcgactaa
aaaaaccgctcgaactataaaaaaaaatctaaacaaaacaaaaaaaaaaatataaccaaa
acaattactctaatcaaaactcaaattttattattacaacaccaattataaaaaaaaaaa
aaaaaaacccaattcccaccaaataatctctaatccaataaaaaaatacacatatataac
tcctcaaattccaacaataaacgtaacaaaacaaataaacaaaaaactccaccccgaaca
aacaaatttcaaactaaaaaaaaaaaaactacatctcctccctataatcccgcggccatg
gcggccgggagcatgcgacgtcgggcccaattcgccctatagggagtcgtattacaattc
actggccgtcgttttacaacgtcgtgactgggaaaaccctggcgttacccaacttaatcg
ccttgcagcacatccccctttcgccagctggcgtaatagcgaagaggcccgcaccgatcg
cccttcccaacagttgcgcagcctgaatggcgaatggacgcgccctgtagcggcgcatta
agcgcggcgggtgtggtggttacgcgcagcgtgaccgctacacttgccagcgccctagcg
cccgctcctttcgctttcttcccttcctttctcgccacgttcgccggctttccccgtcca
gctctaaatcgggggctccctttaggggttccgatttagggctttacgggaccctcgacc
ccaaaaaacttgattagggtggaggggtcacgtaggggggccatcgccctggatagaacg
gtttttcgccccttgggcggtggaggcccaggtttctttaatagggggaatccgggttcc
caaacgggaaaaaacaccccaacccctattttggggctatttccttttggaatttaaagg
ggaattttgggccaattttggggcctatgggggtaaaaaaaagggggtggattttaaaaa
aaaaatttttaagggggaattttttaaaaaaaaatattataaggcgctaaaaaaattttc
cggggggggggggggatttttttctccccttttaccgccgcactgtttgggggggggatt
tttttttcaccaccccgcgcaaacaggggggggggggggggggacctttttttttttggg
ggggggggaggagaagag

>ID|7569200 852B-10_SP6_JM445_008.ab1
taatcttacttctgagcaagggtctgggggaggggcttttcgcattagagtgttgaagcc
aggcgagaggggacgcgcggccagggggaagtggagccaccctatctccactctctattg
tctccaatagagacgtatgaatattcagccgtgctctccttctgcatcaactaggaagca
tcatcttantataacatagcagatttttactgccctataatatccggaacgttgtaagtg
cggcgcgctatctacctaactcgtttagaataccagacagaatgaagaagacagaaatat
ttcagtgaaacactatactgtgattgaatggatatctctctccagccacgtaagatataa
agacatggtagaccaggggacacaacgggatgatgtaggatgacagatgcactcgttcct
ctcgcgatgaccgtaatctccatactcttttagcgtctgcactcaccctctctcgatgtc
gaaactaatggcgcgatggacggagtgtgccacactccactggccgacccgctccacctg
tcaccccttattcagatgcgaagaatgtttgccggactatacgcgtctgctccgaaacgg
gtgagtacaataatcattacccctcctcccacacgctcaacacatatgctgaaagaaatc
ataaccagtggagagaatagagacgcgcacacttttctctctctacgcgggccggagatg
agacgggggagtgtgcagaaatgcggccgcccaagtcgtccactctgggcgaagctgtgt
acttcgtttcgccgagttctgtcgttctgcaggcatgatccgcgtgtggtagagagcgcg
gatgaggaggctaagttaagagcgcgtgggagccgttgtcgccaacccaacgtgagtggg
cgatcaaagggaagagggccggaactgagtccgcccgtttccatcactttctatctcata
ggatgggctagggggagaccccgtgcgcggcgccctatcagcgcgcgggggggagggggg
gtatgcagagggaggggaacagcaatgtatggaggaaacccgagaagcgcttaccttaga
tttgattttctatccgtttatgacgtgtttatccggggtcctgccgggagggatttatac
cggggggtgctatatacacgctcatagcttgcgtgctagctggccccccccccgaatgtc
cttcacgcgatggatgcctgatccggggcggcggcgacgcggacgagggggtaagtgctc
ttgtgttgcgtggggtccagggtgtttctagtggtgagttccctgatattgagagatgtc
tactcgcccctgtgaagattgtcgtatctgtatatggtagaagatcattggcagcgattc
gcgctgcggatagaggctggggccgatgaatacggtatgtggttgagggtatgaaatcct
taatcactctacgctgaccggaggggacgactcaaatctcacccgcactgcccgatgaac
gaggtcttatcgggagggcgtactggcgcgaagtgcgcgtgactcgcatgacgaactata
gacacctaatcgcagaacactgacactattctagggcgccactccacagctgtgagatca
tgaattcattgaggtatggagcgttggaggtgttctttctgcttcttttcgcctgcattg
tgctctggtgttatttgtgtgcttgatatagtcgg

>ID|7569203 852B-19_SP6_JM445_087.ab1
gtggtaatccaagggcgtttggggagctctcccatatggtcgacctgcaggcggccgcac
tagtgattacctattttcctctttatttcctaaacgatcataataccaccaacatctaac
attaataaaaatcccttaaataaacaatatcacctaactaaaaaacctctctgacaccat
ctttacctatttactatctattacgaccgccaacaactcgcaacgtaaacaattcgacta
aaaaaaccgctcgaactataaaaaaaaaatctaaacgaaacaaaaaaaaaatataaccaa
aacaattactctaatcaaaactcaaattttattattacgacaccaattataaaaaaaaaa
aaaaaaacccgattcccaccgaataatctctaatccaataaaaaaatacacgtatataac
tcctcaaattccaacaataaacgtaacaaaacgaataaacaaaaaactccaccccgaaca
aacaaatttcaaactaaaaaaaaaaaaactacatctcctccctataatcccgcggccatg
gcggccgggagcatgcgacgtcgggcccaattcgccctatagtgagtcgtattacaattc
actggccgtcgttttacaacgtcgtgactgggaaaaccctggcgttacccaacttaatcg
ccttgcagcacatccccctttcgccagctggcgtaatagcgaagaggcccgcaccgatcg
cccttcccaacagttgcgcagcctgaatggcaaatggacgcgccctgtagcggcgcatta
agcgcggcggttgggggggttacgcgcacggggaccgctacacttgccagcgccctaacg
cccgctctttttgttttcttcccttcttttctcgccccgttcgccggttttccccgtcaa
gttctaaatggggggctccctttaaggttccgaattaagggttttcgggacctcaacccc
aaaaaattggataaggggggagggtcacggaggggggcctcccccctgaaagacggtttt
ttcgccctttgaatttggaagtcccacgtttctttaaaaaggggaatctgggttcccaaa
aggggaaaaaaaccctcccccctttccccgggcttttttttttggtttttaaaagggaat
tttggccgaatttcgcggctctttgggggtaaaaaaaaggaggtggattttaaaaaaaaa
attttaaagcgcagaaatttttaaaaaaaaaaatatttaacgccctttaaaaaatttttt
ccgggagaaggcgggaaatttttttctccctcttacccgccacttgggggggggggggga
tatt

>ID|7569165 852B-12_SP6_JM445_024.ab1
ttgggcttccaacgcgtttggggagctctcccatatggtcgacctgcaggcggccgcact
agtgattacctattttcctctttatttcctaaacgatcgtaataccaccaacatctaaca
ttaataaaaatcccttaaataaataatatcacctaactaaaaaacctctctaacaccatc
tttacctatttactatctattacgaccgccaacaactcgcaacgtaaacgattcgactaa
aaaaaccgctcgaactataaaaaaaaaatctaaacgaaacaaaaaaaaaatataaccaaa
acaattactctaatcaaaactcaaattttattattacgacaccaattataaaaaaaaaaa
aaaaaacccgattcccaccaaataatctctaatccaataaaaaaatacacatatataact
cctcaaattccaacaataaacgtaacaaaacaaataaacaaaaaactccaccccgaacaa
acaaatttcaaactaaaaaaaaaaaaactacatctcctccctataatcccgcggccatgg
cggccgggagcatgcgacgtcgggcccaattcgccctatagtgagtcgtattacaattca
ctggccgtcgttttacaacgtcgtgactgggaaaaccctggcgttacccaacttaatcgc
cttgcagcacatccccctttcgccagctggcgtaatagcgaagaggcccgcaccgatcgc
ccttcccaacagttgcgcagcctgaatggcgaatggacgcgccctgtagcggcgcattaa
gcgcggcgggtgtggtggttacgcgcagcgtgaccgctacacttgccagcgccctagcgc
ccgctcctttcgctttcttcccttcttttcttcgccacgttcgccggttttccccgtcaa
ggtctaaatcggggggtcccctttagggtccgatttagggctttacgggacctccgaccc
caaaaaacttggataggggggagggttcacgaagggggccctccccccggaaaaacggtt
tttcccccctttgacggggggagtccccgtttctttaaaaaggggactcttggtcccaaa
cggggaaaaacacctcaaccctaatcctgggccttttccttttaatttataaaggggatt
tttggccaatttcgggccctttggggtaaaaaaaagagggtgtattttaacaaaaaattt
taaaccgcgaaatttttaaaaaaaaaatttaaccccttcttaaaatttctccgggagggg
ggggattttttttcccttttaaccagttttgtggggggggggtgtttttttccccacccc
ccccaacgagggggggcggcgactttttttttggggggggaaaaaagaggggcggggggg
ggaggaaccccccccccttatttgttgtggttttttttttttt

>ID|7569214 852B-1_SP6_JM445_041.ab1
gtggatcccacggcggttggggagctctcccatatggtcgacctgcaggcggccgcacta
gtgattacctattttcctctttatttcctaaacgatcgtaataccaccaacatctaacat
taataaaaatcccttaaataaataatatcacctaactaaaaaacctctctaacaccatct
ttacctatttactatctattacgaccgccaacaactcgcaacgtaaacgattcgactaaa
aaaaccgctcgaactataaaaaaaaaatctaaacgaaacaaaaaaaaaaatataaccaaa
acaattactctaatcaaaactcaaattttattattacgacaccaattataaaaaaaaaaa
aaaaaaacccgattcccgccgaataatctctaatccaataaaaaaatacacgtatataac
tcctcaaattccaacaataaacgtaacaaaacgaataaacaaaaaactccaccccaaaca
aacaaatttcaaactaaaaaaaaaaaaactacatctcctccctataatcccgcggccatg
gcggccgggagcatgcgacgtcgggcccaattcgccctatagtgagtcgtattacaattc
actggccgtcgttttacaacgtcgtgactgggaaaaccctggcgttacccaacttaatcg
ccttgcagcacatccccctttcgccagctggcgtaatagcgaagaggcccgcaccgatcg
cccttcccaacagttgcgcagcctgaatggggaatggacgcgccctgtagcggggcatta
agcgcggcgggtgtgggggttacgcgaagcgtggccgctacacttggccgcgccctagcg
cccgctcctttccgtttcttccccttctttctcgccacgttcgccggctttccccgtcaa
gctctaaatcggggggttccctttaggggttcccatttagggctttacgggccctcgacc
cccaaaaaattggataagggggatgggtccacgtagggggccctccgcccggaataaagg
gtttttcgccccttggacgttggagacccccgttctttttaaaaggggaatctttgttcc
caaaatgggaaaaaaccctccaccccttctctcggttattttttttttgaattttaaagg
gaaattttggcccgaaattccgggcctatttggggtaaaaaaaagagggggggaatttaa
aaaaaaaaattttaaccggaaaaattttaaaaaaaaatattaaaacgcctttaaaaaatt
tcccggagaggggggagattttttctcccccttctccgcacatctggggggcgggggttt
ttctaacaccccccgcacaaaggggggggggggggacctcttttttttgtgggggggaaa
aagagggggggggggggggcgggagaagacaaccccccccc

>ID|7569179 852B-15_SP6_JM445_055.ab1
tgggcatcccacgccggttggggagctctcccatatggtcgacctgcaggcggccgcact
agtgattacctattttcctctttatttcctaaacgatcgtaataccaccaacatctaaca
ttaataaaaatcccttaaataaataatatcacctaactaaaaaacctctctgacaccatc
tttacctatttactatctattacgaccgccaacaactcgcaacgtaaacgattcgactaa
aaaaaccgctcgaactataaaaaaaaaatctaaacgaaacaaaaaaaaaatataaccaaa
acaattactctaatcaaaactcaaattttattattacgacaccaattataaaaaaaaaaa
aaaaaacccgattcccaccaaataatctctaatccaataaaaaaatacacatatataact
cctcaaattccaacaataaacgtaacaaaacaaataaacaaaaaactccaccccgaacaa
acaaatttcaaactaaaaaaaaaaactacatctcctccctataatcccgcggccatggcg
gccgggagcatgcgacgtcgggcccaattcgccctatagtgagtcgtattacaattcact
ggccgtcgttttacaacgtcgtgactgggaaaaccctggcgttacccaacttaatcgcct
tgcagcacatccccctttcgccagctggcgtaatagcgaagaggcccgcaccgatcgccc
ttcccaacagttgcgcagcctgaatggcgaatggacgcgccctgtagcggcgcattaagc
gcggcgggtgtggtggttacgcgcagcgtgaccgctacacttgccagcgccctagcgccc
gctcctttcgctttcttcccttcctttctcgccacgttcgccgggctttccccgtcaagc
tctaaatcggggggtcccttttagggtccgatttattgctttacggcaccctcgacccca
aaaaaattgataagggggatggttccagtagggggccatccgccctgatagaacgttttt
cgccctttgaagtttggagcccaccgttttttataagggaattctgggtccaaacgggaa
acaacccccaacccctttctcggcctttccttttggattaataagggaattttgccaatt
cgggcctttttggtaaaaaaaggagcttaattttaacaaaaatttaaacggcgaaatttt
aaaaaaaatatttaaagccttaaaaattttccgggaaggcgggtttttttttccccctta
cccccatctttgggggggggttttttttccccccccccccaacacgggggggggggccct
tttttttttggggggggaaaaaaaaggggtgggggggggggggaa

>ID|7569217 852B-9_SP6_JM445_007.ab1
gggcatgggctccaaggcggttgggagctctccctatggtcgacctgcaggcggccgcac
tagtgattacctattttcctctttatttcctaaacgatcgtaataccaccaacatctaac
attagtaaaaatcccttaaataaataatatcacctaactaaaaaacctctctaacaccat
ctttacctatttactatctattacgaccgccaacaactcgcaacgtaaacgattcgacta
aaaaaaccgctcgaactataaaaaaaaaatctaaacgaaacaaaaaaaaaaatataacca
aaacaattactctaatcaaaactcaaattttattattacgacaccaattataaaaaaaaa
aaaaaaaaacccgattcccgccgaataatctctaatccaataaaaaaatacacgtatata
actcctcaaattccaacaataaacgtaacaaaacgaataaacaaaaaactccaccccgaa
caaacaaatttcaaactaaaaaaaaaaaaactacatctcctccctataatcccgcggcca
tggcggccgggagcatgcgacgtcgggcccaattcgccctatagtgagtcgtattacaat
tcactggccgtcgttttacaacgtcgggacggggaaaaccctggcgttacccaacttaat
cgccttgcagcacatccccctttcgccagctggcgtaatagcgaagaggcccgcaccgat
cgcccttcccaacagttgcgcagcctgaatggcgaagggacgcgccctgtagcggcgcat
taagcgcggcggggggggtggttacgcgcagcgtgaccgctacacttgccggcgccctag
ggcccgctcctttcgctttcttcccttcctttctcgccacgttcgcgggttttccccgtc
aaggtctaaatcggggggtcccctttggggtccgaatttagtggtttacgggccctcgac
cccaaaaaattggattagggggatgggttcacgtaggggggcctcgcccggaaaagaggg
tttttcgcccttgggaggtgggggccccggttttttaaaagggggaatccgggttccaaa
ggggaaacaaacctcaaccccatttcggggctattttttttgggatttaaaagggggatt
ttgggggaattttgggccctaggggggaaaaaaaagggaggggggaatttaaaaaaaata
ttttaaacgggggaaatttttaaaaaaaaaaaatttttaggggcgtaaaaaatttttccg
gggggggggggggttattttttttcccctctttagggcaccctgggggggggggggggag
atattttttcccaccgcgggggcacccgcgggggggggggggggggcgtctttttc

>ID|7569191 852B-16_SP6_JM445_056.ab1
gtggattccaccggcgtttggggagctctcccatatgggtcgacctgcaggcggccgcac
tagtgattacctattttcctctttatttcctaaacgatcgtaataccaccaacatctaac
attaataaaaatcccttaaataaataatatcacctaactaaaaaacctctctaacaccat
ctttacctatttactatctattacgaccgccaacaactcgcaacgtaaacaattcgacta
aaaaaaccgctcaaactataaaaaaaaaatctaaacaaaacaaaaaaaaaatataaccaa
aacaattactctaatcaaaactcaaattttattattacaacaccaattataaaaaaaaaa
aaaaaacccaattcccaccaaataatctctaatccaataaaaaaatacacatatataact
cctcaaattccaacaataaacgtaacaaaacaaataaacaaaaaactccaccccaaacaa
acaaatttcaaactaaaaaaaaaaactacatctcctccctataatcccgcggccatggcg
gccgggagcatgcgacgtcgggcccaattcgccctatagtgagtcgtattacaattcact
ggccgtcgttttacaacgtcgtgactgggaaaaccctggcgttacccaacttaatcgcct
tgcagcacatccccctttcgccagctggcgtaatagcgaagaggcccgcaccgatcgccc
ttcccaacagttgcgcagcctgaatggcgaatggacgcgccctgtagcggcgcattaagc
gcggcgggtgtggtggttacgcgcagcgtgaccgctacacttgccagcgccctagcgccc
gctcctttcgctttcttcccttcctttctcgccacgttcgccgggctttcccgtcaagct
ctaaatcgggggctccctttagggttccgatttagtgctttacggcacctcgaccccaaa
aaactttgattagggggaggtttcaggaagggggccatcgccctgaagaacggtttttcc
gcctttgacgttggagccacgttctttaaaaggggactcttggtccaactggaaaaaact
tcaaccccttttgggtctttccttttgatttttaagggaattttggccaatttcggccca
ttggggtaaaaaagggagttaatttaaaaaaaaatttaacccgaaatttttaaaaaaaaa
tttaacggcttaaaaatttttccgggaaggggggatttttctcccccttccccccccctt
ggggcgggggttttttcccccccccccacccaccggggggggggaacctttttttttggg
gggggagaaaaagatgggggggcggggggaggaaaaaac

>ID|7569194 852B-5_5P6_JM445_073.ab1
ggggcttcccacggcggttggggagctctcccatatgggtcgacctgcaggcggccgcac
tagtgattacctattttcctctttatttcctaaacgatcgtaataccaccaacatctaac
attaacaaaaatcccttaaataaataatatcacctaactaaaaaacctctctaacaccat
ctttacctatttactatctattacgaccgccaacaactcgcaacataaacgattcgacta
aaaaaaccgctcaaactataaaaaaaaaatctaaacaaaacaaaaaaaaaaatataacca
aaacaattactctaatcaaaactcaaattttattattacgacaccaattataaaaaaaaa
aaaaaaaaacccgattcccaccaaataatctctaatccaataaaagaatacacatatata
actcctcaaattccaacaataaacataacaaaacaaataaacaaaaaactccaccccaaa
caaacaaatttcaaactaaaaaaaaaaaaactacatctcctccctataatcccgcggcca
tggcggccgggagcatgcgacgtcgggcccaattcgccctatagtgagtcgtattacaat
tcactggccgtcgttttacaacgtcgtgactgggaaaaccctggcgttacccaacttaat
cgccttgcagcacatccccctttcgccagctggcgtaatagcgaagaggcccgcaccgat
cgcccttcccaacagttgcgcagcctgaatggcgaatggacgcgccctgtagcggcgcat
taagcgcggcgggtgtggtggttacgcgcagcgtgaccgctacacttgccagcgccctag
cgcccgctcctttcgctttcttcccttcctttctcgccccgttcgcccggcttccccgtc
aagctctaaatcgggggctcccctttaggggtccgatttagggcttttcggcaccctcaa
ccccaaaaaatttgattaggggggagggttcacggaaggggggcctcgccctgaaaaacc
ggttttccgccctttggagtttggaagccccgttttttaaaagggggaatcttggtccca
aaaggggaaaaaccctcaaccccctattttgggtttaattcttttggaattaaaagggaa
tttttgccgaattccgggccttttggggtaaaaaaaggggggtggaattttaaaaaaaat
ttttaaaggcgaaatttttaaaaaaaaaatatataaagccttttaaaattttctccggaa
gggggggaattttttttcccccttttccccccaccttgtgggggggggggaattttttcc
caccccccgccccaccaccgggggggggggggacatttctttttttttgggggggggga

>ID|7569202 852B-18_SP6_JM445_072.ab1
ccaagggcggtttggggagctctcccatatgggtcgacctgcaggcggccgcactagtga
ttacctattttcctctttatttcctaaacgatcgtaataccaccaacatctaacattaat
aaaaatcccttaaataaataatatcacctaactaaaaaacctctctaacaccatctttac
ctatttactatctattacgaccgccaacaactcgcaacgtaaacgattcgactaaaaaaa
ccgctcgaactataaaaaaaaatctaaacgaaacaaaaaaaaaaatataaccaaaacaat
tactctaatcaaaactcaaattttattattacgacaccaattataaaaaaaaaaaaaaaa
aaacccgattcccgccgaataatctctaatccaataaaaaaatacacgtatataactcct
caaattccaacaataaacgtaacaaaacgaataaacaaaaaactccaccccgaacaaaca
aatttcaaactaaaaaaaaaactacatctcctccctataatcccgcggccatggcggccg
ggagcatgcgacgtcgggcccaattcgccctatagtgagtcgtattacaattcactggcc
gtcgttttacaacgtcgtgactgggaaaaccctggcgttacccaacttaatcgccttgca
gcacatccccctttcgccagctggcgtaatagcgaagaggcccgcaccgatcgcccttcc
caacagttgcgcagcctgaatggcgaatggacgcgccctgtagcggcgcattaagcgcgg
cgggtgtggtggttacgcgcagcgtgaccgctacacttgccagcgccctagcgcccgctc
ctttcgctttcttcccttcctttctcgccacgttcgccggctttccccgtcaaagtctaa
atcggggggctccctttaggggtcccgatttagtgctttacgggcactccgaccccaaaa
aacttggattaagggggatgggtccacggaatggggcctccgccctgaaagaaggggttt
tcgcccctttgacggtgggaacccacgttcttttaataagggaattcttggtccaaaatt
gggaaaaaactctaaacccttttctcgggctaattttttttgaatttaaaagggaatttt
ggcgaatttcggggccttttggggtaaaaaaaaggagatgggaatttaaaaaaaaaattt
taacgcgaaatttttttacacaaaaatttaaacgccttttacaaattttcccgggggagg
ggggaatttttttccccctttaccccaccttcttggggggggggggatttttttttccac
cccccccccaccacagggggggggggggggaccctttttttttt

>ID|7569205 852B-7_SP6_JM445_089.ab1
agggcattccacggcggttggggagctctcccatatggtcgacctgcaggcggccgcact
agtgattacctattttcctctttatttcctaaacgatcgtaataccaccaacatctaaca
ttaataaaaatcccttaaataaataatatcacctaactaaaaaacctctctaacaccatc
tttacctatttactatctattacgaccgccaacaactcgcaacgtaaacgattcgactaa
aaaagccgctcgaactataaaaaaaaaatctaaacgaaacaaaaaaaaaaatataaccaa
aacaattactctaatcaaaactcaaattttattattacgacaccaattataaaaaaaaaa
aaaaaaaaacccgattcccgccaaataatctctaatccaataaaaaaatacacatatata
actcctcaaattccaacaataaacgtaacaaaacaaataaacaaaaaactccaccccgaa
caaacaaatttcaaactaaaaaaaaaaaaactacatctcctccctataatcccgcggcca
tggcggccgggagcatgcgacgtcgggcccaattcgccctatagtgagtcgtattacaat
tcactggccgtcgttttacaacgtcgtgactgggaaaaccctggcgttacccaacttaat
cgccttgcagcacatccccctttcgccagctggcgtaatagcgaagaggcccgcaccgat
cgcccttcccaacagttgcgcagcctgaatggcgaagggacgcgccctggagcggggcat
taagcgcggggggtgggggggttacgcgcagcgtgaccgctacccttgccagggccctag
ggcccgctcctttcgctttcttcccttcctttcttgccacgttcgcgggttttccggtaa
aggtttaaatcggggggtcccttttagggttccaattaggggttttcgggcccctcgacc
ccaaaaaatttgattagggggaagggtcccggaggggggccattccccggaataaacggt
tttttcgcctttgaacggggggagtccaccttttttttaaaaagggggacctttgggttc
caaaaggggaacaaaccttcaaccccttttttcggggtttttttttttgattttataagg
ggtattttgcccgaatcctgggccctttggggtaaaaaaaaggagctgaaattttaaaaa
aaaattttataccggcaaaattttataaaaaaaaaattttaaaccccttttacaactttt
tcccgggggggggggggggatattttttcc

>ID|7569178 852B-14_SP6_JM445_040.ab1
aatggcatccaacggcggttggggagctctcccatatggtcgacctgcaggcggccgcac
tagtgattacctattttcctctttatttcctaaacgatcgtaataccaccaacatctaac
attaataaaaatcccttaaataaataatatcacctaactaaaaaacctctctaacaccat
ctttacctatttactatctattacgaccgccaacaactcgcaacataaacgattcgacta
aaaaaaccgctcgaactataaaaaaaaaatctaaacgaaacaaaaaaaaaaatataacca
aaacaattactctaatcaaaactcaaattttattattacaacaccaattataaaaaaaaa
aaaaaaaacccaattcccaccaaataatctctaatccaataaaaaaatacacatatataa
ctcctcaaattccaacaataaacgtaacaaaacaaataaacaaaaaactccaccccaaac
aaacaaatttcaaactaaaaaaaaaaaaaactacatctcctccctataatcccgcggcca
tggcggccgggagcatgcgacgtcgggcccaattcgccctatagggagtcgtattacaat
tcactggccgtcgttttacaacgtcgtgactgggaaaaccctggcgttacccaacttaat
cgccttgcagcacatccccctttcgccagctggcgtaatagcgaagaggcccgcaccgat
cgcccttcccaacagttgcgcagcctgaatggcgaatggacgcgccctgtagcggcgcat
taagcgcggcgggtgtggtggttacgcgcagcgtgaccgctacacttgccagcgccctag
cgcccgctcctttcgctttcttcccttcctttctcgccacgttcgccgggcttcccccgt
caagctctaaatcggggggctccctttaggggtccgatttagggctttacggcacctcga
acccaaaaaacttgattagggggaggggttccggaatggggccttcgccctgaaaaaagg
gtttttccccttttgaagttggagaccccgtttcttaaaaggggaatcttgttccaaaac
gggaaaaccaccaaaccctaacccgggctattttttttgatttaaaagggaattttggca
aattcgggcctatggggtaaaaaaaagaattgaatttaaaaaaaaattttaagcgaaatt
tttaaaaaaaatttataaggcttaaaaatttttccgggagggggggattttttccccccc
tttccagcactttggggggggggtattttttccaccccgcccgcccaggggggggggggg
ctcttttttttggggggggggaaaaaagagggggggggcgg

>ID|7569216 852B-8_SP6_JM445_090.ab1
tatggcatccacgccgtttggggagctctcccatatggtcgacctgcaggcggccgcact
agtgattacctattttcctctttatttcctaaacgatcgtaataccaccaacatctaaca
ttaataaaaatcccttaaataaataatatcacctaactaaaaaacctctctaacaccatc
tttacctatttactatctattacgaccgccaacaactcgcaacgtaaacgattcgactaa
aaaaaccgctcgaactataaaaaaaaaatctaaacgaaacaaaaaaaaaaatataaccaa
aacaattactctaatcaaaactcaaattttattattacgacaccaattataaaaaaaaaa
aaaaaaaacccaattcccaccaaataatctctaatccaataaaaaaatacacatatataa
ctcctcaaattccaacaataaacgtaacaaaacaaataaacaaaaaactccaccccaaac
aaacaaatttcaaactaaaaaaaaaaaaactacatctcctccctataatcccgcggccat
ggcggccgggagcatgcgacgtcgggcccaattcgccctatagtgagtcgtattacaatt
cactggccgtcgttttacaacgtcgtgactgggaaaaccctggcgttacccaacttaatc
gccttgcagcacatccccctttcgccagctggcgtaatagcgaagaggcccgcaccgatc
gcccttcccaacagttgcgcagcctgaatggcgaaaggacgcgccctgtagcggcgcatt
aagcgcggcgggtgtggtggttacgcgcagcgtgaccgctacacttgccagcgccctagc
gcccgctcctttcgctttcttcccttcctttctcgccacgttcgccggctttccccgtca
agctctaaaatccggggctcccctttagggttccaaattaatgggtttacgggccccccc
acccccaaaaaactggattaagggggagggtccacgtagggggccattccccctgaaaaa
acggtttttcccccctttgacgttggaagtccccgtttttttaataaggggaacttttgt
tcccaaatgggaaaaaacactccaacccctttttcgggggcaattttttttaattttaaa
aaggaaattttgcccaaattttcggggcctatttgggtttaaaaaaaatgaagcgggaat
tttaaaaaaaaaaatttt

>ID|7569181 852B-3_SP6_JM445_057.ab1
ccaacgccggtttggggagctctcccatatgggtcgacctgcaggcggccgcactagtga
ttacctattttcctctttatttcctaaacgatcgtaataccaccaacatctaacattaat
aaaaatcccttaaataaataatatcacctaactaaaaaacctctctaacaccatctttac
ctatttactatctattacaaccaccaacaactcacaacataaacaattcaactaaaaaaa
ccactcaaactataaaaaaaaaatctaaacaaaacaaaaaaaaaaatataaccaaaacaa
ttactctaatcaaaactcaaattttattattacaacaccaattataaaaaaaaaaaaaaa
aaacccaattcccaccaaataatctctaatccaataaaaaaatacacatatataactcct
caaattccaacaataaacgtaacaaaacaaataaacaaaaaactccaccccaaacaaaca
aatttcaaactaaaaaaaaaaaaactacatctcctccctataatcccgcggccatggcgg
ccgggagcatgcgacgtcgggcccaattcgccctatagtgagtcgtattacaattcactg
gccgtcgttttacaacgtcgtgactgggaaaaccctggcgttacccaacttaatcgcctt
gcagcacatccccctttcgccagctggcgtaatagcgaagaggcccgcaccgatcgccct
tcccaacagttgcgcagcctgaatggcgaagggacgcgccctgtagcggcgcattaagcg
cggcgggtgtggtggttacgcgcagcgtgaccgctacacttgccagcgccctagcgcccg
ctcctttcgctttcttccctcctttctcgccacgttcgccggctttccccgtcaagctct
aaatcgggggctccctttaggggtccgattaatgctttacggcaccctcgaccccaaaaa
cttgataagggggagggttcaggaatgggccctcgccctgatgacgggtttttcgccttt
ggacgtggagcccacgttctttaaaaggggaatcttggttccaactggaaaaaaccctca
cccctatctcggccaatccttttgatttaaaagggaattggcccaatttcggcctattgg
ttaaaaaaaggaacggaaattaaaaaaaattttaagggaaatttttacaaaaaaaataac
cctttaaaaattttccgggaggggggtatttttccccccttacacacttctgggggggat
ttttccccaccccccccccgaggggggggggaacatttttttgggggagaaaagaggggg
gggggggggggaaaaccccccccctaatttttttgg
