# Supplementary material for: Epigenetic interplay between mouse endogenous retroviruses and host genes
Source: Genome Biol. 2012 Oct 3;13(10):R89. doi: 10.1186/gb-2012-13-10-r89 (PMC3491417; doi:10.1186/gb-2012-13-10-r89)
Supplement: Additional file 4 — All bisulfite sequencing data. Compilation of all bisulfite sequences. [file gb-2012-13-10-r89-S4.zip › ETn1027_gene_spleen.fas]

>ID|8434062 g1027-06_SB2497_078.ab1 from 38 to 825
------------------------------------------------------------
------------------------------------ATTCGCCATTCAGGCTGCGCAACT
GTTGGGAAGGGCGATCGGTGCGGGCCTCTTCGCT-ATTACGCCAGCTGGCGAAAGGGGGA
TGTGCTGCAAGGCGATTAAGTTGGGTAACGCCAGGGTTTTCCCAGTCACGACGTTGTAAA
ACGACGGCCAGTGAATTGTAATACGACTCACTATAGGGCGAATTGGGCCCGACGTCGCAT
GCTCCCGGCCGCCATGGCCGCGGGATTGTGATATTTGTTTGGAG-GTTTAGATTGAGTTA
TGTGGTTTGTTTTGTATGTATGTGGGGAGTGGA-GTTTATTTTGATGTTTCGGTTGGGTT
GTGTAGG----TTTTGGGTTATTTTGTTGTT---TCGTTGTTTTTTTATTGT--TGTGTT
TTATTT----GTTGTTTGTTTTGAGTATTGTATTTATTTTTTGGTTTTAGTTTTAGATTT
TT-----TTTT-AGTAGTTTTAATTTTGTGGTTGTTGTTATTTTT-TGGTTTAGTTTTTA
GGGAGGTGGGGTTTGTATAGTTAG-GATTTTGATTGAGTAGGAAGTTTGGTTTTATAGAT
GTTTTTTATGATTGGTT---GGGGGGATGGTAAGTGTGCTTGTGTGAAAGGGGTGGAGT-
TAGTTTAAGGTAGGGGGTGGTTTGTAATTAAGGGTGGGGTCAATTATATTTGGAGTTTG-
GTGGATTGTTT-------ATAGT-AGGTAGAGGAGAGTATGGAGTGTAGATAGTTTTATA
GAAGAATGTATTTGAATTTTAGTTTT-GTTTTTTGAGATAGGGTTTTTT-TGTAATCACT
AGTGCGGCCGCCTG-CAGGTCGAC------------------------------------
------------------------------------------------------------
------------------------------------------------------------
-----------------------------------------------------
>ID|8434071 g1027-03_SB2497_061.ab1 from 37 to 810
------------------------------------------------------------
----------------------------------------------------GCGCAACT
GTTGGGAAGGGCGATCGGTGCGGGCCTCTTCGCTTATTACGCCAGCTGGCGAAAGGGGGA
TGTGCTGCAAGGCGATTAAGTTGGGTAACGCCAGGGTTTTCCCAGTCACGACGTTGTAAA
ACGACGGCCAGTGAATTGTAATACGACTCACTATAGGGCGAATTGGGCCCGACGTCGCAT
GCTCCCGGCCGCCATGGCCGCGGGATTGTGATATTTGTTTGGAG-GTTTAGATTGAGTTA
TGTGGTTTGTTTTGTATGTATGTGGGGAGTGGA-GTTTATTTTGATGTTT-GGTTGGGTT
GTGTAGG----TTTTGGGTTATTTTGTTGTT---TTGTTGTTTTTTTATTGT--TGTGTT
TTATTT----GTTGTTTGTTTTGAGTATTGTATTTATTCTTTGGTTTTAGTTTTAGATTT
TT-----TTTT-AGTAGTTTTAATTTTGTGGTTGTTGTTATTTTT-TGGTTTAGTTTTTA
GGGAGGTGGGGTTTGTATAGTTAG-GATTTTGATTGAGTAGGAAGTTTGGTTTTATAGAT
GTTTTTTATGATTGGTT---GGGAGGATGGTAAGTGTGTTTGTGTGAAAGGGGTGGAGT-
TAGTTTAAGGTAGGGGGTGGTTTGTAATTAAGGGTGGGGTTAATTATATTTGGAGTTTG-
GTGGATTGTTT-------ATAGT-AGGTAGAGGAGAGTATGGAGTGTAGATAGTTTTATA
GAAGAATGTATTTGAATTTTAGTTTT-GTTTTTTGAGATAGGGTTTTTT-TGTAATCACT
AGTGCGGCCGCCTGGCAGGTCGACC-----------------------------------
------------------------------------------------------------
------------------------------------------------------------
-----------------------------------------------------
>ID|8434096 g1027-02_SB2497_046.ab1 from 128 to 706
------------------------------------------------------------
------------------------------------------------------------
------------------------------------------------------------
------------------------------------------------------------
---------------------------------TAGGGCGAATTGGGCCCGACGTCGCAT
GCTCCCGGCCGCCATGGCCGCGGGATTGTGATATTTGTTTGGAG-GTTTAGATTGAGTTA
TGTGGTTTGTTTTGTATGCATGTGGGGAGTGGA-GTTTATTTTGATGTTTTGGTTGGGTT
GTGTAGG----TTTTGGGTTATTTTGTTGTT---TTGTTGTTTTTTTATTGT--TGTGTT
TTATTT----GTTGTTTGTTTTGAGTATTGTATTTATTTTTTGGTTTTAGTTTTAGATTT
TT-----TTTTTAGTAGTTTTAATTTTGTGGTTGTTGTTATTTTT-TGGTTTAGTTTTTA
GGGAGGTGGGGTTTGTATAGTTAG-GATTTTGATTGAGTAGGAAGTTTGGTTTTATAGAT
GTTTTTTATGATTGGTT---GGGAGGATGGTAAGTGTGTTTGTGTGAAAGGGGTGGAGT-
TAGTTTAAGGTAGGGGGTGGTTTGTAATTAAGGGTGGGGTTAATTATATTTGGAGTTTG-
GTGGATTGTTT-------ATAGT-AGGTAGAGGAGAGTATGGAGTGTAGATAGTTTTATA
GAAGAATGTATTTGAATTTTAGTTTT-GTTTTTTGAGATAGGGTTTTT------------
------------------------------------------------------------
------------------------------------------------------------
------------------------------------------------------------
-----------------------------------------------------
>ID|8434020 g1027-09_SB2497_011.ab1 from 24 to 826
------------------------------------------------------------
------------------------------------ATTCGCCATTCAGGCTGCGCAACT
GTTGGGAAGGGCGATCGGTGCGGGCCTCTTCGCT-ATTACGCCAGCTGGCGAAAGGGGGA
TGTGCTGCAAGGCGATTAAGTTGGGTAACGCCAGGGTTTTCCCAGTCACGACGTTGTAAA
ACGACGGCCAGTGAATTGTAATACGACTCACTATAGGGCGAATTGGGCCCGACGTCGCAT
GCTCCCGGCCGCCATGGCCGCGGGATTGTGATATTTGTTTGGAG-GTTTAGATTGAGTTA
TGTGGTTTGTTTTGTATGTATGTGGGGAGTGGA-GTTTATTTTGATGTTTTGGTTGGGTT
GTGTAGG----TTTTGGGTTATTT-GTTGTT---TTGTTGTTTTTTTATTGT--TGTGTT
TTATTT----GTTGTTTGTTTTGAGTATTGTATTTATTTTTTGGTTTTAGTTTTAGATTT
TT-----TTTT-AGTAGTTTTAATTTTGTGGTTGTTGTTATTTTT-TGGTTTAGTTCTTA
GGGAGGTGGGGTTTGTATAGTTAG-GATTTTGATTGAGTAGGAAGTTTGGTTTTATAGAT
GTTTTTTATGATTGGTT---GGGAGGATGGTAAGTGTGTTTGTGTGAAAGGGGTGGAGT-
TAGTTTAAGGTAGGGGGCGGTTTGTAATTAAGGGTGGGGTTAATCATATTTGGAGTTTG-
GTGGATTGTTT-------ATAGT-AGGTAGAGGAGAGTATGGAGTGTAGATAGTTTTATA
GAAGAATGTATTTGAATTTTAGTTTT-GTTTTTTGAGATAGGGTTTTTT-TGTAATCACT
AGTGCGGCCGCCTG-CAGGTCGACCATATGGGAGAGCTCC--------------------
------------------------------------------------------------
------------------------------------------------------------
-----------------------------------------------------
>ID|8434055 g1027-10_SB2497_012.ab1 from 39 to 750
------------------------------------------------------------
------------------------------------------------------------
---------------------------------------------------AAAGGGGGA
TGTGCTGCAAGGCGATTAAGTTGGGTAACGCCAGGGTTTTCCCAGTCACGACGTTGTAAA
ACGACGGCCAGTGAATTGTAATACGACTCACTATAGGGCGAATTGGGCCCGACGTCGCAT
GCTCCCGGCCGCCATGGCCGCGGGATTGTGATATTTGTTTGGAG-GTTTAGATTGAGTTA
TGTGGTTTGTTTTGTATGTATATGGGGAGTGGA-GTTTATTCTGATGTTTTGGTTGGGTT
GTGTAGG----TTTTGGGTTATTTTGTTGTT---TTGTTGTTTTTTTATTGT--TGTGTT
TTATTT----GTCGTTTGTTTTGAGTATTGTATTTATTTTTTGGTTTTAGTTTTAGATTT
TT-----TTTT-AGTAGTTTTAATTTTGTGGTTGTTGTTATTTTT-TGGTTTAGTTTTTA
GGGAGGTGGGGTTTGTATAGTTAG-GATTTTGATTGAGTAGGAAGTTTGGTTTTATAGAT
GTTTTTTATGATTGGTT---GGGAGGATGGTAAGTGTGTTTGTGTGAAAGGGGTGGAGT-
TAGTTTAAGGTAAGGGGTGGTTTGTAATTAAGGGTGGGGTTAATTATATTTGGAGTTTG-
GTGGATTGTTT-------ATAGT-AGGTAGAGGAGAGTATGGAGTGTAGATAGTTTTATA
GAAGAATGTATTTGAATTTTAGTTTT-GTTTTTTGAGATAGGGTTTTTT-TGTAATCACT
AGTGCGGCCGCCTG-CAGGTCG--------------------------------------
------------------------------------------------------------
------------------------------------------------------------
-----------------------------------------------------
>ID|8434058 g1027-08_SB2497_094.ab1 from 38 to 901
-----------------------GGCAAGTGTAGCGGTCACGCTGCGCGTAACCACCACA
CCCGCCGCGCTTAATGCGCCGCTACAGGGCGCGTCCATTCGCCATTCAGGCTGCGCAACT
GTTGGGAAGGGCGATCGGTGCGGGCCTCTTCGCT-ATTACGCCAGCTGGCGAAAGGGGGA
TGTGCTGCAAGGCGATTAAGTTGGGTAACGCCAGGGTTTTCCCAGTCACGACGTTGTAAA
ACGACGGCCAGTGAATTGTAATACGACTCACTATAGGGCGAATTGGGCCCGACGTCGCAT
GCTCCCGGCCGCCATGGCCGCGGGATTGTGATATTTGTTTGGAG-GTTTAGATTGAGTTA
TGTGGTTTGTTTTGTATGTATGTGGGGAGTGGA-GTTTATTTCGATGTTTTGGTTGGGTT
GTGTAGG----TTTCGGGTTATTTTGTTGTT---TTGTTGTTTTTTTATTGT--TGTGTT
TCACTT----GTTGTTTGTTTTGAGTATTGTATTTATTTTTTGGTTTTAGTTTTAGATTT
TT-----TTTT-AGTAGTTTTAATTTTGTGGTTGTCGTTATTTTT-TGGTTTAGTTTTTA
GGGAGGTGGGGTTTGCATAGCTAG-GACTTTGATTGAGTAGGAAGTTTGGTTTTATAGAT
GTTTCCTATGATTGGTT---GGGAGGATGGTAAGTGCGTTTGTGCGAAAGGGGTGGAGT-
TAGTTTAAGGTAGGGGGTGGTTTGTAATTAAGGGTGGGGCTAATTATATTTGGAGTTTG-
GTGGATTGTTT-------ACAGT-AGGTAGAGGAGAGTATGGAGTGTAGATAGTTTCATA
GAAGAATGTATTTGAATTTTAGTTTT-GTTTTTTGAGATAGGGTTTTTT-TGTAATCACT
AGTGCGGCCGCCTG-CAGGTCGACCAT---------------------------------
------------------------------------------------------------
------------------------------------------------------------
-----------------------------------------------------
>ID|8434093 g1027-04_SB2497_062.ab1 from 34 to 787
------------------------------------------------------------
------------------------------------------------------------
-------------ATCGGTGCGGGCCTCTTCGCT-ATTACGCCAGCTGGCGAAAGGGGGA
TGTGCTGCAAGGCGATTAAGTTGGGTAACGCCAGGGTTTTCCCAGTCACGACGTTGTAAA
ACGACGGCCAGTGAATTGTAATACGACTCACTATAGGGCGAATTGGGCCCGACGTCGCAT
GCTCCCGGCCGCCATGGCCGCGGGATTGTGATATTTGTTTGGAG-GTTTAGATTGAGTTA
TGTGGTTTGTTTTGTATGTATGTGGGGAGTGGA-GTTTATTTTGATGTTTTGGTTGGGTT
GTGTAGG----TTTTGGGTTATCTTGTTGTT---TTGTTGTTTTTTTATTGT--TGTGTT
TTATTT----GTTGTTTGTTTTGAGTATTGTATTTATTTTTTGGTTTTAGTTTTAGATTT
TT-----TTTT-AGTAGTTTTAATTTTGTGGTTGTTGTTATTTTT-TGGTTTAGTTTTTA
GGGAGGTGGGGTTTGTATAGTTAG-GATTTTGATTGAGTAGGAAGTTTGGTTTTATAGAT
GTTTTTTATGATTGGTT---GGGAGGATGGTAAGTGTGTTTGTGTGAAAGGGGTGGAGT-
TAGTTTAAGGTAGGGGGTGGTTTGTAATTAAGGGTGGGGTTAATTATATTTGGAGTTTG-
GTGGATTGTTT-------ATAGT-AGGTAGAGGAGAGTATGGAGTGTAGATAGTTTTATA
GAAGAATGTATTTGAATTTTAGTTTT-GTTTTTTGAGATAGGGTTTTTT-TGTAATCACT
AGTGCGGCCGCCTG-CAGGTCGACCAT---------------------------------
------------------------------------------------------------
------------------------------------------------------------
-----------------------------------------------------
>ID|8434053 g1027-11_SB2497_027.ab1 from 47 to 766
------------------------------------------------------------
------------------------------------------------------------
-----------------------------TCGCT-ATTACGCCAGCTGGCGAAAGGGGGA
TGTGCTGCAAGGCGATTAAGTTGGGTAACGCCAGGGTTTTCCCAGTCACGACGTTGTAAA
ACGACGGCCAGTGAATTGTAATACGACTCACTATAGGGCGAATTGGGCCCGACGTCGCAT
GCTCCCGGCCGCCATGGCCGCGGGATTGTGATATTTGTTTGGAG-GTTTAGATTGAGTTA
TGTGGTTTGTTTTGTATGTATGTGGGGAGTGGA-GTTTATTTTGATGTTTTGGTTGGGTT
GTGTAGG----TTTTGGGTTATTTTGTTGTT---TTGTTGTTTTTTTATTGT--TGTGTT
TTATTT----GTTGTTTGTTTTGAGTATTGTATTTATTTTTTGGTTTTAGTTTTAGATTT
TT-----TTTT-AGTAGTTTTAATTTTGTGGTTGTTGTTATTTTT-TGGTTTAGTTTTTG
GGGAGGTGGGGTTTGTATAGTTAG-GATTTTGATTGAGTAGGAAGTTTGGTTTTATAGAT
GTTTTCTATGATTGGTT---GGGAGGATGGTAAGTGTGTTTGTGTGAAAGGGGCGGAGT-
TAGTTTAAGGTAGGGGGTGGTTTGTAATTAAGGGTGGGGTTAATTATATTTGGAGTTTG-
GTGGATTGTTT-------ATAGT-AGGTAGAGGAGAGTATGGAGTGTAGATAGTTTTATA
GAAGAATGTATTTGAATTTTAGTTTT-GTTTTTTGAGATAGGGTTTTTT-TGTAATCACT
AGTGCGGC----------------------------------------------------
------------------------------------------------------------
------------------------------------------------------------
-----------------------------------------------------
>ID|8434063 g1027-07_SB2497_093.ab1 from 29 to 924
AAAGGAGCGGGCGCTAGGGCGCTGGCAAGTGTAGCGGTCACGCTGCGCGTAACCACCACA
CCCGCCGCGCTTAATGCGCCGCTACAGGGCGCGTCCATTCGCCATTCAGGCTGCGCAACT
GTTGGGAAGGGCGATCGGTGCGGGCCTCTTCGCT-ATTACGCCAGCTGGCGAAAGGGGGA
TGTGCTGCAAGGCGATTAAGTTGGGTAACGCCAGGGTTTTCCCAGTCACGACGTTGTAAA
ACGACGGCCAGTGAATTGTAATACGACTCACTATAGGGCGAATTGGGCCCGACGTCGCAT
GCTCCCGGCCGCCATGGCCGCGGGATTGTGATATTTGTTTGGAG-GTTTAGATTGAGTTA
TGTGGTTTGTTCTGTATGTACGTGGGGAGTGGA-GTTTATTTTGATGTTTTGGTTGGGTT
GTGTAGG----TTTTGGGTTATTTTGTTGTT---TTGTTGTTTTTTTATTGT--TGTGTT
TTATTT----GTTGTTTGTTTTGAGTATTGTATTTATTTTTTGGTTTTAGTTTTAGATTT
TT-----TTTT-AGTAGTTTTAATTTTGTGGTTGTTGTTATTTTT-TGGTTTAGTTTTTA
GGGAGGTGGGGTTTGTATAGTTAG-GATTTTGATTGAGTAGGAAGTTTGGTTTTATAGAT
GTTTTTTATGATTGGTT---GGGAGGATGGTAAGTGTGTTTGTGTGAAAGGGGTGGAGT-
TAGTTTAAGGTAGGGGGTGGTTTGTAATTAAGGGTGGGGTTAATTATATTTGGAGTTTG-
GTGGATTGTTT-------ATAGT-AGGTAGAGGAGAGTATGGAGTGTAGATAGTTTTATA
GAAGAATGTATTTGAATTTTAGTTTT-GTTTTTTGAGATAGGGTTTTTT-TGTAATCACT
AGTGCGGCCGCCTG-CAGGTCGACCATATGGGAGAG------------------------
------------------------------------------------------------
------------------------------------------------------------
-----------------------------------------------------
>ID|8434089 g1027-12_SB2497_028.ab1 from 120 to 644
------------------------------------------------------------
------------------------------------------------------------
------------------------------------------------------------
------------------------------------------------------------
------------------------------------------------------------
-------------------------------------TTTGGAG-GTTTAGATTGAGTTA
TGTGGTTTGTTTTGTATGTATGTGGGGAGTGGA-GTTTATTTTGATGTTTTGGTTGGGTT
GTGTAGG----TTTTGGGTTATTTTGTTGTT---TTGTTGTTTTTTTATTGT--TGTGTT
TTATTT----GTTGTTTGTTTTGAGTATTGTATTTATTTTTTGGTTTTAGTTTTAGATTT
TT-----TTTC-AGTAGTTTTAATTTTGTGGTTGTTGTTATTTTT-TGGTTTAGTTTTTA
GGGAGGTGGGGTTTGTATAGTTAG-GATTTTGATTGAGTAGGAAGTTTGGTTTTATAGAT
GTTTTTTATGATTGGTT---GGGAGGATGGTAAGTGTGTTTGTGTGAAAGGGGTGGAGT-
TAGTTTAAGGTAGGGGGTGGTTTGTAATTAAGGGTGGGGTTAATCATATTTGGAGTTTG-
GTGGATTGTTT-------ATAGT-AGGTAGAGGAGAGTATGGAGTGTAGATAGTTTTATA
GAAGAATGTATTTGAATTTTAGTTTT-GTTTTTTGAGATAGGGTTTTTT-TGTAATCACT
------------------------------------------------------------
------------------------------------------------------------
------------------------------------------------------------
-----------------------------------------------------
