# Supplementary material for: Epigenetic interplay between mouse endogenous retroviruses and host genes
Source: Genome Biol. 2012 Oct 3;13(10):R89. doi: 10.1186/gb-2012-13-10-r89 (PMC3491417; doi:10.1186/gb-2012-13-10-r89)
Supplement: Additional file 4 — All bisulfite sequencing data. Compilation of all bisulfite sequences. [file gb-2012-13-10-r89-S4.zip › ETn1028_TE_brain.txt]

>ID|8477373 1028C-02_P1105018_046.ab1
nggggaaaacccggccgaaaccgggggcgggaaaaagggaaggggaagaaaagccgaaaa
ggagccgggcgcttaagggcgctgggcaagggtaagggggtccccgctgcggcgtaaccc
ccccccacccccccgcgcttaaatgcgccggtaacagggcgcgtccatttgcccattccg
gttgcgcaactgttgggaagggcgatcggtgcgggcctcttcgctattacgccagctggc
gaaagggggatgtgctgcaaggcgattaagttgggtaacgccagggttttcccagtcacg
acgttgtaaaacgacggccagtgaattgtaatacgactcactatagggcgaattgggccc
gacgtcgcatgctcccggccgccatggccgcgggattttggagaaattgtatattttatg
ggattttatttatgaaattttttgtaagtatatattttttagaattatatatatatttgt
agtttttttttttcagtttgaaatttgtttgtttaggggtggagttttttgtttattcgt
tttgttgcgtttattgttggaatttgcggagttatatacgtgtatttttttattggattc
gagattattcggcgggaatcgggtttttttttttttttttaaaaatagggtcggaataaa
aaaatttgggttttggttaggaaaaatggtttgggtaaaatttttttttcggtaattagg
tttttttttttttttaggtttttaaaatgtttttttaggttagaatttaggttgtggttt
gttggtcggatacaataattggcgaattaatgcgggattgagaaacggtaaaggattttt
ggaagagacgttgttggttcggagttttataaaataaaggataaaggaaatttatatcgg
agaaggtatgggttaagttgagatagcgttaaattcgagcgttggtttatttaggtttag
tagtgaggagttgggtaataggcggtaggtcgtagttttttgaagttatatgaggtgaat
cactagtgcggccgcctgcaggtcgaccatatggagagccccaac

>ID|8477379 1028C-12_P1105018_028.ab1
ggaaaggaaaaaggcaaaagggaagccggggcccttaaggggcccctggccaaaggtgta
agccgggtccccggttgcggcgtaaaccccccacccccggccggggtttaattgcgcccg
ttccaggggggggtccattcgcccattcagggttgcgcaactgttgggaaggccaatcgg
tgcgggcctcttcgctattacgccagctggcgaaagggggatgtgctgcaaggcgattaa
gttgggtaacgccagggttttcccagtcccgacgttgtaaaacgacggccagtgaattgt
aatacgactcactatagggcgaattgggcccgacgtcgcatgctcccggccgccatggcc
gcgggattttggagaaattgtatattttatgggattttatttatgaaattttttgtaagt
atatattttttagaattatatatatatttgtagttttttttttttagtttgaaatttgtt
tgtttaggggtggagttttttgttcattcgttttgttacgtttattgttggaatttgcgg
agttatatacgtgtatttttttattggattcgagattattcggcgggaatcgggtttttt
ttttttttttttataattagtgtcgtaataataaaatttgagttttgattagaataattg
ttttggttatatttttttttttcgttatttagttttttttttttttttaggtttttaaaa
tgtttttttaggttagaatttaggttgtggtttgttggtcggatataataattggcgaat
taacgcgggattgagaaacggtaaaggatttttggaagagacgttgttggttcggagttt
tataaaataaaggataaaggaaatttatatcggagaaggtatgggttaagttgagatagc
gttaaattcgagcgttggtttatttaggtttagtagtgaggagttgggtaataggcggta
ggtcgtagttttttgaagttatatgaggtgaatcactagtgcggccgcctgcaggtcgac
catatggagac

>ID|8477427 1028C-05_P1105018_077.ab1
naggggaaagaaaaagccgaaaaagggaggccggggccccttaggggcgcctggggcaag
ttgttaaccggtccccggcttgcggcgtaaaccacccacaaccccgccggggtttaatgc
ggccgctaacaggggggcgtccctttcgcccattcagggttgcgcaactgttgggaaggg
cgatcggtgcgggcctttttcgctaatacgccagctggcgaaagggggatgtgctgcaag
gcgattaagttgggtaacgccagggttttcccagtcacgacgttgtaaaacgacggccag
tgaattgtaatacgactcactatagggcgaattgggcccgacgtcgcatgctcccggccg
ccatggccgcgggatttttggagaaattgtatattttatgggattttatttatgaaattt
tttgtaagtatatattttttagaattatatatatatttgtagtttttttttttttagttt
gaaatttgtttgtttaggggtggagttttttgtttattcgttttgttacgtttattgttg
gaatttgcggagttatatatgtgtatttttttattggattcgagattattcggcgggaat
cgggttttttttttttttttttataattagtgtcgtaataataaaatttgagttttgatt
agaataattgttttggttatatttttttttttcgctatttagttttttttttttttaggt
ttttaaaatgtttttttaggttagaatttaggttgtggtttgttggtcggatataataat
tggcgaattaacgcgggattgagaaacggtaaaggatttttggaagagacgttgttggtt
cggagttttataaaataaaggataaaggaaatttatatcggagaaggtatgggttaagtt
gagatagcgttaaattcgagcgttggtttatttaggtttagtagtgaggagttgggtaat
aggcggtaggtcgtagttttttgaagttatatgaggtgaatcactagtgcggccgcctgc
tag

>ID|8477481 1028C-06_P1105018_078.ab1
gaaaggagccggggcgctaaaggggcgctggccaaggtgtagccggttcacccttgcgcg
taaaccacccaccccccgccgcgcttaaatgcgcccgctacagggggggttccattcgcc
attcagggttgcgcaactgttgggaagggcgatcggtgcgggcctctttcgctattaccc
cagctggcgaaagggggatgtgctgcaaggcgattaagttgggtaacgccagggttttcc
cagtcacgacgttgtaaaacgacggccagtgaattgtaatacgactcactatagggcgaa
ttgggcccgacgtcgcatgctcccggccgccatggccgcgggattttggagaaattgtat
attttatgggattttatttatgaaattttttgtaagtatatattttttagaattatatat
atatttgtagttttttttttttagtttgaaatttgtttgtttaggggtggagttttttgt
ttattcgttttgttacgtttattgttggaatttgcggagtcatatatgtgtattttttta
ttggattcgagattattcggcgggaatcgggtttttttttttttttttataattagtgtc
gtaataataaaatttgagttttgattagaataattgttttggttatatttttttttttcg
ttatttagtttttttttttttaggtttttaaaatgttttttcaggttagaatttaggttg
tggtttgttggtcggatataataattggcgaattaacgcgggattgagaaacggtaaagg
atttttggaagagacgttgttggttcggagttttataaaataaaggataaaggaaattta
tatcggagaaggtatgggttaagttgagatagtgttaaattcgagcgttggtttatttag
gtttagtagtgaggagttgggtaataggcggtaggtcgtagttttttgaagttatatgag
gtgaatcactagtgcggccgcctgcaggtcgacca

>ID|8477487 1028C-09_P1105018_011.ab1
ggggaaagaaaaaaccgaaaaggggaggcggggcccctaaggggccgcttgggcaaagtg
ttagggggttccccgcttgcgcgttaacccaccaccacccggccgggggttaaatgcgcc
cgtaacaggggcgcgtccctttcgcccttccgggttgcgcaactgttgggaaagggcgat
cggtgcgggcctcttcgctattacgccagctggcgaaagggggatgtgctgcaaggcgat
taagttgggtaacgccagggttttcccagtcccgacgttgtaaaacgacggccagtgaat
tgtaatacgactcactatagggcgaattgggcccgacgtcgcatgctcccggccgccatg
gccgcgggatttttggagaaattgtatattttatgggattttatttatgaaattttttgt
aagtatatattttttagaattatatatatatttgtagtttttttttttttagtttgaaat
ttgtttgtttaggggtggagttttttgtttattcgttttgttacgtttattgttggaatt
tgcggagttatatacgtgtatttttttattggattcgagattattcggcgggaatcgggt
tttttttttttttttttataattagtgtcgtaataataaaatttgagttttgattagaat
aattgttttggttatatttttttttttcgttatttagttttttttttttttaggttttta
aaatgtttttttaggttagaatttaggttgtggtttgttggttggatataataattggcg
aattaacgcgggattgagaaacggtaaaggatttttggaagagacgttgttggttcggag
ttttataaaataaaggataaaggaaatttatatcggagaaggtatgggctaagttgagat
agcgttaaattcgagcgttggtttatttaggtttagtagtgaggagttgggtaataggcg
gtaggtcgtagttttttgaagttatatgaggtgaatcactagtgcggccgcctgcaggtc
gaccatatggagagccccaacc

>ID|8477491 1028C-01_P1105018_045.ab1
ccccccgaatttaagaagccttggaccgggggaaaaacccgggcgaaaccgggggcgaga
aaaaggaaaggggaaagaaaagccgaaaagggagccgggccgctaaggggcgcctgggca
aatggtagcgggttcaccgcttgcgcgtaaaccacccccccccgccggggtttaaatgcg
cccgctaccagggcgcggtccatttcgccatttcaggctgcgccaactgttgggaagggc
gatcggtgcgggcccttttcgctattacgccagctggcgaaagggggatgtgctgcaagg
cgattaagttgggtaacgccagggttttcccagtcacgacgttgtaaaacgacggccagt
gaattgtaatacgactcactatagggcgaattgggcccgacgtcgcatgctcccggccgc
catggccgcgggattttggagaaattgtatattttatgggattttatttatgaaattttt
tgtaagtatatattttttagaattatatatatatttgtagtttttttttttttagtttga
aatttgtttgtttaggggtggagttttttgtttattcgttttgttacgtttattgttgga
atttgcggagttatatacgtgtatttttttattggattcgagattattcggcgggaatcg
ggtttttttttttttttttataattagtgtcgtaataataaaatttgagttttgattaga
ataattgttttggttatattttttttttcgttatttagtctttttttttttttaggtttt
taaaatgtttttttaggttagaatttaggttgtggtttgttggtcggatataataattgg
cgaattaacgcgggattgagaaacggtaaaggatttttggaagagacgttgttggttcgg
agttttataaaataaaggataaaggaaatttatatcggagaaggtatgggttaagttgag
atagcgttaaattcgagcgttggtttatttaggtttagtagtgaggagttgggtaatagg
cggtaggtcgtagttttttgaagttatatgaggtgaatcactagtgcggccgcctgcagg

>ID|8477504 1028C-10_P1105018_012.ab1
tccgggggaaaaaaccccgggggaaaacggtgggccgaggaaaagggaaggggaaagaaa
aaggcgaaaaaggagccggggccgctaagggccgcctggccaagtggttagcgggtccac
gcttgcggggtaacccaccaacacccggccgggtttaatggcgccgctacaagggcgcgg
tccatttcgccattcagggttgcgcaactgttgggaaggggcgatcggtgcggggcctct
ttcgctattacggccagctggcgaaagggggatgtgctgcaaggcgattaagttgggtaa
cgccagggttttcccagtcacgacgttgtaaaacgacggccagtgaattgtaatacgact
cactatagggcgaattgggcccgacgtcgcatgctcccggccgccatggccgcgggattt
ggagaaattgtatattttatgggattttatttatgaaattttttgtaagcatatattttt
tagaattatatatatatttgtagtttttttttttttagtttgaaatttgtttgtttaggg
gtggagttttttgtttattcgttttgttacgtttattgttggaatttgcggagttatata
cgtgtatttttttattggattcgagattattcggcgggaatcgggttttttttttttttt
ttataattagtgtcgtaataataaaatttgagttttgattagaataattgttttggttat
attttttttttcgttatttagttttttttttttttaggtttttaaaatgtttttttaggt
tagaatttaggttgtggtttgttggtcggatataataattggcgaattaatgcgggattg
agaaacggtaaaggatttttggaagagacgttgttggttcggagttttataaaataaagg
ataaaggaaatttatatcggagaaggtatgggttaagttgagatagcgttaaattcgagc
gttggtttatttaggtttagtagtgaggagttgggtaataggcggtaggtcgtagttttt
tgaagttatatgaggtgaatcactagtgcggccgcctgcaggtcgaccatatggagagtc
ccaacg

>ID|8477535 1028C-07_P1105018_093.ab1
aaggtgtatatagcccgggtttccacccgcctttggcggccggttaaaaacccaacccaa
ccaacccggggggcgggggggttataaattgggggcccccttaacacagggggcggcgtt
ccccattttggcccatttccaggggtggggccaaacttgttttgggaaaggggcgattcc
gttgccggggcctctttcggctattaacgcccagccgggcgaaaggggggatgttgctgc
aaggcgattaaagttgggtaacgccagggtttttccagtcacggacgttgtaaaacgacg
gccagtgaattgtaatacgactccctatagggcgaattgggcccgacgtcgcatgctccc
ggccgccatggccgcgggattttggagaaattgtatattttatgggattttatttatgaa
attttttgtaagtatatattttttagaattatatatatatttgtagttttttttttttta
gtttgaaatttgtttgtttaggggtggagttttttgtttattcgttttgttacgtttatt
gttggaatttgcggagttatatacgtgtatttttttattggatttgagattattcggcgg
gaatcgggttttttttttttttttttataattagtgtcgtaataataaaatttgagtttt
gattagaataattgttttggttatatttttttttttcgttatttagtttttttttttttt
taggtttttaaaatgtttttttaggttagaatttaggttgtggtttgttggtcggatata
ataattggcgaattaacgcgggattgagaaacggtaaaggatttttggaagagacgttgt
tggttcggagttttataaaataaaggataaaggaaatttatatcggagaaggtatgggtt
aagttgagatagcgttaaattcgagcgttggtttatttaggtttagtagtgaggagttgg
gtaataggcggtaggtcgtagttttttgaagttatatgaggtgaatcactagtgcggccg
cctgcaggtcgaccatatggaggccccccagcgctgaaatttgagaanagttattaaaga
aagaaaatcaaaataaataaaagatatcaaaagtatataattgataaa

>ID|8477548 1028C-08_P1105018_094.ab1
gggcggtaaacccccccaccacccccgcccgggggttaaatgcggcccgttaccaggggc
ggggtcccattcgccattccaggttgggccaactttttggaagggggcaatcggtgccgg
gcctctttcgctattaccccagctggcgaaagggggatgtgctgcaaggcgattaagttg
ggtaacgccagggttttcccagtcacgacgttgtaaaacgacggccagtgaattgtaata
cgactccctatagggcgaattgggcccgacgtcgcatgctcccggccgccatggccgcgg
gatttttggagaaattgtatattttatgggattttatttatgaaattttttgtaagtata
tattttttagaattatatatatatttgtagtttttttttttttagtttgaaatttgtttg
tttaggggtggagttttttgtttattcgttttgttacgtttattgttggaacttgtggag
ttatatatgtgtatttttttattggattcgagattattcggcgggaatcgggtttttttt
ttttttttttataattagtgtcgtaataataaaatttgagttttgactagaataattgtt
ttggttatatttttttttttcgttatttagtttttttttttttttaggttttcaaaatgt
ttttttaggttagaatttaggttgtggtttgttggtcggatataataattggcgaattaa
cgcgggattgagaaacggtaaaggatttttggaagagacgttgttggttcggagttttat
aaaataaaggataaaggaaatttatatcggagaaggtatgggttaagttgagatagcgtt
aaattcgagcgttggtttatttaggtttagtagtgaggagttgggtaataggcggtaggt
cgtagttttttgaagttatatgagggtgaatcactagtgcggccgcctgcaggtcgacca
tatggagact

>ID|8477563 1028C-13_P1105018_043.ab1
cccggggaaaaaacccgggcgaaacggtgggcgagaaaagggaaaggggaagaaaagccg
aaaaggaaccgggccgctaggggccgccggccaagtgtaagcggttcacccttgcgcgta
aaccaccacaccccgccggggttaaatgcggccgctataggggcgcgtccatttgccatt
tcaggctgcgcaactgttgggaagggcgatcggtgcgggccttttcgctaatacgccagc
tggcgaaagggggatgtgctgcaaggcgattaagttgggtaacgccagggttttcccagt
cacgacgttgtaaaacgacggccagtgaattgtaatacgactcactatagggcgaattgg
gcccgacgtcgcatgctcccggccgccatggccgcgggatttttggagaaattgtatatt
ttatgggattttatttatgaaattttttgtaagtatatattttttagaattatatatata
tttgtagtttttttttttttagtttgaaatttgtttgtttaggggtggagttttttgttt
atttgttttgttacgtttattgttggaatttgcggagttatatacgtgtgtttttttatt
ggattcgagattattcggcgggaatcgggttttttttttttttttttataattagtgtcg
taataataaaatttgagttttgattagaataattgttttggttacatttttttttttcgt
tatttagtttttttttttttttaggtttttaaaatgtttttttaggttagaatttaggtt
gtggtttgttggtcggatataataattggcgaattaacgcgggattgagaaacggtaaag
gatttttggaagagacgttgttggttcggagttttataaaataaaggataaaggaaattt
atatcggagaaggtatgggttaagttgagatagcgttaaattcgagcgttggtttattta
ggtttagtagtgaggagttgggtaataggcggtaggtcgtagttttttgaagttatatga
ggtgaatcactagtgcggccgcctgcaggtcgacca

>ID|8477592 1028C-11_P1105018_027.ab1
taaatcttttaccggggaaaaaccccggcgaaacgtgggcgggaaaaggaaagggaaaaa
aaagcgaaaggaagcggcccctagggcgcctggcaagtgttagcggtcccccttcggggt
aaccccccaccccccgccgcggttaatgcgccgctacagggcgcgtccattcgccattca
ggcggcgcaacttttgggaagggcgatcggtgcgggcctcttcgctattaccccagctgg
cgaaagggggatgtgctgcaaggcgattaagttgggtaacgccagggttttcccagtcac
gacgttgtaaaacgacggccagtgaattgtaatacgactcactatagggcgaattgggcc
cgacgtcgcatgctcccggccgccatggccgcgggattttggagaaattgtatattttat
gggattttatttatgaaattttttgtaagtatatattttttagaattatatatatatttg
tagttttttttttttagtttgaaatttgtctgtttaggggtggagttttttgtttattcg
ttttgttacgtttattgttggaatttgcggagttatatacgtgtatttttttattggatt
tgagattattcggcgggaatcgggtttttttttttttttttataattagtgtcgtaataa
taaaatttgagttttgattagaataattgttttggttatattttttttttttcgttattt
agttttttttttttttaggtttttaaaatgttttttcaggttagaatttaggttgtggtt
tgttggtcggatataataattggcgaattaacgcgggattgagaaacggtaaaggatttt
tggaagagacgttgttggttcggagttttataaaataaaggataaaggaaatttatatcg
gagaaggtatgggttaagttgagatagcattaaattcgagcgttggtttatttaggttta
gtagtgaggagttgggtaataggcggtaggtcgtagttttttgaagttatatgaggtgaa
tcactagtgcggccgcctgcaggtcgacc

>ID|8477606 1028C-16_P1105018_060.ab1
cccggcggaaacgtgggggagaaaagggaagggaagaaaaaccgaaaaggaggcgggccg
ctaggggcgctggcaaagtgtagcggtccccgttgcgggttaaccaccacacccggccgg
ggtttaaggcgccgctacagggcggcgtccattcgccattcaggctgcgcaactgttgga
aagggcgatcggtgcgggccttttcgctattacgccagctggcgaaagggggatgtgctg
caaggcgattaagttgggtaacgccagggttttcccagtcacgacgttgtaaaacgacgg
ccagtgaattgtaatacgactcactatagggcgaattgggcccgacgtcgcatgctcccg
gccgccatggccgcgggatttttggagaaattgtatattttatgggattttatttatgaa
attttttgtaagtatatattttttagaattatatatatatttgtagttttttttttttta
gtttgaaatttgtttgtttaggggtggagttttttgtttattcgttttgttacgtttatt
gttggaatttgcggagttatatacgtgtatttttttattggattcgaggttattcggcgg
gaatcgggttttttttctttttttttataattagtgtcgtaataataaaatttgagtttt
gattagaataattgttttggttatatttttttttttcgttatttagcttttttttttttt
aggtttttaaaatgtttttttaggttagaatttaggttgtggtttgttggtcggatataa
taattggcgaattaacgcgggattgagaaacggtaaaggatttttggaagagacgttgtt
ggttcggagttttataaaataaaggataaaggaaatttataccggagaaggtatgggtta
agttgagatagcgttaaattcgagcgttggtttatttaggtttagtagtgaggagttggg
taataggcggtaggtcgtagttttttgaagttatatgaggtgaatcactagtgcggccgc
ctgcaggtcgacc

>ID|8477619 1028C-15_P1105018_059.ab1
ggggaaaaagccccgggggaaacgttgggcgagaaaagggaaaggggaaaaaaaagccga
aagggaggcggggcccttaggggcccttgccaaagtgtaaccggtccccgctgtcgggta
aaccaccccccccccgccgcgcttaaatgcgccgcttacagggcggggtccatacgccat
ttcgggctgcgccactgttgggaagggcgatcggtgcgggccttttcgctattacgccag
ctggcgaaagggggatgtgctgcaaggcgattaagttgggtaacgccagggttttcccag
tcacgacgttgtaaaacgacggccagtgaattgtaatacgactcactatagggcgaattg
ggcccgacgtcgcatgctcccggccgccatggccgcgggatttttggagaaattgtatat
tttatgggattttatttatgaaattttttgtaagtatatattttttagaattatatatat
atttgtagttttttttttttagtttgaaatttgtttgtttaggggtggagttttttgttt
attcgttttgttacgtttattgttggaatttgcggagttatatacgtgtatttttttatt
ggattcgagattattcggcgggaatcgggtttttttttttttttttataattagtgtcgt
aataataaaatttgagttttgattagaataattgttttggttatatttttttttttcgtt
atttagtttttttttttttttaggtttttaaaatgtttttttaggttagaatttaggttg
tggtttgttggtcggatataataattggcgaaccaacgcgggattgagaaacggtaaagg
atttttggaagagacgttgttggttcggagtttcataaaataaaggataaaggaaattta
taccggagaaggtatgggttaagttgagatagcgttaaattcgagcgttggtttatttag
gtttagtagtgaggagttgggtaataggcggtaggtcgtagttttttgaagttatatgag
gtgaatcactagtgcggccgcctgcaggtcgacc

>ID|8477648 1028C-04_P1105018_062.ab1
ttaagggggccgcgctctgggccaacaagtggttataagccggggttcccaccgctttgg
cggcggttaaaacccaacccaaccaagccgggggcggggggttttaaaatggcggcccgc
ttacccaggggcggcggtccccatttcgcccaatttcaggggttgggccaaactgtttgg
gaaaggggcgaatcggtggcgggccctcttcggtaattacccccggctggcgaaaagggg
gatgttctgcaaaggcgattaagttgggtaacgccagggtttttccccagtcacgacgtt
gtaaaacgacggccagtgaattgtaatacgactcactatagggcgaattgggcccgacgt
cgcatgctcccggccgccatggccgcgggattttggagaaattggtatattttatgggat
tttatttatgaaattttttgtaagtatatattttttagaattatatatatatttgtagtt
ttcttttttttagtttgaaatttgtttgtttaggggtggagttttttgtttatttgtttt
gttacgtttattgttggaatttgcggagttatatacgtgtatttttttattggattcgag
attattcggcgggaatcgggttttttttttttttttataattagtgtcgtaataataaaa
tttgagttttgattagaataattgttttggttatatttttttttttcgttatttagtttt
ttttttttttaggtttttaaaatgtttttttaggttagaatttaggttgtggtttgttgg
tcggatataataattggcgaattaacgcgggattgagaaacggtaaaggatttttggaag
agacgttgttggttcggagttttataaaataaaggataaaggaaatttatatcggagaag
gtatgggttaagttgagatagcgttaaattcgagcgttggtttatttaggtttagtagtg
aggagttgggtaataggcggtaggtcgtagttttttgaagttatatgaggtgaatcaata
gtgcggccgcctgcggtcgacctatggaggctcccgacactgatatggcaaattatataa
ttatgtatagtaaatagtatgagatgtatgacgcaataaattgt

>ID|8477649 1028C-14_P1105018_044.ab1
aacccgtttatccagaggggaggggcgcactaacggggaaccatcacacctaatccaagt
tttttgggggtcgaggggcccggaaaagcccttaattcggaacccttaaaggggggcgcc
ccgatttagaagcttaccggggaaaacccggcgaaacgtggcgggaaaagaaagggagga
aagcgaaaggagcgggcgctagggcgcttggcaattgtagcggtcccgctgcgcgtaacc
accaccccccgccgcgcttaatgcggccgctacagggcgcgtccattcgccattcagggt
gcgcaactgttgggaagggcgatcggtgcgggcctcttcgctattacgccagctggcgaa
agggggatgtgctgcaaggcgattaagttgggtaacgccagggttttcccagtcacgacg
ttgtaaaacgacggccagtgaattgtaatacgactcactatagggcgaattgggcccgac
gtcgcatgctcccggccgccatggccgcgggatttttggagaaattgtatattttatggg
attttatttatgaaattttttgtaagtatatattttttagaattatatatatatttgtag
tttttttttttttagtttgaaatttgtttgtttaggggtggagttttttgtttatttgtt
ttgttacgtttattgttggaatttgcggagttatatacgtgtatttttttattggattcg
agattattcggcgggaatcgggttttttttttttttttataattagtgtcgtaataataa
aatttgagttttgattagaataattgttttggttatatttttttttttcgttatttagtt
tttttttttttttaggttttcaaaatgtttttttaggttagaatttaggttgtggtttgt
tggtcggatataataattggcgaatcaacgcgggattgagaaacggtaaaggatttttgg
aagagacgttgttggttcggagttttataaaataaaggataaaggaaatttatatcggag
aaggtatgggttaagttgagatagcgttaaattcgagcgttggtttatttaggtttagta
gtgaggagttgggtaataggcggtaggtcgtagttttttgaagttatatgaggtgaatca
ctagtgcggccgcctgcaggtcgaccatatggag

>ID|8477720 1028C-03_P1105018_061.ab1
aaaaggagaaaggggggaaaagaaaaaaatgccgaaaaaaggggagaccgcgggccccct
taagggggccgccttgggcacaagtggtataggcgggtccccccgcttggcgggcggtaa
acccaacccaccaccccgggcggggggtttaaatgcggcccgcttaaaaggggcggggtt
ccctttttcgccatttccgggcttgcgccaactgttttgggaaggggcgattcggtgcgg
gccctctttggctattaccgccaagctgcgaaaagggggatgtgcttgcaagggcgatta
agttgggtaaccccaggggttttccccagtcacgacgttgtaaaacgacggccagtgaat
tgtaatacgactcactatagggcgaattgggcccgacgtcgcatgctcccggccgccatg
gccgcgggatttttggagaaattgtatattttatgggattttatttatgaaattttttgt
aagtatatattctttagaattatatatatatttgtagtttttttttttttagtttgaaat
ttgtttgtttaggggtggagttttttgtttattcgttttgttacgtttattgttggaatt
tgcggagttatatacgtgtatttttttattggattcgagattattcggcgggaatcgggt
tttttttttttttttataattagtgtcgtaataataaaatttgagctttgattagaataa
ttgttttggttatattttttttttcgttatttagttttttttttttttaggtttttaaaa
tgtttttttaggttagaatttaggttgtggtttgttggtcggatataataattggcgaat
taacgcgggattgggaaacggtaaaggatttttggaagagacgttgttggttcggagttt
tataaaataaaggataaaggaaatttatatcggagaaggtatgggttaagttgagatagc
gttaaattcgagcgttggtttatttaggtttagtagtgaggagttgggtaataggcggta
ggtcgtagttttttgaagttatatgaggtgaatcaatagtgcggccgcctgcaggtcgac
ctatggagagctcccatcgctgtacgcggaacgaagatcatcagttcagcagcagacctg
aatatattaagtaaataaaagtt
