# Supplementary material for: Epigenetic interplay between mouse endogenous retroviruses and host genes
Source: Genome Biol. 2012 Oct 3;13(10):R89. doi: 10.1186/gb-2012-13-10-r89 (PMC3491417; doi:10.1186/gb-2012-13-10-r89)
Supplement: Additional file 4 — All bisulfite sequencing data. Compilation of all bisulfite sequences. [file gb-2012-13-10-r89-S4.zip › ETn1028_TE_testis.fas]

>ID|8253324 1028-09_GB138-Mager_061.ab1 from 56 to 690
TTTGGAGAAATTGTA-TATTTTATGGGATTTTATTTATGGAA---TTTTTTGTAAGTATA
TATTTTTTAGAATTATATA--TATATTTGTAGTTTTTTTTTTTTTTAGT-TTGAAATTTG
-TTTGTTTAGGG-GTGGA--GTTTTTTGTTTATTCGTTTTGTTACGT-TTATTGTTGGAA
TTTGC--GGAGTTATATACGTGTATTTTTTTATTGGATCCGAGATTATTCG-GCGGGAAT
CGGGT-TTTTTTTTTTTTTTTTTATAATTAGTGTCGTAATAATAAAATTTGAGT--TTTG
ATTAGAATA--ATTGTTTTGGTTATA-TTTTTTTTTTTCGTTA-TTTAG--TTTTTTTTT
TTTTAG--GTTTTTAAAATGTTTTTTTAGGTTAGAATTTAGGTTGT---GGTT-TGTTGG
---TCG-GATATAAT--AATTG-GCGAATTAACGCGGGATTGA--GAAACGGTAAA-GGA
TTTTTGGAAGAGACGTTGTTGGTTCGGAGTTTTA------TAAAATAAAGGATAAAGGAA
ATTTATATCGGAGAAGGTATGGGTTAAGTTGAGATAGCGTTAAATTCG--AGCGTTGGTT
TATTTAGGTT-TAG-TAGTGAG-GAGTTGGGTAATAGGCGGTAGGTCGTAGTTTT-TTGA
AGTTATATGAGGTG
>ID|8253323 1028-08_GB138-Mager_046.ab1 from 123 to 549
------------------------------------------------------------
------------------------------------------------------------
------------------------------------------------------------
-----------------------ATTTTTTTATTGGATCCGAGATTATTCG-GCGGGAAT
CGGGT-TTTTTTTTTTTTTTTTTATAATTAGTGTCGTAATAATAAAATTTGAGT--TTTG
ATTAGAATA--ATTGTTTTGGTTATA-TTTTTTTTTTTCGTTA-TTTAGTTTTTTTTTTT
TTTTAG--GTTTTTAAAATGTTTTTTTAGGTTAGAATTTAGGTTGT---GGTT-TGTTGG
---TCG-GATATAAT--AATTG-GCGAATTAACGCGGGATTGA--GAAACGGTAAA-GGA
TTTTTGGAAGAGACGTTGTTGGTTCGGAGTTTTA------TAAAATAAAGGATAAAGGAA
ATTTATATCGGAGAAGGTATGGGTTAAGTTGAGATAGCGTTAAATTCG--AGCGTTGGTT
TATTTAGGTT-TAG-TAGTGAG-GAGTTGGGTAATAGGCGGTAGGTCGTAGTTTT-TTGA
AGTTAT--------
>ID|8253406 1028-01_GB138-Mager_095.ab1 from 34 to 742
TTTGGAGAAATTGTA-TATTTTATGGGATTTTATTTATGAAA---TTTTTTGTAAGTATA
TATTTTTTAGAATTATATA--TATATTTGTAG-TTTTTTTTTTTTTAGT-TTGAAATTTG
-TTTGTTTAGGG-GTGGA--GCTTTTTGTTTATTCGTTTTGTTACGT-TTATTGTTGGAA
TTTGC--GGAGTTATATACGTGTATTTTTTTATTGGATTCGAGATTATTCG-GCGGGAAT
CGGG--TTTTTTTTTTTTTTTTTATAATTAGTGTCGTAATAATAAAATTTGAGT--TTTG
ATTAGAATA--ATTGTTTTGGTTATA-TTTTTTTTTTTCGTTA-TTTAGTTTTTTTTTTT
TTTTAG--GTTTTTAAAATGTTTTTTTAGGTTAGAATTTAGGTTGT---GGTT-TGTTGG
---TCG-GATATAAT--AATTG-GCGAATTAACGCGGGATTGA--GAAACGGTAAA-GGA
TTTTTGGAAGAGACGTTGTTGGTTCGGAGTTTTA------TAAAATAAAGGATAAAGGAA
ATTTATATTGGAGAAGGTATGGGTTAAGTTGAGATAGCGTTAAATTCG--AGCGTTGGTT
TATTTAGGTT-TAG-TAGTGAG-GAGTTGGGTAATAGGCGGTAGGTCGTAGTTTT-TTGA
AGTTATATGAGGTG
>ID|8253319 1028-04_GB138-Mager_014.ab1 from 120 to 564
------------------------------------------------------------
------------------------------------------------------------
------------------------------------------------------------
-------GGAGTTATATACGTGTATTTTTTTATTGGATTCGAGATTATTCG-GCGGGAAT
CGGGT-TTTTTTTTTTTTTTTTTATAATTAGTGTCGTAATAATAAAATTTGAGT--TTTG
ATTAGAATA--ATTGTTTTGGTTATA-TTTTTTTTTTTCGTTA-TTTAG--TTTTTTTTT
TTTTAG--GTTTTTAAAATGTTTTTTTAGGTTAGAATTTAGGTTGT---GGTT-TGTTGG
---TCG-GATATAAT--AATTG-GCGAATTAACGCGGGATTGA--GAAACGGTAAA-GGA
TTTTTGGAAGAGACGTTGTTGGTTCGGAGTTTTA------TAAAATAAAGGATAAAGGAA
ATTTATATCGGAGAAGGTATGGGTTAAGTTGAGATAGCGTTAAATTCG--AGCGTTGGTT
TATTTAGGTT-TAG-TAGTGAG-GAGTTGGGTAATAGGCGGTAGGTCGTAGTTTT-TTGA
AGTTATATGA----
>ID|8253322 1028-07_GB138-Mager_045.ab1 from 167 to 484
------------------------------------------------------------
------------------------------------------------------------
------------------------------------------------------------
------------------------------------------------------------
---------------------------------TCGTAATAATAAAATTTGAGT--TTTG
ATTAGAATA--ATTGTTTTGGTTATA-TTTTTTTTTTTCGTTA-TTTAGTTTTTTTTTTT
TTTTAG--GTTTTTAAAATGTTTTTTTAGGTTAGAATTTAGGTTGT---GGTT-TGTTGG
---TCG-GATATAAT--AATTG-GCGAATTAACGCGGGATTGA--GAAACGGTAAA-GGA
TTTTTGGAAGAGACGTTGTTGGTTCGGAGTTTTA------TAAAATAAAGGATAAAGGAA
ATTTATATCGGAGAAGGTATGGGTTAAGTTGAGATAGCGTTAAATTCG--AGCGTTGGTT
TATTTAGGTT-TAG-TAGTGAG-G------------------------------------
--------------
>ID|8253325 1028-10_GB138-Mager_062.ab1 from 52 to 640
-------------------------------------TGAAA---TTTTTTGTAAGTATA
TATTTTTTAGAATTATATA--TATATTTGTAG--TTTTTTTTTTTTAGT-TTGAAATTTG
-TTTGTTTAGGG-GTGGA--GTTTTTTGTTTATTCGTTTTGTTACGT-TTATTGTTGGAA
TTTGC--GGAGTTATATACGTGTATTTTTTTATTGGATTCGAGATTATTCG-GCGGGAAT
CGGGT-TTTTTTTTTTTTTTTTTATAATTAGTGTCGTAATAATAAAATTTGAGT--TTTG
ATTAGAATA--ATTGTTTTGGTTATA-TTTTTTTTTTTCGTTA-TTTAGTTTTTTTTTTT
TTTTAG--GTTTTTAAAATGTTTTTTTAGGTTAGAATTTAGGTTGT---GGTT-TGTTGG
---TCG-GATATAAT--AATTG-GCGAATTAACGCGGGATTGA--GAAACGGTAAA-GGA
TTTTTGGAAGAGACGTTGTTGGTTCGGAGTTTTA------TAAAATAAAGGATAAAGGAA
ATTTATATCGGAGAAGGTATGGGTTAAGTTGAGATAGCGTTAAATTCG--AGCGTTGGTT
TATTTAGGTT-TAG-TAGTGAG-GAGTTGGGTAATAGGCGGTAGGTCGTAGTTTT-TTGA
AGTTATATGAGGTG
>ID|8253318 1028-03_GB138-Mager_013.ab1 from 29 to 729
TTTGGAGAAATTGTA-TATTTTATGGGATTTTATTTATGAAA---TTTTTTGTAAGTATA
TATTTTTTAGAATTATATA--TATATTTGTAGTTTTTTTTTTTTTTAGT-TTGAAATTTG
-TTTGTTTAGGG-GTGGA--GTTTTTTGTTTATTCGTCTTGTTACGT-TTATTGTTGGAA
TTTGC--GGAGTTATATACGTGTATTTTTTTATTGGATTCGAGATTATTCG-GCGGGAAT
CGGG--TTTTTTTTTTTTTTTTTATAATTAGTGTCGTAATAATAAAATTTGAGT--TTTG
ATTAGAATA--ATTGTTTTGGTTATA--TTTTTTTTTTCGTTA-TTTAG--TTTTTTTTT
TTTCAG--GTTTTTAAAATGTTTTTTTAGGTTAGAATTTAGGTTGT---GGTT-TGTTGG
---TCG-GATATAAT--AATTG-GCGAATTAACGCGGGATTGA--GAAACGGTAAA-GGA
TTTTTGGAAGAGACGTTGTTGGTTCGGAGTTTTA------TAAAATAAAGGATAAAGGAA
ATTTATATCGGAGAAGGTATGGGTTAAGTTGAGATAGCGTTAAATTCG--AGCGTTGGTT
TATTTAGGTT-TAG-TAGTGAG-GAGTTGGGTAATAGGCGGTAGGTCGTAGTTTT-TTGA
AGTTATATGAGGTG
>ID|8253321 1028-06_GB138-Mager_030.ab1 from 44 to 493
----------------------------------------AA---TTTTTTGTAAGTATA
TATTTTTTAGAATTATATA--TATATTTGTAG--TTTTTTTTTTTTAGT-TTGAAATTTG
-TTTGTTTAGGG-GTGGA--GTTTTTTGTTTATTCGTTTTGTTACGT-TTATTGTTGGAA
TTTGC--GGAGTTATATACGTGTATTTTTTTATTGGATCCGAGATTATTCG-GCGGGAAT
CGGGT-TTTTTTTTTTTTTTTTTATAATTAGTGTCGTAATAATAAAATTTGAGT--TTTG
ATTAGAATA--ATTGTTTTGGTTATA-TTTTTTTTTTTCGTTA-TTTAGTTTTTTTTTTT
TTTTAG--GTTTTTAAAATGTTTTTTTAGGTTAGAATTTAGGTTGT---GGTT-TGTTGG
---TCG-GATATAAT--AATTG-GCGAATTAACGCGGGATTGA--GAAGCGGTAAA-GGA
TTTTTGGAAGAGACGTTGTTGGTTCGGAGTTTTA------TAAAATAAAGGATAA-----
------------------------------------------------------------
------------------------------------------------------------
--------------
>ID|8253007 1028-03_GB138-Mager_013.ab1 from 6 to 708
TTTGGAGAAATTGTA-TATTTTATGGGATTTTATTTATGAAA---TTTTTTGTAAGTATA
TATTTTTTAGAATTATATA--TATATTTGTAGTTTTTTTTTTTTTTAGT-TTGAAATTTG
-TTTGTTTAGGG-GTGGA--GTTTTTTGTTTATTCGTCTTGTTACGT-TTATTGTTGGAA
TTTGC--GGAGTTATATACGTGTATTTTTTTATTGGATTCGAGATTATTCG-GCGGGAAT
CGGG--TTTTTTTTTTTTTTTTTATAATTAGTGTCGTAATAATAAAATTTGAGT--TTTG
ATTAGAATA--ATTGTTTTGGTTATA--TTTTTTTTTTCGTTA-TTTAG--TTTTTTTTT
TTTCAG--GTTTTTAAAATGTTTTTTTAGGTTAGAATTTAGGTTGT---GGTT-TGTTGG
---TCG-GATATAAT--AATTG-GCGAATTAACGCGGGATTGA--GAAACGGTAAA-GGA
TTTTTGGAAGAGACGTTGTTGGTTCGGAGTTTTA------TAAAATAAAGGATAAAGGAA
ATTTATATCGGAGAAGGTATGGGTTAAGTTGAGATAGCGTTAAATTCG--AGCGTTGGTT
TATTTAGGTT-TAG-TAGTGAG-GAGTTGGGTAATAGGCGGTAGGTCGTAGTTTT-TTGA
AGTTATATGAGGTG
>ID|8253010 1028-04_GB138-Mager_014.ab1 from 121 to 583
------------------------------------------------------------
------------------------------------------------------------
----------------------------------------------T-TTATTGTTGGAA
TTTGC--GGAGTTATATACGTGTATTTTTTTATTGGATTCGAGATTATTCG-GCGGGAAT
CGGGT-TTTTTTTTTTTTTTTTTATAATTAGTGTCGTAATAATAAAATTTGAGT--TTTG
ATTAGAATA--ATTGTTTTGGTTATA-TTTTTTTTTTTCGTTA-TTTAG--TTTTTTTTT
TTTTAG--GTTTTTAAAATGTTTTTTTAGGTTAGAATTTAGGTTGT---GGTT-TGTTGG
---TCG-GATATAAT--AATTG-GCGAATTAACGCGGGATTGA--GAAACGGTAAA-GGA
TTTTTGGAAGAGACGTTGTTGGTTCGGAGTTTTA------TAAAATAAAGGATAAAGGAA
ATTTATATCGGAGAAGGTATGGGTTAAGTTGAGATAGCGTTAAATTCG--AGCGTTGGTT
TATTTAGGTT-TAG-TAGTGAG-GAGTTGGGTAATAGGCGGTAGGTCGTAGTTTT-TTGA
AGTTATATGA----
>ID|8253013 1028-10_GB138-Mager_062.ab1 from 111 to 690
----------------------------------------------TTTTTGTAAGTATA
TATTTTTTAGAATTATATA--TATATTTGTAG--TTTTTTTTTTTTAGT-TTGAAATTTG
-TTTGTTTAGGG-GTGGA--GTTTTTTGTTTATTCGTTTTGTTACGT-TTATTGTTGGAA
TTTGC--GGAGTTATATACGTGTATTTTTTTATTGGATTCGAGATTATTCG-GCGGGAAT
CGGGT-TTTTTTTTTTTTTTTTTATAATTAGTGTCGTAATAATAAAATTTGAGT--TTTG
ATTAGAATA--ATTGTTTTGGTTATA-TTTTTTTTTTTCGTTA-TTTAGTTTTTTTTTTT
TTTTAG--GTTTTTAAAATGTTTTTTTAGGTTAGAATTTAGGTTGT---GGTT-TGTTGG
---TCG-GATATAAT--AATTG-GCGAATTAACGCGGGATTGA--GAAACGGTAAA-GGA
TTTTTGGAAGAGACGTTGTTGGTTCGGAGTTTTA------TAAAATAAAGGATAAAGGAA
ATTTATATCGGAGAAGGTATGGGTTAAGTTGAGATAGCGTTAAATTCG--AGCGTTGGTT
TATTTAGGTT-TAG-TAGTGAG-GAGTTGGGTAATAGGCGGTAGGTCGTAGTTTT-TTGA
AGTTATATGAGGTG
>ID|8252969 1028-09_GB138-Mager_061.ab1 from 106 to 744
TTTGGAGAAATTGTA-TATTTTATGGGATTTTATTTATGGAA---TTTTTTGTAAGTATA
TATTTTTTAGAATTATATA--TATATTTGTAGTTTTTTTTTTTTTTAGT-TTGAAATTTG
-TTTGTTTAGGG-GTGGA--GTTTTTTGTTTATTCGTTTTGTTACGT-TTATTGTTGGAA
TTTGC--GGAGTTATATACGTGTATTTTTTTATTGGATCCGAGATTATTCG-GCGGGAAT
CGGGT-TTTTTTTTTTTTTTTTTATAATTAGTGTCGTAATAATAAAATTTGAGT--TTTG
ATTAGAATA--ATTGTTTTGGTTATA-TTTTTTTTTTTCGTTA-TTTAG--TTTTTTTTT
TTTTAG--GTTTTTAAAATGTTTTTTTAGGTTAGAATTTAGGTTGT---GGTT-TGTTGG
---TCG-GATATAAT--AATTG-GCGAATTAACGCGGGATTGA--GAAACGGTAAA-GGA
TTTTTGGAAGAGACGTTGTTGGTTCGGAGTTTTA------TAAAATAAAGGATAAAGGAA
ATTTATATCGGAGAAGGTATGGGTTAAGTTGAGATAGCGTTAAATTCG--AGCGTTGGTT
TATTTAGGTT-TAG-TAGTGAG-GAGTTGGGTAATAGGCGGTAGGTCGTAGTTTT-TTGA
AGTTATATGAGGTG
>ID|8253012 1028-08_GB138-Mager_046.ab1 from 166 to 551
------------------------------------------------------------
------------------------------------------------------------
------------------------------------------------------------
-----------------------ATTTTTTTATTGGATCCGAGATTATTCG-GCGGGAAT
CGGGT-TTTTTTTTTTTTTTCTTATAATTAGTGTCGTAATAATAAAATTTGAGT--TTTG
ATTAGAATA--ATTGTTTTGGTTATA-TTTTTTTTTTTCGTTA-TTTAGTTTTTTTTTTT
TTTTAG--GTTTTTAAAATGTTTTTTTAGGTTAGAATTTAGGTTGT---GGTT-TGTTGG
---TCG-GATATAAT--AATTG-GCGAATTAACGCGGGATTGA--GAAACGGTAAA-GGA
TTTTTGGAAGAGACGTTGTTGGTTCGGAGTTTTA------TAAAATAAAGGATAAAGGAA
ATTTATATCGGAGAAGGTATGGGTTAAGTTGAGATAGCGTTAAATTCG--AGCGTTGGTT
TATTTAGGTT-TAG-TAGTGAG-G------------------------------------
--------------
>ID|8252957 1028-07_GB138-Mager_045.ab1 from 184 to 509
------------------------------------------------------------
------------------------------------------------------------
------------------------------------------------------------
------------------------------------------------------------
----T-TTTTTTTTTTTTTTTTTATAATTAGGGTCGTAATAATAAAATTTGAGT--TTTG
ATTAGAATA--ATTGTTTTGGTTATA-TTTTTTTTTTTCGTTA-TTTAGTTTTTTTTTTT
TTTTAG--GTTTTTAAAATGTTTTTTTAGGTTAGAATTTAGGTTGT---GGTT-TGTTGG
---TCG-GATATAAT--AATTG-GCGAATTAACGCGGGATTGA--GAAACGGTAAA-GGA
TTTTTGGAAGAGACGTTGTTGGTTCGGAGTTTTA------TAAAATAAAGGATAAAGGAA
ATTTATATCGGAGAAGGTATGGGTTAAGTTGAGATAGCGTTAAATTCG--AGCGTTGGTT
T-----------------------------------------------------------
--------------
>ID|8253008 1028-01_GB138-Mager_095.ab1 from 13 to 727
TTTGGAGAAATTGTA-TATTTTATGGGATTTTATTTATGAAA---TTTTTTGTAAGTATA
TATTTTTTAGAATTATATA--TATATTTGTAG-TTTTTTTTTTTTTAGT-TTGAAATTTG
-TTTGTTTAGGG-GTGGA--GCTTTTTGTTTATTCGTTTTGTTACGT-TTATTGTTGGAA
TTTGC--GGAGTTATATACGTGTATTTTTTTATTGGATTCGAGATTATTCG-GCGGGAAT
CGGG--TTTTTTTTTTTTTTTTTATAATTAGTGTCGTAATAATAAAATTTGAGT--TTTG
ATTAGAATA--ATTGTTTTGGTTATA-TTTTTTTTTTTCGTTA-TTTAGTTTTTTTTTTT
TTTTAG--GTTTTTAAAATGTTTTTTTAGGTTAGAATTTAGGTTGT---GGTT-TGTTGG
---TCG-GATATAAT--AATTG-GCGAATTAACGCGGGATTGA--GAAACGGTAAA-GGA
TTTTTGGAAGAGACGTTGTTGGTTCGGAGTTTTA------TAAAATAAAGGATAAAGGAA
ATTTATATTGGAGAAGGTATGGGTTAAGTTGAGATAGCGTTAAATTCG--AGCGTTGGTT
TATTTAGGTT-TAG-TAGTGAG-GAGTTGGGTAATAGGCGGTAGGTCGTAGTTTT-TTGA
AGTTATATGAGGTG
>ID|8253011 1028-06_GB138-Mager_030.ab1 from 110 to 694
----------------------------------------AA---TTTTTTGTAAGTATA
TATTTTTTAGAATTATATA--TATATTTGTAG--TTTTTTTTTTTTAGT-TTGAAATTTG
-TTTGTTTAGGG-GTGGA--GTTTTTTGTTTATTCGTTTTGTTACGT-TTATTGTTGGAA
TTTGC--GGAGTTATATACGTGTATTTTTTTATTGGATCCGAGATTATTCG-GCGGGAAT
CGGGT-TTTTTTTTTTTTTTTTTATAATTAGTGTCGTAATAATAAAATTTGAGT--TTTG
ATTAGAATA--ATTGTTTTGGTTATA-TTTTTTTTTTTCGTTA-TTTAGTTTTTTTTTTT
TTTTAG--GTTTTTAAAATGTTTTTTTAGGTTAGAATTTAGGTTGT---GGTT-TGTTGG
---TCG-GATATAAT--AATTG-GCGAATTAACGCGGGATTGA--GAAGCGGTAAA-GGA
TTTTTGGAAGAGACGTTGTTGGTTCGGAGTTTTA------TAAAATAAAGGATAAAGGAA
ATTTATATCGGAGAAGGTATGGGTTAAGTTGAGATAGCGTTAAATTCG--AGCGTTGGTT
TATTTAGGTT-TAG-TAGTGAG-GAGTTGGGTAATAGGCGGTAGGTCGTAGTTTT-TTGA
AGTTATATGAGGTG
