# Supplementary material for: Epigenetic interplay between mouse endogenous retroviruses and host genes
Source: Genome Biol. 2012 Oct 3;13(10):R89. doi: 10.1186/gb-2012-13-10-r89 (PMC3491417; doi:10.1186/gb-2012-13-10-r89)
Supplement: Additional file 4 — All bisulfite sequencing data. Compilation of all bisulfite sequences. [file gb-2012-13-10-r89-S4.zip › ETn1220_TE_oppositeLTR_prostate.txt]

>1
gggaattttatagagataggtttttttttagttttagaatttaggtagagttattgagtat
aaataaattttgtgttttaggttagttttttttccttttttttttatttttgttaataaa
agggaggagatgtagtttttttttttttagtttgaaatttgtttgtttaggggtggagtt
tttcgtttaattattttgttatgtttattgttggaatttgtcgttttgttgttcggagtt
ttgtacgtggttattttgttattggattttaagattaattggcgggaatcgggttttttt
tttgttatataattgcgtgtggaatagtaaaattgagttttgattagaatgcttgtttta
gttgtatttttttatttcgttatttagttttttttttttttaggtttttaaaatgttttt
ttaggttagaatttaggttgtggtttgttggtcggatataataagggtgatttaaagatt
tttttatatgaatttaataaaaaagtataatttagggattattgatttatatttagtagt
tttttttaggttatttagttattgagttattagttggtaggaggtagttgttatgtatgt
ttattatagatgtagtagtagtaatattttttcgagtaaatgatttttttattttgtt

>2
gggaattttatagagataggttttttttttagttttagaatttaggtagagttattgagt
ataaataaattttgtgttttagggtaggttttttttttttttttttatttttgttaataa
aagggaggagatgtagtttttttttttttagtttgaaatttgtttgtttaggggtggagt
ttttcgtttaattattttgttatgtttattgttggaatttgtcgttttgttgttcggagt
tttgtacgtggttattttgttattggattttaagattaattggcgggaatcgggtttctt
tttttgttttataattgcgtgtggaatagtaaaattgagttttgattagaatgtttgttt
tagttgtatttttttatttcgtcatttagtttttttttttttttaggtttttaaaatgtt
tttttaggttagaatttaggttgtggtttgttggtcggatataataagggtgatttaaag
atttttttatatgaatttaataaaaaagtataatttagggattattgatttatatttagt
agttttttttaggttatttagttattgagttattagttggtaggaggtagttgttatgta
tgtttattatagatgtagtagtagtaatatttttttgagtaaatgatttttttattttgtt


>4
gggaattttatagagataggttttttttttagttttagaatttag
gtagagttattgagtataaataaattttgtgttttaggttaggttttttttttttttttt
ttatttttgttaataaaagggaggagatgtagttttttttttttagtttgaaatttgttt
gtttaggggtggagtttttcgtttaattattttgttatgtttattgttggaatttgtcgt
tttgttgttcggagttttgtacgtggttattttgttattggattttaagattaattggcg
ggaatcgggttttttttttgttttataattgcgtgtggaatagtaaaattgagttttgat
tagaatgtttgttttagttgtatttttttatttcgttatttagttttttttttttttagg
tttttaaaatgttttcttaggttagaatttaggttgtggtttgttggtcggatataataa
gggtgatttaaagatttttttatatgaatttaataaaaaagtataatttagggattattg
atttatatttagtagttttttttaggttatttagttattgagttattagttggtaggagg
tagttgtcatgtatgtttattatagatgtagtagtagtaatatttttttgagtaaatgat
ttttttattttgtt

>5
gggaattttatagagataggttttttttagttttagaatttaggtagag
ttattgagtataaataaattttgtgttttaggttaggtttttttttttttttttattttt
gttaataaaagggaggagatgtagttttttttttttttagtttgaaatttgtttgtttag
gggtggagtttttcgtttaattattttgttatgtttattgttggaatttgtcgttttgtt
gttcggagttttgtacgtggttattttgttattggattttaagattaattggcgggaatc
gggttttttttttgttttataattgcgtgtggaatagtaaaattgagttttgattagaat
gtttgttttagttgtatttttttatttcgttatttagtttttttttttttttaggttttt
aaaatgtttttttaggttagaatttaggttgtggtttgttggtcggatataataagggtg
atttaaagatttttttatatgaatttaataaaaaagtataatttagggattattgattta
tatttagtagtttcttttaggttatttagttattgagttattagttggtaggaggtagtt
gttatgtatgtttattatagatgtagtagtagtaatatttttttgagtaaatgatttttt
tattttgtt


>7
gggaattttatagagataggtttttttttagttttagaatttaggtagagttattg
ggtataaataaattttgtgttttagggtagttttttttttttttttttatttttgttaat
aaaagggaggagatgtagtttttttttttagtttgaaatttgtttgtttaggggtggagt
ttttcgtttaattattttgttatgtttattgttggaatttgtcgttttgttgttcggagt
tttgtacgtggtcattttgttattggattttaagattaattggcgggaatcgggtttttt
tttgttttataattgcgtgtggaatagtaaaattgagttttgattagaatgtttgtttta
gttgtatttttttatttcgttatttagttttttttttttttttaggtttttaaaatgttt
ttttaggttagaatttaggttgtggtttgttggtcggatataataagggtgatttaaaga
tttttttatctgaatttaataaaaaagtataatttagggattattgatttatctttagta
gtttttttttaggttatttagttattgagttattagttggtaggaggtagttgttatgta
tgtttattatagatgtagtagtagtaatattttttcgagtaaatgatttttttatttttt

>8
gggaattttatagagataggtttttttttagttttagaatttaggtagagttattgagt
ataaataaattttgtgttttagggtaggttttttttttttttttttatttctgttaataa
aagggaggagatgtagtttttttttttttagtttgaaatttgtttgtttaggggtggagt
ttttcgtttaattattttgttatgtttattgttggaatttgtcgttttgttgttcggagt
cttgtacgtggttattttgttattggattttaagattaattggcgggaatcgggtttttt
tttttgttttataattgcgtgtggaatagtaaaattgagttttgattagaatgtttgttt
tagttgtatttttttatttcgttatttagtttttttttttttaggtttttaaaatgtttt
tttaggttagaatttaggttgtggtttgttggtcggatataataagggtgatttaaagat
ttttttatatgaatttaataaaaaagtataatttagggattattgatttatatttagtag
ttttttttaggttatttagttattgagttattagttggtaggaggtagttgttatgtatg
tttattatagatgtagtagtagtaatatttttctgagtaaatgatttttttattttgtt

>9
ggg
aattttatagagataggttttttttttagttttagaatttaggtagagttattgagtata
aataaattttgtgttttaggttagttttttttttttttttttttatttttgttaataaaa
gggaggagatgtagttttttttttttagtttgaaatttgtttgtttaggggtggagtttt
tcgtttaattattttgttatgtttattgttggaatttgtcgttttgttgttcggagtttt
gtacgtggttattttgttattggattttaagattaattggcgggaatcgggttttttttt
tgttttataattgcgtgtggaatagtaaaattgagttttgatcagaatgtttgttttagt
tgtatttttttatttcgttatttagtttttttttttttttaggtttttaaaatgtttttt
taggttagaatttaggttgtggtttgttggtcggatataataagggtgatttaaagattt
ttttatatgaatttaataaaaaagcataatttagggattattgatttatatttagtagtt
ttttttaggttatttagttattgagttattagttggtaggaggtagttgttatgtatgtt
tattatagatgtagtagtagtaatatttttttgagtaaatgatttttttattttgtt

>10
gggaattttatagagataggt
ttttttttttagttttagaatttaggtagagttattgagtataaataaattttgtgtttt
aggttaggttttttttttttttttttttatttttgttaataaaagggaggagatgtagtt
tttttttttagtttgaaatttgtttgtttaggggtggagtttttcgtttaattattttgt
tatgtttattgttggaatttgtcgttttgttgttcggagttttgtacgtggtcattttgt
tattggattttaagattaattggcgggaatcgggttttttttttttgttttataattgcg
tgtggaatagtaaaattgagttttgattagaatgtttgttttagttgtatttttttattt
cgttatctagtttttttttttttttaggtttttaaaatgtttttttaggttagaatttag
gttgtggtttgttggtcggacacaataagggtgatttaaagattttttcatatgaactta
ataaaaaagtataatttagggattattgatttatatttagtagttttttttaggttattt
agttattgagttattagttggtaggaggtagttgttatgtatgtttattatagatgtagt
agtagtaatattttttcgagtaaatgatttttttattttgtt

>11
gggattggg
aattttatagagataggttttttttttagttttagaatttaggtagagttattgagtata
aataaattttgtgttttaggttagtttttttttttttttttttatttttgttaataaaag
ggaggagatgtagtttttttttttttagtttgaaatttgtttgtttaggggtggagtttt
tcgtttaattattttgttatgtttattgttggaatttgtcgttttgttgttcggagtttt
gtacgtggttattttgttattggattttaagattaattggcgggaatcgggttttttttt
ttgttttataattgcgtgtggaatagtaaaattgagttttgattagaatgtttgttttag
ttgtatttttttatttcgttatttagtttttttttttttttaggtttttaaaatgttttt
ttaggttagaatttaggttgtggtttgttggtcggatataataagggtgatttaaagatt
tttttatatgaatttaataaaaaagtataatttagggattattgatttatatttagtagt
tttttttaggttatttagttattgagttattagttggtaggaggcagttgttatgtatgt
ttattatagatgtagtagtagtaatattttttcgagtaaatgatttttttattttgtt

>12
gggaattttatagagataggtttttttttttagttttagaatt
taggtagagttattgagtataaataaattttgtgttttaggttaggtttttttttttttt
tttttatttttgttaataaaagggaggagatgtagttttttttttttagtttgaaatttg
tttgtttaggggtggagtttttcgtttaattatttgttatgtttattgttggaatttgtc
gttttgttgttcggagttttgtacgtggttattttgttattggattttaagattaattgg
cgggaatcgggtttttttttgttttataattgcgtgtggaatagtaaaattgagttttga
ttagaatgtttgttttagttgtatttttttatttcgttatttagttttttttttttttag
gtttttaaaatgtctttttaggttagaatttaggttgtggtttgttggtcggatataata
agggtgatttaaagatttttttatatgaatttaataaaaaagtataatttaggaattatt
gatttatatttagtagttttttttaggttatttagttattgagttatcagttggtaggag
gtagttgttatgtatgtttatcatagatgtagtagtagtaatattttttcgagtaaatga
tttttttattttgtt

>13
ggga
attttatagagataggtttttttttagttttagaatttaggtagagttattgagtataaa
taaattttgtgttttaggttaggttttttttttttttttttatttttgttaataaaaggg
aggagatgtagttttttttttagtttgaaatttgtttgtttaggggtggagtttttcgtt
taattattttgttatgtttattgttggaatttgtcgttttgttgttcggagttttgtacg
tggttattttgttattggattttaagattaattggcgggaatcgggttttttttttgttt
tataattgcgtgtggaatagtaaaattgagttttgattagaatgtttgttttagttgtat
ttttttatttcgttatttagtttttttttttttaggtttttaaaatgtttttttaggtta
gaatttaggttgtggtttgttggtcggatataataagggtgatttaaagattttttcata
tgaatttaataaaaaagtataatttagggattattgatttatatttagtagtttttttta
ggttatttagttattgagttattagctggtaggaggtagttgttatgtatgtttattata
gatgtagtagtagtaatatttttttgagtaaatgatttttttattttgtt


>14
gggaattttatagagataggttttttttttagttttaga
atttaggtagagttattgagtataaataaattttgtgttttagggtaggttttttttttt
tttttttttatttttgttaataaaagggaggagatgtagttttttttttttagtttgaaa
tttgtttgtttaggggtggagtttttcgtttaattattttgttatgtttattgttggaat
ttgtcgttttgttgttcggagttttgtacgtggttattttgttattggattttaagatta
attggcgggaatcgggtttttttttttgttttataattgcgtgtggaatagtaaaattga
gttttgattagaatgtttgttttagttgtatttttttatttcgttatttagttttttttt
ttttttaggtttttaaaatgtttttttaggttagaatttaggttgtggtttgttggtcgg
atataataagggtgatttaaagatttttttatatgaatttaataaaaaagtataatttag
ggattattgatttatatttagtagttttttttaggtcatttagttattgagttattagtt
ggtaggaggtagttgttatgtatgtttattatagatgtagtagtagtaatatttttttga
gtaaatgatttttttattttgtt

>15
gggaa
ttttatagagataggttttttttttagttttagaatttaggtagagttattgagtataaa
taaattttgtgttttaggttaggttttttttttttttttttatttttgttaataaaaggg
aggagatgtagttttttttttagtttgaaatttgtttgtttaggggtggagtttttcgtt
taattattttgttatgtttattgttggaatttgtcgttttgttgttcggagttttgtacg
tggttattttgttattggattttaagattaattggcgggaatcgggtttttttttttgtt
ttataattgcgtgtggaatagtaaaattgagttttgattagaatgtttgttttagttgta
tttttttatttcgttatttagttttttttttttttcaggtttttaaaatgtttttttagg
ttagaatttaggttgtggtttgttggtcggatataataagggtgatttaaagattttttt
atatgaatttaataaaaaagtataatttagggattattgatttatatttagtagtttttt
ttaggttatttagttattgagttattagttggtaggaggtagttgttatgtatgtttatt
atagatgcagtagtagtaatatttttttgagtaaatgatttttttattttgtt

>16
gggatt
gggaattttatagagataggttttttttttagttttagaatttaggtagagttattgagt
ataaataaattttgtgttttaggctagcttttttcttttttctccttatttttgttaata
aaagggaggagatgtagtttttttttttttagtttgaaatttgtttgtttaggggtggag
tttttcgtttaattattttgttatgtttgttgttggaatttgtcgttttgttcttcggag
ttttgtacgtggttattcttgctattggattttaagattaattggcgggaatcgggtttt
tttttttgttttataattgcgtgtggaatagtaaaattgagttttgattagaatgtttgt
tttagttgtatttttttatttcgttatttagtttttttttttaggtttttaaaatgtttt
tttaggttagaatttaggttgtggtttgttggtcggatataataagggtgatttaaagat
ttttttatatgaatttaataaaaaagtataatttagggattattgatttatatttagtag
tcttttttaggttatttagttattgagttattagttggtacgaggtagttgttatgtatg
tttattatagatgtagtacgtagtaatatttttttgagtaaatgatttttttattttgtt

>17
gggaattttatagagataggtttttttttagtttt
agaatttaggtagagttattgagtataaataaattttgtgttttaggttagttttttttt
ttttttttttatttttgttaataaaagggaggagatgtagtttttttttttagtttgaaa
tttgtttgtttaggggtggagtttttcgtttaattattttgttatgtttattgttggaat
ttgtcgttttgttgttcggagttttgtatgtggttattttgttattggattttaagatta
attggcgggaatcgggttttttttttttgttttataattgcgtgtggaatagtaaaattg
agttttgattagaatgtctgttttagttgtatttttttatttcgttatttagtttttttt
tttttaggtttttaaaatgtctttttaggttagaatttaggttgtggtttgctggccgga
tataataagggtgatttaaagattttttcatatgaatttaataaaaaagcataatttagg
gactactgatctatacttagtagttttttttaggtcatttagttattgagttattagttg
gtaggaggcagttgtcatgtatgtctatcatagatgtagtagtagtaatatcttttcgag
taaatgatttttttattttgtt

>18
gggaattttatagagataggttttttttttagttttagaat
ttaggtagagttattgagtataaataaattttgtgttttagggtagcttttttttttttt
ttttttatttttgttaataaaagggaggagatgtagttttttttttttagtttgaaattt
gtttgtttaggggtggagtttttcgtttaattattttgttatgtttattgttggaatttg
tcgttttgttgttcggagctttgtacgtggttattttgttattggattttaagattaatt
ggcgggaatcgggtttttttttttgttttataattgcgtgtggaatagtaaaattgagtt
ttgattagaatgtttgttttagttgtatttttttatttcgttatttagtttttttttttt
ttaggtttttaaaatgtttttttaggttagaatttaggttgtggtttgttggtcggatat
aataagggtgatttaaagatttttttatatgaatttaataaaaaagtataatttagggat
tattgatttatatttagtagttttttttaggttatttagttattgagttattagttggta
ggaggtagttgttatgtatgtttattatagatgtagtagtagtaatatttttttgagtaa
atgatttttttattttgtt

>20
gggaattttatagagataggtttttttttttagttttag
aatttaggtagagttattgagtataaataaattttgtgttttaggttagttttttttttt
tttttttatttttgttaataaaagggaggagatgtagtttttttttttagtttgaaattt
gtttgtttaggggtggagtttttcgtttaattattttgttatgtttattgttggaatttg
tcgttttgttgttcggagttttgtacgtggttattttgttattggattttaagattaatt
ggcgggaatcgggtttttttttttgttttataattgcgtgtggaatagtaaaattgagtt
ttgattagaatgtttgtcttagttgtatttttttatttcgttatttagtttttttttttt
taggtttttaaaatgtttttttaggttagaatttaggttgtggtttgttggtcggatata
ataagggtgatttaaagatttttttatatgaatttaataaaaaagtataatttagggatt
attgatttatatttagtagttttttttaggttatttagttattgagttattagttggtag
gaggtagttgttatgtatgtttattatagatgtagtagtagtaatattttttcgagtaaa
tgatttttttattttgtt
