# Supplementary material for: Epigenetic interplay between mouse endogenous retroviruses and host genes
Source: Genome Biol. 2012 Oct 3;13(10):R89. doi: 10.1186/gb-2012-13-10-r89 (PMC3491417; doi:10.1186/gb-2012-13-10-r89)
Supplement: Additional file 4 — All bisulfite sequencing data. Compilation of all bisulfite sequences. [file gb-2012-13-10-r89-S4.zip › ETn1572_TE_ ES.txt]

>1527-3e-10
TTTTTTTATTGGATTAGAGATTATTCGGCGGGAATCGGGTTTTTTTTTTTTTTTTTTATA
ATTAGTGTCGTAATAATAAAATTTGAGTTTTGATTAGAGTAATTGTTTTGGTTATATTTT
TTTCTTTCGTTATTTAGTTTTTTTTTTTTTTAGGTTTTTAAAATGTTTTTTTAGGTTAGA
ATTTAGGTTGTGGTTTGTTGGTCGGATATAATATATAGTGATATTATGTTTTAAAAATAT
AAAATAAAATAAAAGTGTAGTTTTTGGTAAGTTAATTATGTTTTAGTGCTAGATTATATA
TTTAGGAGTATTCGGGTAGTATAAATTGGTTTTATAGT


>1527-3e-7
TTTCGGCGGGAATCGGGTTTTTTTTTTTTTTTTTATAATTAGTGTCGTAATAATAAAATT
TGAGTTTTGATTAGAGTAATTGTTTTGGTTATATTTTTTTTTTTTCGTTATTTAGTTTTT
TTTTTTTTTAGGTTTTTAAAATGTTTTTTTGGGTTAGAATTTAGGTTGTGGTTTGTTGGT
CGGATATAATATATAGTGATATTATGTTTTAAAAATATAAAATAAAATAAAAGTGTAGTT
TTTGGTAAGTTAATTATGTTTTAGTGTTACGATTATATATTTAGGAGTATTGCGGGTAGT
ATAAATTGGTTTTATAGT


1527-3e-1
TTTTTTTATTGGATTAGAGATTATTCGGCGGGAATCGGGTTTTTTTTTTTTTTTTTTATA
ATTAGTGTCGTAATAATAAAATTTGAGTTTTGATTAGAGTAATTGTCTTGGTTATATTTT
TTTTTTCGTTATTTAGTTTTTTTTTTTTTTTAGGTTTTTAAAATGTTTTTTTAGGTTAGA
ATTTAGGTTGTGGTTTGTTGGTCGGATATAATATATAGTGATGTTATGTTTTAAAAATAT
AAAATAAAATAAAAGTGTAGTTTTTGGTAAGTTAATTATGTTTTAGTGTTAGATTATATA
TTTAGGAGTATTACGGGTAGTATAAATTGGTTTTATAGT


>1527-3e-4
TTTTTTATTGGATTAGAGATTATTCGGCGGGAATCGGGTTTTTTTTTTTTTTTTTATAAT
TAGNGTCGTAATAATAAAATTTGAGTTTTGATTAGAGTAATTGTTTTGGTTATATTTTTT
TTTTTCGTTATTTAGTTTTTTTTTTTTTTTTAGGTTTTTAAAATGTTTTTTTAGGTTAGA
ATTTAGGTTGTGGTTTGTTGGTCGGATATAATATATAGTGATGTTATGTTTTAAAAATAT
AAAATAAAATAAAAGTGTAGTTTTTGGTAAGTTAATTATGTTTTAGTGTTAGATTATATA
TTTAGGAGTATTCGGGTAGTATAAATTGGTTTTATAGT

>1527-3e-5
TTTTTTTATTGGATTAGAGATTATTCGG
CGGGAATCGGGTTTTTTTCTTTTTTTTTTATAATTAGNGTCGTAATAATAAAATNTGAGT
TTTGATTAGAGTAATTGTTTTGGTTATATTTTTTTTTTCGTTATTTAGTTTTTTTTTTTT
TAGGTTTTTAAAATGTTTTTTTAGGTTAGAATTTAGGTTGTGGTTTGTTGGTCGGATATA
ACATATAGTGATATTATGTTTTAAAAATATAAAATAAAATAAAAGTGTAGTTTTTGGTAA
GTTAATTATGCTTTAGTGTTAGATTATATATTTAGGAGTATTCGGGTAGTATAAATTGGT
TTTATAGT

>1527-3e-6
TTTTTTTATTGGATTAGAGATTATTCGGCGGGAATCGGGTTTTTTTTTTTTTTTTATAAT
TAGTGTCGTAATAATAAAATTTGAGTTTTGATTAGAGTAATTGTTTTGGTTATATTTTTT
TTTTTCGTTATTTAGTTTTTTTTTTTTTTTTAGGTTTTTAAAATGTTTTTTCAGGTTAGA
ATTTAGGTTGTGGTTTGTTGGTCGGATATAATAT

>1527-3e-10-2
TTTTTTTATTGGATTAGAGATTATTCGGCG
GGAATCGGGTTTTTTTTTTTTTTTTTATAATTAGTGTCGTAATAATAAAATTTGAGTTTT
GATTAGAGTAATTGTTTTGGTTATATTTTTTTTTTTCGTTATTTAGTTTTTTTTTTTTTT
TAGGTTTTTAAAATGTTTTTTTAGGTTAGAATTTAGGTTGTGGTTTGTTGGTCGGATATA
ATATATAGTGATATTATGTTTTAAAAATATAAAATAAAATAAAAGTGTAGTTTTTGGTAA
GTTAATTATGTTTTAGTGTTAGATTATATATTTAGGAGTATTCGGGTAGTATAAATTGGT
TTATAGT

>1527-3e-11
TTTTTTT
ATTGGATTAGAGATTATTCGGCGGGAATCGGGTTTTTTTTTTTTTTTTTTATAATTAGNG
TCGTAATAATAAAATTTGAGTTTTGATTAGAGTAATTGTTTTGGTTATATTTTTTTTTTG
TTATTTAGTTTTTTTTTTTTTTTAGGTTTTTAAAATGTTTTTTTAGGTTAGAATTTAGGT
TGTGGTTTGTTGGTCGGATATAATATATAGTGATATCATGTTTTAAAAATATAAAATAAA
ATAAAAGTGTAGTTTTTGGTAAGTTAATTATGTTTTAGTGTTAGATTATATATTTAGGAG
TATTCGGGTAGTATAAATTGGTTTTATAGT


>1527-3e-12
TTTTTTTATTGGATTAGAGATTATTCGGCGGGAATTGGGTTTTTTTTTTTTTTTTATAAT
TAGTGTCGTAATAATAAAATTTGAGTTTTGATTAGAGTAATTGTTTTGGTTACATTTTTT
TTTTTCGTTATTTAGTTTTTTTTTTTTTTAGGTTTTTAAAATGGTTTTTTAGGTTAGAAT
TTAGGTTGTGGTTTGTTGGTCGGA


>1527-3e-14
TTTTTTTATTGGATTAGAGATTATTCGGCGGGAATTGGGTTTTTTTTTTTTTTTTATAAT
TAGTGTCGTAATAATAAAATTTGAGTTTTGATTAGAGTAATTGTTTTGGTTACATTTTTT
TTTTTCGTTATTTAGTTTTTTTTTTTTTTAGGTTTTTAAAATGTTTTTTTAGGTTAGAAT
TTAGGTTGTGGTTTGTTGGTCGGATATAATATATAGTGATATCATGTTTTAAAAATATAAAATAAA
ATAAAAGTGTAGTTTTTGGTAAGTTAATTATGTTTTAGTGTTAGATTATATATTTAGGAG
TATTCGGGTAGTATAAATTGGTTTTATAGT


>1527-3e-6-2
TTTTTTTATTGGATTAGAGATTATTCGGCGGGAATCGGGTTT
TTTTTTTTTTTTTTATAATTAGTGTCGTAATAATAAAATTTGAGTTTTGATTAGAGTAAT
TGTTTTGGTTATATTTTTTTTTTTCGTTATTTAGTTTTTTTTTTTTTTTAGGTTTTTAAA
ATGTTTTTTTAGGTTAGAATTTAGGTTGTGGTTTGTTGGTCGGATATAATATATAGTGAT
ATTATGTTTTAAAAATATAAAATAAAATAAAAGTGTAGTTTTTGGTAAGTTAATTATGTT
TTAGTGTTAGGAGTTATATAGTTTAGGAGTATTCGGGTAGTATAAATGGTTTTATAGT

>1527-3e-7-2
TTCGGCGG
GAATCGGGTTTTTTTTTTTTTTTTTATAATTAGNGTCGTAATAATAAAATTTGAGTTTTG
ATTAGAGTAATTGTTTTGGTTATATTTTTTTTTTTTCGTTANTTAGTTTTTTTTTTTTTT
AGGTTTTTAAAATGTTTTTTTGGGTTAGAATTTAGGTTGTGGTTTGTTGGTCGGATATAA
TATATAGTGATATTATGTTTTAAAAATATAAAATAAAATAAAAGTGTAGTTTTTGGTAAG
TTAATTATGTTTTAGTGTTAGATTATATATTTAGGAGTATTCGGGTAGTATAAATTGGTT
TTATAGT

>1527-3e-10-3
TTTTTTTATTGGANTAGAGATTATTCGGCGGGAATCNGGTTTTTTTTTTTTTTT
TTTATAANTAGNGTCGTAATAATAAAATTNGAGTTTNGATTAGAGTAATTGNTTTGGTTA
TATTTTTTTCTTTCGTTANTTAGTTTTTTTTTTTNTTAGGTTTTTAAAATGTTTTTTTAG
GTTAGAATTTAGGTTGTGGTTTGTTGGTCGGATATAATATATAGTGATATTATGTTTTAA
AAATATAAAATAAAATAAAAGTGTAGTTTTTGGTAAGTTAATTATGTTTTAGTGCTAGAT
TATATATTTAGGAGTATTCGGGTAGTATAAATTGGTTTTATAGT

>1527-3e-16
TTTTTTTATTGGATTAGAGATTAT
TCGGCGGGAATCGGGTTTTTTTTTTTTTTTTTTATAATTAGTGTCGTAATAATAAAATTT
GAGTTTTGATTAGAGTAATTGTTTTGGTTGTATTTTTTTTTTTCGTTATTTAGTTTTTTT
TTTTTTTTAGGTTTTTAAAATGTTTTTTTAGGTTAGAATTTAGGTTGTGGTTTGTTGGTC
GGATATAATATATAGTGATATTATGTTTTAAAAATATAAAATAAAATAAAAGNGTAGTTT
TTGGTAAGTTAATTATGTTTTAGTGTTAGATTATATATTTAGGAGTATTACGGGTAGTAT
AAATTGGTTTTATAGT
