# Supplementary material for: Epigenetic interplay between mouse endogenous retroviruses and host genes
Source: Genome Biol. 2012 Oct 3;13(10):R89. doi: 10.1186/gb-2012-13-10-r89 (PMC3491417; doi:10.1186/gb-2012-13-10-r89)
Supplement: Additional file 4 — All bisulfite sequencing data. Compilation of all bisulfite sequences. [file gb-2012-13-10-r89-S4.zip › ETn1572_TE_heart.txt]

>1527-3h-8
TTTTTTTATTGGATTAGAGATTATTTGGTGGGAATTGGGTTTTTTTTTTTTTTTTTTATA
ATTAGTGTTGTAATAATAAAATTTGAGTTTTGATTAGAGTAATTGTTTTGGTTATATTTT
TTTTTTTCGTTATTTAGTTTTTTTTTTTTTTAGGTTTTTAAAATGTTTTTTTAGGTTAGA
ATTTAGGTTGTGGTTTGTTGGTCGGATATAATATATAGTGATATTATGTTTTAAAAATAT
AAAATAAAATAAAAGTGTAGTTTTTGGTAAGTTAATTATGTTTTAGTGTTAGATTATATA
TTTAGGAGTATTCGGGTAGTATAAATTGGTTTTATAGT


>1527-3h-12
TTTTTTTTTATTGGATTAGAGATTATTTGGCGGGAATTGGGTTTTTTTTTTTTTTTTTAT
AATTAGTGTTGTAATAATAAAATTTGAGTTTTGATTAGAGTAATTGTTTTGGTTATATTT
TTTTTTTCGTTATTTAGTTTTTTTTTTTTTTAGGTTTTTAAAATGTTTTTTTAGGTTACG
AATTCAGGTTGTGGTTTGTTGGTCGGATATAATATATAGTGATATTATGTTTTAAAAATA
TAAAATAAAATAAAACGTGTAGTTTTTGGTAAGTTAATTANGTTTTAGTGTTAGAGTTAT
AGTAGTTTACGGAGTATTTGGGTAAGTATAAATTGGTTTTATAGT

>1527-3h-1
TTTTTTTATTGGATTAGAGATTATTTGGTGGGAAATGGGTTTTTTTTTTTTTTTTTATAA
TTAGTGTTGTAATAATAAAATTTGAGTTTTGATTAGAGTAATTGTTTTGGTTATATTTTT
TTTTTTCGTTATTTAGTTTTTTTTTTTTTTTAGGTTTTTAAAATGTTTTTTTAGGTTAGA
ATTTAGGTTGTGGTTTGTTGGTCGGATATAATATATAGTGATATTATGTTTTAAAAATAT
AAAATAAAATAAAAGTGTAGTTTTTGGTAAAGTTAATTATGTTTTAAGTGTTAGATTATA
TATTTTAGGAGTATTTGGGTAGTATAAATTGGTTTTATAGT


>1527-3h-14
TTTTTTTATTGGATTAGAGATTATTTGGTGGGAATCGGGTTTTTTTTTTTTTTTTTTATA
ATTAGTGTTGTAATAATAAAATTTGAGTTTTGATTAGAGTAATTGTTTTGGTTATATTTT
TTTTTTTCGTTATTTAGTTTTTTTTTTTTTTAGGTTTTTAAAATGTTTTTTTAGGTTAGA
ATTTAGGTTGTGGTTTGTTGGTCGGACATAATATATAGTGATATTATGTTTTAAAAATAT
AAAATAAAATAAAAGTGTAGTTTTTGGTAAGTTAATTATGTTTTAGTGTTAGATTATATA
TTTAGGAGTATTTGGGTAGTATAAATTGGTTTTATAGT

>1527-3h-17
TTTTTTTATTGGATTAGAGATTATTCGGCGGGAATCGGGTTTTTTTTTTTTTTTTTTATA
ATTAGNGTCGTAATAATAAAATTTGAGTTTTGATTAGAGTAATTGTTTTGGTTATATTTT
TTTTTTTCGTTATTTAGTTTTTTTTTTTTTTTTAGGTTTTTAAAATGTTTTTTTAGGTTA
GAATTTAGGTTGTGGTTTGTTGGTCGGATATAATATATAGTGATATTATGTTTTAAAAAT
ATAAAATAAAATAAAAGTGCT


>1527-3h-1-2
TTTTTTTATTGGATTAGAGATTATTTGGtGGGAAtTGGGTTTTTTTTTTTTTTTTTATAA
TTAGTGTTGTAATAATAAAATTTGAGTTTTGATTAGAGTAAtTGTTTTGGTTATATTTTT
TTTTTTCGTTATTTAGTTTTTTTTTTTTTTTAGGTTTTTAAAATGTTTTTTTAGGTTAGA
ATTTAGGTTGTGGTTTGTTGGTCGGATATAATATATAGTGATATTATGTTTTAAAAATAT
AAAATAAAATAAAAGTGTAGTTTTTGGTAAGTTAATTATGTTTTAGTGTTAGATTATATA
TTTAGGAGTATTTGGGTAGTATAAATTGGTTTTATAGT

>1527-3h-2
TTTTTTTATTGGATTAGAGATTATTCGGCGGGAATTGGGTTTTTTTTT
TTTTTTTTTTATAATTAGTGTCGTAATAATAAAATTTGAGTTTTGATTAGAGTAATTGTT
TTGGTTATATTTTTTTTTTTCGTTATTTAGTTTTTTTTTTTTTAGGTTTTTAAAATGTTT
TTTTAGGTTAGAATTTAGGTTGTGGTTTGTTGGTCGGATATAATATATAGTGATATTATG
TTTTAAAAATATAAAATAAAATAAAAGTGTAGTTTTTGGTAAGTTAATTATGTTTTACGT
GTTAGATTATATATTTAGGAGTATTCGGGTAGTATAAATTGGTTTTATAGT

>1527-3h-6
TTTTTTTATTGGATTAGAGATTATTTGGCGGGAATTGGGTCTTTTTTT
TTTTTTTTTTATAATTAGTGTCGTAATAATAAAATTTGAGTTTTGATTAGAGTAATTGTT
TTGGTTATATTTTTTTTTTTCGTTATTTAGTTTTTTTTTTTTTAGGTTTTTAAAATGTTT
TTTTAGGTTAGAATTTAGGTTGTGGTTTGTTGGTCGGATATAATATATAGTGATATTATG
TTTTAAAAATATAAAATAAAATAAAAGTGTAGTTTTTGGTAAGTTAATTATGTTTTACGT
GTTAGATTATATATTTAGGAGTATTCGGGTAGTATAAATTGGTTTTATAGT
