# Supplementary material for: Epigenetic interplay between mouse endogenous retroviruses and host genes
Source: Genome Biol. 2012 Oct 3;13(10):R89. doi: 10.1186/gb-2012-13-10-r89 (PMC3491417; doi:10.1186/gb-2012-13-10-r89)
Supplement: Additional file 4 — All bisulfite sequencing data. Compilation of all bisulfite sequences. [file gb-2012-13-10-r89-S4.zip › ETn1572_TE_muscle.txt]

>1527-3m-4
TTATTCGGCGGGAATCGGGNTTTTTTTTTTTTTTTTTATAATTAGTGTCGTAATAATAAA
ATTTGAGTTTTGATTAGAGTAATTGTTTTGGTTATATTTTTTTTTTTCGTTATTTAGTTT
TTTTTTTTTTTAGGTTTTTAAAATGTTTTTTTAGGTTAGAATCTAGGTTGTGGTTTGCTG
GTTGGATATAATACATAGTGATATTATGTTTTAAAAATATAAAATAAAATAAAAGTGTAG
GTTTTTGGTAAGTTAATTATGTTTTAGTGTTAGATTATATATTTAGGAGTATTCGGGTAC
GTATAAATTGGTTTTATAGT

>1527-3m-5
TTTTTTTATTGGATTAGAGATTATTCGGCGGGAATCGGGTTTTTTTTTTTTTTTTTTATA
ATTAGTGTCGTAATAATAAAATTTGAGTTTTGATTAGAGTAATTGTTTTGGTTATATTTT
TTTTTTTCGTTATTTAGTTTTTTTTTTTTTTTAGGTTTTTAAAATGTTTTTTTAGGTTAG
AATTTAGGTTGTGGTTTGTTGGTCGGATATAATATATACGTGATATTATGTTTTAAAAAT
ATAAAATAAAATAAAAGTGTAGTTTTTGGTAAGTTAATTATGTTTTAGTGTTAGATTATA
TATTTAGGAGTATTCGGGTAGTATAAATTGGTTTTATAGT

>1527-3m-8
TTTTTTATTGGATTAGAGATTATTCGGCGGGAATCGGGTTTTTTTTTTTTTTTTTTATAA
TTAGTGNCGTAATAATAAAATTTGAGTTTTGATTAGAGTAATTGNTTTGGTTATATTTTT
TTTTTTCGTTATTTAGTTTTTTTTTTTTTTAGGTTTTTAAAATGTTTTTTTAGGTTAGAA
TTTAGGTTGTGGTTTGTTGGTCGGATATAATATATACGTGATATTATGTTTTAAAAAT
ATAAAATAAAATAAAAGTGTAGTTTTTGGTAAGTTAATTATGTTTTAGTGTTAGATTATA
TATTTAGGAGTATTCGGGTAGTATAAATTGGTTTTATAGT

>1527-3m-9
TTTTTTTATTGGATTAGAGATTATTCGGCGGGAATCGGGTTTTTTTTTTTTTTTTTATAA
TTAGTGTCGTAATAATAAAATTCGAGTTTTGATTAGAGTAATTGTTTTGGTTATATTTTT
TTTTTTCGTTATTTAGTTTTTTTTTTTTTTTAGGTTTTTAAAATGGTTTTTTAGGTTAGAA
TTTAGGTTGTGGTTTGTTGGTCGGATATAATATATACGTGATATTATGTTTTAAAAAT
ATAAAATAAAATAAAAGTGTAGTTTTTGGTAAGTTAATTATGTTTTAGTGTTAGATTATA
TATTTAGGAGTATTCGGGTAGTATAAATTGGTCTTATAGT

>1527-3m-14
TTTTTTTATTGGATTAGAGATTATTCGGCGGGAATCGGGTTTTTTTTTTTTTTTTTTATA
ATTAGTGTCGTAATAATAAAATTTGAGTTTTGATTAGAGTAATTGTTTTGGTTATATTTT
TTTTTTTCGTTATTTAGTTTTTTTTTTTTTTTAGGGTTTTAAAATGTTCTTTTAGGTTAGAA
TTTAGGTTGTGGTTTGTTGGTCGGATATAATATATACGTGATATTATGTTTTAAAAAT
ATAAAATAAAATAAAAGTGTAGTTTTTGGTAAGTTAATTATGTTTTAGTGTTAGATTATA
TATTTAGGAGTATTCGGGTAGTATAAATTGGTCTTATAGT


>1527-3m-17
TTTTTTTATTGGATTAGAGATTATTCGGCGGGAATCGGGTTTTTTTTTTTTTTTTTNATA
ATTAGTGTCGTAATAATAAAATTTGAGTTTTGATTAGAGTAATTGTTTTGGTTATATTTT
TTTTTTTCGTTATTTAGTTTTTTTTTTTTTTTAGGTTTTTAAAATGTTTTTTTAGGTTAG
AATTTAGGTTGTGGTTTGTTGGTCGGATATAATATATAGTGATATTATGTTTTAAAAATA
TAAAATAAAATAAAAGTGTAGTTTTTGGTAACGTTAATTATGTTTTAGTGTTAGATTATA
TATTTAGGAGTATTCGGGTAGTATAAATTGGTTTTATAGT

>1527-3m-13
TTTTTTTATTGGATTAGAGATTATTCGG
TGGGAATCGGGTTTTTTTTTTTTTTTTTATAATTAGTGTCGTAATAATAAAATTTGAGTT
TTGATTAGAGTAATTGTTTTGGTTATATTTTTTTTTTTCGTTATTTAGTTTTTTTTTTTT
TTTAGGTTTTTAAAATGTTTTTTTAGGTTAGAATTTAGGTTGTGGTTTGTTGGTCGGATA
TAATATATAGTGATATTATGTTTTAAAAATATAAAATAAAATAAAAGTGTAGTTTTTGGT
AAGTTAATTATGTTTTAGTGTTAGATTATATATTTAGGAGTATTCGGGTAGTATAAATTG
GTTTTATAGT
